# Supplementary material for: Detecting possible pairs of materials for composites using a material word co-occurrence network
Source: PLoS One. 2024 Jan 26;19(1):e0297361. doi: 10.1371/journal.pone.0297361 (PMC10817182; doi:10.1371/journal.pone.0297361)
Supplement: S1 Data — (ZIP) [file pone.0297361.s013.zip]

Archive with 4 entries (4 files):
- mission.facet.all.tsv
- num_of_co-occurrences_in_2012,2015,2020.xlsx
- README.md
- ROC_curve.xlsx
