# Supplementary material for: Detecting possible pairs of materials for composites using a material word co-occurrence network
Source: PLoS One. 2024 Jan 26;19(1):e0297361. doi: 10.1371/journal.pone.0297361 (PMC10817182; doi:10.1371/journal.pone.0297361)
Supplement: S1 Data — (ZIP) [file pone.0297361.s013.zip › num_of_co-occurrences_in_2012,2015,2020.xlsx]

## Sheet: co-occurence
共起数(2020)							組み合わせ数	7	41	10	42	100			共起率(2020)
材料区分	カーボン材料	セラミック	金属材料	有機材料	100材料単語		材料区分	カーボン材料	セラミック	金属材料	有機材料	100材料単語			材料区分	カーボン材料	セラミック	金属材料	有機材料	100材料単語
カーボン材料	41	144	60	149	394	7	カーボン材料	49	287	70	294	700			カーボン材料	0.836735	0.501742	0.857143	0.506803	0.562857
セラミック	144	565	196	509	1414	41	セラミック	287	1681	410	1722	4100			セラミック	0.501742	0.336109	0.478049	0.295587	0.344878
金属材料	60	196	86	226	568	10	金属材料	70	410	100	420	1000			金属材料	0.857143	0.478049	0.86	0.538095	0.568
有機材料	149	509	226	756	1640	42	有機材料	294	1722	420	1764	4200			有機材料	0.506803	0.295587	0.538095	0.428571	0.390476
材料区分	カーボン材料	セラミック	金属材料	有機材料	100材料単語	graphene	epoxy	CNT	sio2	tio2	aluminium	cellulose	graphite	PANi	copper	diamond	fullerene	boron nitride
材料単語数	7	41	10	42	100	1	1	1	1	1	1	1	1	1	1	1	1	1
2012年共起数	250	873	399	1076	2598	44	63	77	79	64	40	51	65	55	53	32	13	16
2015年共起数	325	1130	480	1329	3264	81	73	83	86	71	44	61	74	66	68	37	19	24
平均共起率	0.166667	0.0796405	0.134775	0.0809859	0.0899757	0.660714	0.27027	0.26087	0.333333	0.194444	0.0666667	0.204082	0.257143	0.244444	0.319149	0.0735294	0.0689655	0.0952381
		2012	2015	2020	（論文データセット上）時初めて報告した国調査完了
al2o3 aluminum oxide	al2o3 aluminum oxide	248	344	517
al2o3 aluminum oxide	alumina	56	81	105
al2o3 aluminum oxide	aluminium	13	20	34
al2o3 aluminum oxide	aluminum	60	84	125
al2o3 aluminum oxide	B4c boron carbide	1	1	6
al2o3 aluminum oxide	batio3 barium titanate	1	1	2
al2o3 aluminum oxide	boron nitride	0	0	2
al2o3 aluminum oxide	c3n4, carbon nitride	0	0	0
al2o3 aluminum oxide	cacl2, calcium chloride	0	0	0
al2o3 aluminum oxide	cadmium sulfide	0	0	0
al2o3 aluminum oxide	calcium carbonate,caco3	0	0	1
al2o3 aluminum oxide	calcium hydroxide	0	0	0
al2o3 aluminum oxide	calcium phosphate	2	2	2
al2o3 aluminum oxide	calcium silicate	0	0	0
al2o3 aluminum oxide	carbon nanotube	3	10	19
al2o3 aluminum oxide	carboxymethyl cellulose	0	0	0
al2o3 aluminum oxide	cellulose	3	4	4
al2o3 aluminum oxide	ceo2, cerium oxide	2	2	2
al2o3 aluminum oxide	chitin	0	1	1	!
al2o3 aluminum oxide	chitosan	0	0	0
al2o3 aluminum oxide	chromium	2	3	5
al2o3 aluminum oxide	Co3o4	2	2	2
al2o3 aluminum oxide	cofe2o4, cobalt ferrite	0	0	0
al2o3 aluminum oxide	collagen	0	0	2
al2o3 aluminum oxide	copper	7	15	20
al2o3 aluminum oxide	cuo, copper oxide	4	7	8
al2o3 aluminum oxide	cyclodextrin	0	0	0
al2o3 aluminum oxide	diamond	4	4	4
al2o3 aluminum oxide	epoxy	6	11	19
al2o3 aluminum oxide	fe2o3	8	9	11
al2o3 aluminum oxide	fe3o4	0	0	1
al2o3 aluminum oxide	fecl3	1	1	1
al2o3 aluminum oxide	fullerene	0	0	0
al2o3 aluminum oxide	glucose oxidase	0	0	0
al2o3 aluminum oxide	gold	3	3	3
al2o3 aluminum oxide	graphene	0	4	12
al2o3 aluminum oxide	graphite	6	10	14
al2o3 aluminum oxide	hydrogel	0	0	0
al2o3 aluminum oxide	kaolinite	1	2	2
al2o3 aluminum oxide	li3v2	0	0	0
al2o3 aluminum oxide	licl, lithium chloride	0	0	0
al2o3 aluminum oxide	lifepo4	0	1	1	!
al2o3 aluminum oxide	melamine	0	0	0
al2o3 aluminum oxide	mgo, magnesium oxide	4	5	9
al2o3 aluminum oxide	mno2, manganese oxide	1	1	2
al2o3 aluminum oxide	moo3, molybdenum trioxide	0	1	2	!
al2o3 aluminum oxide	Mos2, molybdenum disulfide	0	0	3
al2o3 aluminum oxide	nickel	6	10	12
al2o3 aluminum oxide	nickel hydroxide	0	0	0
al2o3 aluminum oxide	Nio, nickel oxide	5	6	8
al2o3 aluminum oxide	nylon	0	1	4	!
al2o3 aluminum oxide	palladium	3	4	4
al2o3 aluminum oxide	platinum	1	2	3
al2o3 aluminum oxide	pmma, polymethylmethacrylate	1	1	2
al2o3 aluminum oxide	polyacrylamide	0	0	0
al2o3 aluminum oxide	polyacrylonitrile	1	1	2
al2o3 aluminum oxide	polyamide	2	2	3
al2o3 aluminum oxide	polyaniline, pani	3	3	3
al2o3 aluminum oxide	polybutadiene	0	0	0
al2o3 aluminum oxide	polycaprolactone	0	0	0
al2o3 aluminum oxide	polycarbonate	0	0	0
al2o3 aluminum oxide	polydimethylsiloxane	0	0	1
al2o3 aluminum oxide	polydopamine	0	0	0
al2o3 aluminum oxide	polyelectrolyte	0	0	0
al2o3 aluminum oxide	polyester	3	3	3
al2o3 aluminum oxide	polyetherimide	0	0	0
al2o3 aluminum oxide	polyethylene	1	3	3
al2o3 aluminum oxide	polyimide	2	3	3
al2o3 aluminum oxide	polylactic acid	1	1	1
al2o3 aluminum oxide	polylactide	0	0	0
al2o3 aluminum oxide	polyolefin	0	0	0
al2o3 aluminum oxide	polypropylene	1	2	3
al2o3 aluminum oxide	polypyrrole	0	0	1
al2o3 aluminum oxide	polysaccharide	0	0	0
al2o3 aluminum oxide	polysiloxane	2	2	2
al2o3 aluminum oxide	polystyrene	0	0	0
al2o3 aluminum oxide	polysulfone	0	0	0
al2o3 aluminum oxide	polythiophene	0	0	0
al2o3 aluminum oxide	polyurethane	0	0	0
al2o3 aluminum oxide	polyvinylidene	0	0	0
al2o3 aluminum oxide	polyvinylpyrrolidone	0	0	0
al2o3 aluminum oxide	pva, polyvinyl alcohol	0	1	1	!
al2o3 aluminum oxide	pvc, polyvinyl chloride	0	0	0
al2o3 aluminum oxide	pvdf, polyvinylidene fluoride	0	0	0
al2o3 aluminum oxide	pyridine	1	1	5
al2o3 aluminum oxide	silane	9	11	14
al2o3 aluminum oxide	Silica, sio2	25	35	53
al2o3 aluminum oxide	silsesquioxane	1	1	1
al2o3 aluminum oxide	silver	0	2	2	!
al2o3 aluminum oxide	silver nitrate ,agno3	0	0	0
al2o3 aluminum oxide	Sno2, tin oxide	3	3	3
al2o3 aluminum oxide	tib2, titanium diboride	4	5	8
al2o3 aluminum oxide	Tio2, titanium dioxide	13	18	22
al2o3 aluminum oxide	v2o5, vanadium oxide	0	1	1	!
al2o3 aluminum oxide	vanadium phosphate	0	0	0
al2o3 aluminum oxide	vinylpyridine	0	0	0
al2o3 aluminum oxide	zeolite	6	11	16
al2o3 aluminum oxide	zirconium	2	5	9
al2o3 aluminum oxide	zno, zinc oxide	1	4	6
al2o3 aluminum oxide	zro2, zirconium dioxide	17	21	30
alumina	al2o3 aluminum oxide	56	81	105
alumina	alumina	299	400	579
alumina	aluminium	28	32	40
alumina	aluminum	45	63	99
alumina	B4c boron carbide	2	3	10
alumina	batio3 barium titanate	2	2	2
alumina	boron nitride	1	1	5
alumina	c3n4, carbon nitride	0	1	1	!
alumina	cacl2, calcium chloride	0	2	4	!
alumina	cadmium sulfide	0	0	0
alumina	calcium carbonate,caco3	0	0	1
alumina	calcium hydroxide	0	0	0
alumina	calcium phosphate	1	1	2
alumina	calcium silicate	0	0	0
alumina	carbon nanotube	20	25	40
alumina	carboxymethyl cellulose	0	0	0
alumina	cellulose	2	3	4
alumina	ceo2, cerium oxide	4	4	5
alumina	chitin	0	1	1	!
alumina	chitosan	0	0	2
alumina	chromium	5	6	10
alumina	Co3o4	0	0	0
alumina	cofe2o4, cobalt ferrite	2	2	2
alumina	collagen	0	1	1	!
alumina	copper	17	26	33
alumina	cuo, copper oxide	4	6	7
alumina	cyclodextrin	0	0	0
alumina	diamond	5	5	11
alumina	epoxy	18	27	43
alumina	fe2o3	0	0	2
alumina	fe3o4	0	1	1	!
alumina	fecl3	0	0	0
alumina	fullerene	1	1	1
alumina	glucose oxidase	1	1	1
alumina	gold	7	8	9
alumina	graphene	0	8	16
alumina	graphite	12	14	21
alumina	hydrogel	2	2	4
alumina	kaolinite	0	0	0
alumina	li3v2	0	0	0
alumina	licl, lithium chloride	0	0	0
alumina	lifepo4	0	0	0
alumina	melamine	0	0	0
alumina	mgo, magnesium oxide	2	2	6
alumina	mno2, manganese oxide	0	0	0
alumina	moo3, molybdenum trioxide	0	1	1	!
alumina	Mos2, molybdenum disulfide	1	2	2
alumina	nickel	12	13	15
alumina	nickel hydroxide	0	0	0
alumina	Nio, nickel oxide	2	2	2
alumina	nylon	2	2	2
alumina	palladium	1	2	2
alumina	platinum	0	0	0
alumina	pmma, polymethylmethacrylate	2	4	5
alumina	polyacrylamide	0	0	1
alumina	polyacrylonitrile	0	0	0
alumina	polyamide	1	1	1
alumina	polyaniline, pani	3	4	6
alumina	polybutadiene	0	0	0
alumina	polycaprolactone	0	0	0
alumina	polycarbonate	1	1	1
alumina	polydimethylsiloxane	0	0	0
alumina	polydopamine	0	1	3	!
alumina	polyelectrolyte	1	1	3
alumina	polyester	5	7	7
alumina	polyetherimide	0	0	0
alumina	polyethylene	3	5	9
alumina	polyimide	2	2	2
alumina	polylactic acid	0	0	0
alumina	polylactide	0	0	0
alumina	polyolefin	0	0	0
alumina	polypropylene	0	0	2
alumina	polypyrrole	0	1	2	!
alumina	polysaccharide	0	0	0
alumina	polysiloxane	5	6	6
alumina	polystyrene	4	4	5
alumina	polysulfone	0	0	0
alumina	polythiophene	0	0	0
alumina	polyurethane	2	4	6
alumina	polyvinylidene	0	0	0
alumina	polyvinylpyrrolidone	0	0	1
alumina	pva, polyvinyl alcohol	4	5	5
alumina	pvc, polyvinyl chloride	0	0	0
alumina	pvdf, polyvinylidene fluoride	0	1	1	!
alumina	pyridine	0	1	1	!
alumina	silane	10	12	22
alumina	Silica, sio2	25	31	50
alumina	silsesquioxane	1	1	1
alumina	silver	2	4	4
alumina	silver nitrate ,agno3	0	0	0
alumina	Sno2, tin oxide	0	2	3	!
alumina	tib2, titanium diboride	1	1	1
alumina	Tio2, titanium dioxide	4	6	7
alumina	v2o5, vanadium oxide	1	1	1
alumina	vanadium phosphate	0	0	0
alumina	vinylpyridine	0	0	0
alumina	zeolite	9	11	18
alumina	zirconium	2	2	3
alumina	zno, zinc oxide	2	3	3
alumina	zro2, zirconium dioxide	6	7	10
aluminium	al2o3 aluminum oxide	13	20	34
aluminium	alumina	28	32	40
aluminium	aluminium	272	380	608
aluminium	aluminum	6	9	21
aluminium	B4c boron carbide	3	7	19
aluminium	batio3 barium titanate	0	0	0
aluminium	boron nitride	2	2	3
aluminium	c3n4, carbon nitride	0	0	0
aluminium	cacl2, calcium chloride	0	0	0
aluminium	cadmium sulfide	0	0	0
aluminium	calcium carbonate,caco3	0	0	0
aluminium	calcium hydroxide	0	0	0
aluminium	calcium phosphate	1	1	1
aluminium	calcium silicate	0	0	0
aluminium	carbon nanotube	5	9	22
aluminium	carboxymethyl cellulose	0	0	0
aluminium	cellulose	1	1	1
aluminium	ceo2, cerium oxide	0	0	0
aluminium	chitin	0	0	0
aluminium	chitosan	0	0	0
aluminium	chromium	1	2	3
aluminium	Co3o4	0	0	0
aluminium	cofe2o4, cobalt ferrite	0	0	0
aluminium	collagen	0	0	1
aluminium	copper	13	22	29
aluminium	cuo, copper oxide	0	1	2	!
aluminium	cyclodextrin	0	0	0
aluminium	diamond	4	6	6
aluminium	epoxy	21	33	62
aluminium	fe2o3	0	0	3
aluminium	fe3o4	0	0	0
aluminium	fecl3	0	0	0
aluminium	fullerene	1	2	3
aluminium	glucose oxidase	0	0	0
aluminium	gold	0	0	0
aluminium	graphene	0	0	9
aluminium	graphite	11	19	35
aluminium	hydrogel	0	0	0
aluminium	kaolinite	0	0	0
aluminium	li3v2	0	0	0
aluminium	licl, lithium chloride	0	0	0
aluminium	lifepo4	0	0	0
aluminium	melamine	0	0	0
aluminium	mgo, magnesium oxide	1	1	4
aluminium	mno2, manganese oxide	0	1	1	!
aluminium	moo3, molybdenum trioxide	0	0	0
aluminium	Mos2, molybdenum disulfide	0	0	2
aluminium	nickel	7	7	11
aluminium	nickel hydroxide	0	0	0
aluminium	Nio, nickel oxide	2	2	2
aluminium	nylon	1	2	2
aluminium	palladium	0	0	0
aluminium	platinum	1	1	1
aluminium	pmma, polymethylmethacrylate	0	0	0
aluminium	polyacrylamide	0	0	0
aluminium	polyacrylonitrile	0	0	1
aluminium	polyamide	2	2	3
aluminium	polyaniline, pani	3	4	7
aluminium	polybutadiene	0	0	0
aluminium	polycaprolactone	0	0	0
aluminium	polycarbonate	1	1	1
aluminium	polydimethylsiloxane	0	0	0
aluminium	polydopamine	0	0	0
aluminium	polyelectrolyte	0	0	0
aluminium	polyester	2	4	4
aluminium	polyetherimide	2	2	2
aluminium	polyethylene	0	2	6	!
aluminium	polyimide	2	2	2
aluminium	polylactic acid	1	1	1
aluminium	polylactide	0	0	0
aluminium	polyolefin	0	0	0
aluminium	polypropylene	3	5	7
aluminium	polypyrrole	0	0	0
aluminium	polysaccharide	0	0	0
aluminium	polysiloxane	0	0	0
aluminium	polystyrene	2	2	2
aluminium	polysulfone	0	0	0
aluminium	polythiophene	0	0	0
aluminium	polyurethane	3	5	6
aluminium	polyvinylidene	0	0	0
aluminium	polyvinylpyrrolidone	0	0	0
aluminium	pva, polyvinyl alcohol	0	1	1	!
aluminium	pvc, polyvinyl chloride	3	3	4
aluminium	pvdf, polyvinylidene fluoride	0	0	0
aluminium	pyridine	1	2	2
aluminium	silane	2	3	4
aluminium	Silica, sio2	13	14	21
aluminium	silsesquioxane	0	0	0
aluminium	silver	2	2	2
aluminium	silver nitrate ,agno3	0	0	0
aluminium	Sno2, tin oxide	0	0	0
aluminium	tib2, titanium diboride	4	6	10
aluminium	Tio2, titanium dioxide	4	6	11
aluminium	v2o5, vanadium oxide	0	0	0
aluminium	vanadium phosphate	0	0	0
aluminium	vinylpyridine	0	0	0
aluminium	zeolite	2	2	2
aluminium	zirconium	2	5	8
aluminium	zno, zinc oxide	0	0	1
aluminium	zro2, zirconium dioxide	2	4	6
aluminum	al2o3 aluminum oxide	60	84	125
aluminum	alumina	45	63	99
aluminum	aluminium	6	9	21
aluminum	aluminum	573	772	1238
aluminum	B4c boron carbide	9	13	32
aluminum	batio3 barium titanate	0	0	0
aluminum	boron nitride	3	5	9
aluminum	c3n4, carbon nitride	0	0	1
aluminum	cacl2, calcium chloride	0	0	0
aluminum	cadmium sulfide	0	0	0
aluminum	calcium carbonate,caco3	0	0	1
aluminum	calcium hydroxide	0	0	0
aluminum	calcium phosphate	0	0	0
aluminum	calcium silicate	0	0	0
aluminum	carbon nanotube	17	31	51
aluminum	carboxymethyl cellulose	0	1	1	!
aluminum	cellulose	4	8	11
aluminum	ceo2, cerium oxide	2	2	4
aluminum	chitin	0	0	0
aluminum	chitosan	0	0	1
aluminum	chromium	2	4	7
aluminum	Co3o4	0	0	0
aluminum	cofe2o4, cobalt ferrite	1	1	1
aluminum	collagen	0	0	0
aluminum	copper	20	31	49
aluminum	cuo, copper oxide	4	5	7
aluminum	cyclodextrin	0	0	0
aluminum	diamond	17	24	27
aluminum	epoxy	96	106	150
aluminum	fe2o3	0	1	3	!
aluminum	fe3o4	1	1	1
aluminum	fecl3	1	1	1
aluminum	fullerene	0	0	2
aluminum	glucose oxidase	0	0	0
aluminum	gold	5	5	6
aluminum	graphene	1	3	24
aluminum	graphite	42	49	72
aluminum	hydrogel	0	0	1
aluminum	kaolinite	0	1	1	!
aluminum	li3v2	0	0	1
aluminum	licl, lithium chloride	0	0	1
aluminum	lifepo4	0	0	1
aluminum	melamine	0	0	1
aluminum	mgo, magnesium oxide	1	3	10
aluminum	mno2, manganese oxide	1	1	1
aluminum	moo3, molybdenum trioxide	1	2	2
aluminum	Mos2, molybdenum disulfide	1	1	4
aluminum	nickel	12	19	29
aluminum	nickel hydroxide	0	0	0
aluminum	Nio, nickel oxide	1	1	2
aluminum	nylon	2	2	6
aluminum	palladium	1	2	2
aluminum	platinum	1	1	1
aluminum	pmma, polymethylmethacrylate	3	3	4
aluminum	polyacrylamide	0	0	0
aluminum	polyacrylonitrile	0	0	0
aluminum	polyamide	1	1	5
aluminum	polyaniline, pani	11	11	14
aluminum	polybutadiene	0	0	1
aluminum	polycaprolactone	0	0	0
aluminum	polycarbonate	3	3	3
aluminum	polydimethylsiloxane	0	0	1
aluminum	polydopamine	0	0	0
aluminum	polyelectrolyte	0	0	0
aluminum	polyester	4	5	9
aluminum	polyetherimide	1	1	1
aluminum	polyethylene	6	8	17
aluminum	polyimide	0	1	7	!
aluminum	polylactic acid	1	1	2
aluminum	polylactide	0	0	0
aluminum	polyolefin	1	1	1
aluminum	polypropylene	4	6	15
aluminum	polypyrrole	0	0	0
aluminum	polysaccharide	0	1	1	!
aluminum	polysiloxane	3	3	3
aluminum	polystyrene	1	4	5
aluminum	polysulfone	0	0	0
aluminum	polythiophene	0	0	0
aluminum	polyurethane	2	3	8
aluminum	polyvinylidene	1	1	1
aluminum	polyvinylpyrrolidone	1	1	1
aluminum	pva, polyvinyl alcohol	1	1	2
aluminum	pvc, polyvinyl chloride	0	0	2
aluminum	pvdf, polyvinylidene fluoride	2	3	4
aluminum	pyridine	1	1	2
aluminum	silane	5	7	9
aluminum	Silica, sio2	13	24	37
aluminum	silsesquioxane	1	1	1
aluminum	silver	6	7	12
aluminum	silver nitrate ,agno3	0	0	0
aluminum	Sno2, tin oxide	1	2	4
aluminum	tib2, titanium diboride	4	5	10
aluminum	Tio2, titanium dioxide	3	6	9
aluminum	v2o5, vanadium oxide	0	0	0
aluminum	vanadium phosphate	0	0	0
aluminum	vinylpyridine	0	0	0
aluminum	zeolite	9	11	16
aluminum	zirconium	4	5	16
aluminum	zno, zinc oxide	1	1	5
aluminum	zro2, zirconium dioxide	3	4	9
B4c boron carbide	al2o3 aluminum oxide	1	1	6
B4c boron carbide	alumina	2	3	10
B4c boron carbide	aluminium	3	7	19
B4c boron carbide	aluminum	9	13	32
B4c boron carbide	B4c boron carbide	44	68	148
B4c boron carbide	batio3 barium titanate	0	0	0
B4c boron carbide	boron nitride	1	1	2
B4c boron carbide	c3n4, carbon nitride	0	0	0
B4c boron carbide	cacl2, calcium chloride	0	0	0
B4c boron carbide	cadmium sulfide	0	0	0
B4c boron carbide	calcium carbonate,caco3	0	0	0
B4c boron carbide	calcium hydroxide	0	0	0
B4c boron carbide	calcium phosphate	0	0	0
B4c boron carbide	calcium silicate	0	0	0
B4c boron carbide	carbon nanotube	0	0	1
B4c boron carbide	carboxymethyl cellulose	0	0	0
B4c boron carbide	cellulose	0	0	0
B4c boron carbide	ceo2, cerium oxide	0	0	0
B4c boron carbide	chitin	0	0	0
B4c boron carbide	chitosan	0	0	0
B4c boron carbide	chromium	1	1	1
B4c boron carbide	Co3o4	0	0	0
B4c boron carbide	cofe2o4, cobalt ferrite	0	0	0
B4c boron carbide	collagen	0	0	0
B4c boron carbide	copper	0	1	7
B4c boron carbide	cuo, copper oxide	0	0	0
B4c boron carbide	cyclodextrin	0	0	0
B4c boron carbide	diamond	1	1	1
B4c boron carbide	epoxy	2	3	4
B4c boron carbide	fe2o3	0	0	2
B4c boron carbide	fe3o4	0	0	0
B4c boron carbide	fecl3	0	0	0
B4c boron carbide	fullerene	0	0	0
B4c boron carbide	glucose oxidase	0	0	0
B4c boron carbide	gold	0	0	0
B4c boron carbide	graphene	0	0	2
B4c boron carbide	graphite	6	7	23
B4c boron carbide	hydrogel	0	0	0
B4c boron carbide	kaolinite	0	0	0
B4c boron carbide	li3v2	0	0	0
B4c boron carbide	licl, lithium chloride	0	0	0
B4c boron carbide	lifepo4	0	0	0
B4c boron carbide	melamine	0	0	0
B4c boron carbide	mgo, magnesium oxide	0	0	0
B4c boron carbide	mno2, manganese oxide	0	0	0
B4c boron carbide	moo3, molybdenum trioxide	0	0	0
B4c boron carbide	Mos2, molybdenum disulfide	0	0	0
B4c boron carbide	nickel	0	2	5	!
B4c boron carbide	nickel hydroxide	0	0	0
B4c boron carbide	Nio, nickel oxide	0	0	0
B4c boron carbide	nylon	0	0	0
B4c boron carbide	palladium	0	0	0
B4c boron carbide	platinum	0	0	0
B4c boron carbide	pmma, polymethylmethacrylate	0	0	0
B4c boron carbide	polyacrylamide	0	0	0
B4c boron carbide	polyacrylonitrile	0	0	0
B4c boron carbide	polyamide	0	0	0
B4c boron carbide	polyaniline, pani	0	0	0
B4c boron carbide	polybutadiene	0	0	0
B4c boron carbide	polycaprolactone	0	0	0
B4c boron carbide	polycarbonate	0	0	0
B4c boron carbide	polydimethylsiloxane	0	0	0
B4c boron carbide	polydopamine	0	0	0
B4c boron carbide	polyelectrolyte	0	0	0
B4c boron carbide	polyester	0	0	1
B4c boron carbide	polyetherimide	0	0	0
B4c boron carbide	polyethylene	0	1	1	!
B4c boron carbide	polyimide	0	0	1
B4c boron carbide	polylactic acid	0	0	0
B4c boron carbide	polylactide	0	0	0
B4c boron carbide	polyolefin	0	0	0
B4c boron carbide	polypropylene	0	0	0
B4c boron carbide	polypyrrole	0	0	0
B4c boron carbide	polysaccharide	0	0	0
B4c boron carbide	polysiloxane	0	0	0
B4c boron carbide	polystyrene	0	0	0
B4c boron carbide	polysulfone	0	0	0
B4c boron carbide	polythiophene	0	0	0
B4c boron carbide	polyurethane	0	0	0
B4c boron carbide	polyvinylidene	0	0	0
B4c boron carbide	polyvinylpyrrolidone	0	0	0
B4c boron carbide	pva, polyvinyl alcohol	0	0	0
B4c boron carbide	pvc, polyvinyl chloride	0	0	1
B4c boron carbide	pvdf, polyvinylidene fluoride	0	0	0
B4c boron carbide	pyridine	0	0	0
B4c boron carbide	silane	1	1	1
B4c boron carbide	Silica, sio2	1	1	4
B4c boron carbide	silsesquioxane	0	0	0
B4c boron carbide	silver	0	0	0
B4c boron carbide	silver nitrate ,agno3	0	0	0
B4c boron carbide	Sno2, tin oxide	0	0	0
B4c boron carbide	tib2, titanium diboride	5	12	13
B4c boron carbide	Tio2, titanium dioxide	0	0	0
B4c boron carbide	v2o5, vanadium oxide	0	0	0
B4c boron carbide	vanadium phosphate	0	0	0
B4c boron carbide	vinylpyridine	0	0	0
B4c boron carbide	zeolite	0	0	0
B4c boron carbide	zirconium	1	1	3
B4c boron carbide	zno, zinc oxide	0	0	0
B4c boron carbide	zro2, zirconium dioxide	0	0	1
batio3 barium titana	al2o3 aluminum oxide	1	1	2
batio3 barium titana	alumina	2	2	2
batio3 barium titana	aluminium	0	0	0
batio3 barium titana	aluminum	0	0	0
batio3 barium titana	B4c boron carbide	0	0	0
batio3 barium titana	batio3 barium titanate	113	142	205
batio3 barium titana	boron nitride	0	0	0
batio3 barium titana	c3n4, carbon nitride	0	0	0
batio3 barium titana	cacl2, calcium chloride	0	0	0
batio3 barium titana	cadmium sulfide	0	0	0
batio3 barium titana	calcium carbonate,caco3	0	0	0
batio3 barium titana	calcium hydroxide	0	0	0
batio3 barium titana	calcium phosphate	0	0	0
batio3 barium titana	calcium silicate	0	0	0
batio3 barium titana	carbon nanotube	1	2	4
batio3 barium titana	carboxymethyl cellulose	0	0	0
batio3 barium titana	cellulose	0	0	0
batio3 barium titana	ceo2, cerium oxide	0	0	0
batio3 barium titana	chitin	0	0	0
batio3 barium titana	chitosan	0	0	0
batio3 barium titana	chromium	0	0	0
batio3 barium titana	Co3o4	0	0	0
batio3 barium titana	cofe2o4, cobalt ferrite	11	13	23
batio3 barium titana	collagen	0	0	0
batio3 barium titana	copper	3	6	6
batio3 barium titana	cuo, copper oxide	0	1	1	!
batio3 barium titana	cyclodextrin	0	0	0
batio3 barium titana	diamond	1	1	1
batio3 barium titana	epoxy	12	17	23
batio3 barium titana	fe2o3	1	1	2
batio3 barium titana	fe3o4	1	2	2
batio3 barium titana	fecl3	0	0	0
batio3 barium titana	fullerene	0	0	0
batio3 barium titana	glucose oxidase	0	0	0
batio3 barium titana	gold	0	1	1	！
batio3 barium titana	graphene	0	0	1
batio3 barium titana	graphite	0	0	2
batio3 barium titana	hydrogel	0	0	0
batio3 barium titana	kaolinite	0	0	0
batio3 barium titana	li3v2	0	0	0
batio3 barium titana	licl, lithium chloride	0	0	0
batio3 barium titana	lifepo4	0	0	0
batio3 barium titana	melamine	0	0	0
batio3 barium titana	mgo, magnesium oxide	0	0	0
batio3 barium titana	mno2, manganese oxide	0	0	0
batio3 barium titana	moo3, molybdenum trioxide	0	0	0
batio3 barium titana	Mos2, molybdenum disulfide	0	0	0
batio3 barium titana	nickel	3	5	7
batio3 barium titana	nickel hydroxide	0	0	0
batio3 barium titana	Nio, nickel oxide	0	0	0
batio3 barium titana	nylon	0	0	0
batio3 barium titana	palladium	0	0	0
batio3 barium titana	platinum	1	1	1
batio3 barium titana	pmma, polymethylmethacrylate	0	1	1	!
batio3 barium titana	polyacrylamide	0	0	0
batio3 barium titana	polyacrylonitrile	0	0	0
batio3 barium titana	polyamide	0	0	0
batio3 barium titana	polyaniline, pani	2	2	3
batio3 barium titana	polybutadiene	0	0	0
batio3 barium titana	polycaprolactone	0	0	0
batio3 barium titana	polycarbonate	1	1	1
batio3 barium titana	polydimethylsiloxane	1	1	1
batio3 barium titana	polydopamine	0	0	0
batio3 barium titana	polyelectrolyte	0	0	0
batio3 barium titana	polyester	1	1	1
batio3 barium titana	polyetherimide	0	0	0
batio3 barium titana	polyethylene	0	1	1	!
batio3 barium titana	polyimide	0	1	2	!
batio3 barium titana	polylactic acid	0	0	0
batio3 barium titana	polylactide	0	0	0
batio3 barium titana	polyolefin	1	1	1
batio3 barium titana	polypropylene	1	2	2
batio3 barium titana	polypyrrole	0	0	0
batio3 barium titana	polysaccharide	0	0	0
batio3 barium titana	polysiloxane	0	0	0
batio3 barium titana	polystyrene	3	4	4
batio3 barium titana	polysulfone	0	0	0
batio3 barium titana	polythiophene	0	0	0
batio3 barium titana	polyurethane	1	1	2
batio3 barium titana	polyvinylidene	1	2	4
batio3 barium titana	polyvinylpyrrolidone	0	0	0
batio3 barium titana	pva, polyvinyl alcohol	0	0	0
batio3 barium titana	pvc, polyvinyl chloride	0	0	0
batio3 barium titana	pvdf, polyvinylidene fluoride	1	2	6
batio3 barium titana	pyridine	0	0	0
batio3 barium titana	silane	3	4	4
batio3 barium titana	Silica, sio2	2	3	4
batio3 barium titana	silsesquioxane	0	0	0
batio3 barium titana	silver	3	4	6
batio3 barium titana	silver nitrate ,agno3	0	0	0
batio3 barium titana	Sno2, tin oxide	1	1	1
batio3 barium titana	tib2, titanium diboride	0	0	0
batio3 barium titana	Tio2, titanium dioxide	3	3	3
batio3 barium titana	v2o5, vanadium oxide	0	0	0
batio3 barium titana	vanadium phosphate	0	0	0
batio3 barium titana	vinylpyridine	0	0	0
batio3 barium titana	zeolite	0	0	0
batio3 barium titana	zirconium	1	1	1
batio3 barium titana	zno, zinc oxide	1	1	3
batio3 barium titana	zro2, zirconium dioxide	1	1	1
boron nitride	al2o3 aluminum oxide	0	0	2
boron nitride	alumina	1	1	5
boron nitride	aluminium	2	2	3
boron nitride	aluminum	3	5	9
boron nitride	B4c boron carbide	1	1	2
boron nitride	batio3 barium titanate	0	0	0
boron nitride	boron nitride	34	57	142
boron nitride	c3n4, carbon nitride	0	0	0
boron nitride	cacl2, calcium chloride	0	0	0
boron nitride	cadmium sulfide	0	0	0
boron nitride	calcium carbonate,caco3	0	0	0
boron nitride	calcium hydroxide	0	0	0
boron nitride	calcium phosphate	0	0	0
boron nitride	calcium silicate	0	0	0
boron nitride	carbon nanotube	4	7	13
boron nitride	carboxymethyl cellulose	0	0	0
boron nitride	cellulose	0	0	0
boron nitride	ceo2, cerium oxide	0	0	0
boron nitride	chitin	0	0	0
boron nitride	chitosan	0	1	1	!
boron nitride	chromium	0	0	1
boron nitride	Co3o4	0	0	0
boron nitride	cofe2o4, cobalt ferrite	0	0	0
boron nitride	collagen	0	0	0
boron nitride	copper	0	1	3
boron nitride	cuo, copper oxide	0	0	0
boron nitride	cyclodextrin	0	0	0
boron nitride	diamond	1	1	4
boron nitride	epoxy	4	8	21
boron nitride	fe2o3	0	0	0
boron nitride	fe3o4	0	0	2
boron nitride	fecl3	0	0	1
boron nitride	fullerene	0	0	0
boron nitride	glucose oxidase	0	0	0
boron nitride	gold	0	0	1
boron nitride	graphene	0	2	11
boron nitride	graphite	3	7	10
boron nitride	hydrogel	0	0	0
boron nitride	kaolinite	0	0	0
boron nitride	li3v2	0	0	0
boron nitride	licl, lithium chloride	0	0	0
boron nitride	lifepo4	0	0	0
boron nitride	melamine	0	0	2
boron nitride	mgo, magnesium oxide	0	0	0
boron nitride	mno2, manganese oxide	0	0	0
boron nitride	moo3, molybdenum trioxide	0	0	0
boron nitride	Mos2, molybdenum disulfide	0	1	2	!
boron nitride	nickel	0	1	3	!
boron nitride	nickel hydroxide	0	0	0
boron nitride	Nio, nickel oxide	0	0	0
boron nitride	nylon	0	0	0
boron nitride	palladium	0	0	0
boron nitride	platinum	0	0	0
boron nitride	pmma, polymethylmethacrylate	0	0	4
boron nitride	polyacrylamide	0	0	0
boron nitride	polyacrylonitrile	0	1	1	!
boron nitride	polyamide	0	0	0
boron nitride	polyaniline, pani	0	0	3
boron nitride	polybutadiene	0	0	0
boron nitride	polycaprolactone	0	0	0
boron nitride	polycarbonate	0	0	0
boron nitride	polydimethylsiloxane	0	0	1
boron nitride	polydopamine	0	0	2
boron nitride	polyelectrolyte	0	0	0
boron nitride	polyester	0	0	0
boron nitride	polyetherimide	0	0	0
boron nitride	polyethylene	0	0	6
boron nitride	polyimide	2	2	3
boron nitride	polylactic acid	0	0	0
boron nitride	polylactide	0	0	0
boron nitride	polyolefin	0	0	0
boron nitride	polypropylene	1	2	2
boron nitride	polypyrrole	0	0	0
boron nitride	polysaccharide	0	0	0
boron nitride	polysiloxane	0	0	0
boron nitride	polystyrene	0	0	0
boron nitride	polysulfone	0	0	0
boron nitride	polythiophene	0	0	0
boron nitride	polyurethane	0	1	3	!
boron nitride	polyvinylidene	0	0	1
boron nitride	polyvinylpyrrolidone	0	0	0
boron nitride	pva, polyvinyl alcohol	0	0	4
boron nitride	pvc, polyvinyl chloride	0	0	0
boron nitride	pvdf, polyvinylidene fluoride	0	0	1
boron nitride	pyridine	0	0	0
boron nitride	silane	1	3	6
boron nitride	Silica, sio2	2	2	5
boron nitride	silsesquioxane	0	1	1	!
boron nitride	silver	0	0	1
boron nitride	silver nitrate ,agno3	0	0	0
boron nitride	Sno2, tin oxide	0	0	0
boron nitride	tib2, titanium diboride	2	4	4
boron nitride	Tio2, titanium dioxide	1	1	1
boron nitride	v2o5, vanadium oxide	0	0	0
boron nitride	vanadium phosphate	0	0	0
boron nitride	vinylpyridine	0	0	0
boron nitride	zeolite	0	0	0
boron nitride	zirconium	1	1	1
boron nitride	zno, zinc oxide	0	0	1
boron nitride	zro2, zirconium dioxide	0	0	0
c3n4, carbon nitride	al2o3 aluminum oxide	0	0	0
c3n4, carbon nitride	alumina	0	1	1
c3n4, carbon nitride	aluminium	0	0	0
c3n4, carbon nitride	aluminum	0	0	1
c3n4, carbon nitride	B4c boron carbide	0	0	0
c3n4, carbon nitride	batio3 barium titanate	0	0	0
c3n4, carbon nitride	boron nitride	0	0	0
c3n4, carbon nitride	c3n4, carbon nitride	6	29	100
c3n4, carbon nitride	cacl2, calcium chloride	0	0	0
c3n4, carbon nitride	cadmium sulfide	0	1	1	!
c3n4, carbon nitride	calcium carbonate,caco3	0	0	2
c3n4, carbon nitride	calcium hydroxide	0	0	1
c3n4, carbon nitride	calcium phosphate	0	0	0
c3n4, carbon nitride	calcium silicate	0	0	0
c3n4, carbon nitride	carbon nanotube	0	1	2
c3n4, carbon nitride	carboxymethyl cellulose	0	0	0
c3n4, carbon nitride	cellulose	0	0	1
c3n4, carbon nitride	ceo2, cerium oxide	0	0	1
c3n4, carbon nitride	chitin	0	0	0
c3n4, carbon nitride	chitosan	0	0	0
c3n4, carbon nitride	chromium	0	0	1
c3n4, carbon nitride	Co3o4	0	0	0
c3n4, carbon nitride	cofe2o4, cobalt ferrite	0	0	0
c3n4, carbon nitride	collagen	0	0	0
c3n4, carbon nitride	copper	0	0	2
c3n4, carbon nitride	cuo, copper oxide	0	1	1	!
c3n4, carbon nitride	cyclodextrin	0	0	0
c3n4, carbon nitride	diamond	0	0	0
c3n4, carbon nitride	epoxy	0	0	0
c3n4, carbon nitride	fe2o3	0	0	1
c3n4, carbon nitride	fe3o4	0	1	2	!
c3n4, carbon nitride	fecl3	0	0	0
c3n4, carbon nitride	fullerene	0	0	0
c3n4, carbon nitride	glucose oxidase	0	0	0
c3n4, carbon nitride	gold	0	0	0
c3n4, carbon nitride	graphene	0	3	12
c3n4, carbon nitride	graphite	0	0	3
c3n4, carbon nitride	hydrogel	0	0	1
c3n4, carbon nitride	kaolinite	0	0	0
c3n4, carbon nitride	li3v2	0	0	0
c3n4, carbon nitride	licl, lithium chloride	0	0	0
c3n4, carbon nitride	lifepo4	0	0	0
c3n4, carbon nitride	melamine	1	5	12
c3n4, carbon nitride	mgo, magnesium oxide	0	0	0
c3n4, carbon nitride	mno2, manganese oxide	0	0	0
c3n4, carbon nitride	moo3, molybdenum trioxide	0	0	0
c3n4, carbon nitride	Mos2, molybdenum disulfide	0	0	3
c3n4, carbon nitride	nickel	0	0	2
c3n4, carbon nitride	nickel hydroxide	0	0	0
c3n4, carbon nitride	Nio, nickel oxide	0	0	0
c3n4, carbon nitride	nylon	0	0	0
c3n4, carbon nitride	palladium	0	0	0
c3n4, carbon nitride	platinum	0	0	1
c3n4, carbon nitride	pmma, polymethylmethacrylate	0	0	0
c3n4, carbon nitride	polyacrylamide	0	0	1
c3n4, carbon nitride	polyacrylonitrile	0	0	1
c3n4, carbon nitride	polyamide	0	0	0
c3n4, carbon nitride	polyaniline, pani	0	0	4
c3n4, carbon nitride	polybutadiene	0	0	0
c3n4, carbon nitride	polycaprolactone	0	0	0
c3n4, carbon nitride	polycarbonate	0	0	0
c3n4, carbon nitride	polydimethylsiloxane	0	0	0
c3n4, carbon nitride	polydopamine	0	0	0
c3n4, carbon nitride	polyelectrolyte	0	0	0
c3n4, carbon nitride	polyester	0	0	1
c3n4, carbon nitride	polyetherimide	0	0	0
c3n4, carbon nitride	polyethylene	0	0	0
c3n4, carbon nitride	polyimide	0	0	0
c3n4, carbon nitride	polylactic acid	0	0	0
c3n4, carbon nitride	polylactide	0	0	0
c3n4, carbon nitride	polyolefin	0	0	0
c3n4, carbon nitride	polypropylene	0	0	0
c3n4, carbon nitride	polypyrrole	0	1	1	!
c3n4, carbon nitride	polysaccharide	0	0	0
c3n4, carbon nitride	polysiloxane	0	0	0
c3n4, carbon nitride	polystyrene	0	0	0
c3n4, carbon nitride	polysulfone	0	0	0
c3n4, carbon nitride	polythiophene	0	1	1	!
c3n4, carbon nitride	polyurethane	0	0	0
c3n4, carbon nitride	polyvinylidene	0	0	0
c3n4, carbon nitride	polyvinylpyrrolidone	0	0	0
c3n4, carbon nitride	pva, polyvinyl alcohol	0	0	0
c3n4, carbon nitride	pvc, polyvinyl chloride	0	0	0
c3n4, carbon nitride	pvdf, polyvinylidene fluoride	0	0	0
c3n4, carbon nitride	pyridine	0	0	0
c3n4, carbon nitride	silane	0	0	0
c3n4, carbon nitride	Silica, sio2	1	3	5
c3n4, carbon nitride	silsesquioxane	0	0	0
c3n4, carbon nitride	silver	0	2	3	!
c3n4, carbon nitride	silver nitrate ,agno3	0	0	0
c3n4, carbon nitride	Sno2, tin oxide	0	0	0
c3n4, carbon nitride	tib2, titanium diboride	0	0	0
c3n4, carbon nitride	Tio2, titanium dioxide	1	4	13
c3n4, carbon nitride	v2o5, vanadium oxide	0	0	0
c3n4, carbon nitride	vanadium phosphate	0	0	0
c3n4, carbon nitride	vinylpyridine	0	0	0
c3n4, carbon nitride	zeolite	0	0	0
c3n4, carbon nitride	zirconium	0	0	1
c3n4, carbon nitride	zno, zinc oxide	1	1	6
c3n4, carbon nitride	zro2, zirconium dioxide	0	0	1
cacl2, calcium chlor	al2o3 aluminum oxide	0	0	0
cacl2, calcium chlor	alumina	0	2	4
cacl2, calcium chlor	aluminium	0	0	0
cacl2, calcium chlor	aluminum	0	0	0
cacl2, calcium chlor	B4c boron carbide	0	0	0
cacl2, calcium chlor	batio3 barium titanate	0	0	0
cacl2, calcium chlor	boron nitride	0	0	0
cacl2, calcium chlor	c3n4, carbon nitride	0	0	0
cacl2, calcium chlor	cacl2, calcium chloride	16	28	50
cacl2, calcium chlor	cadmium sulfide	0	0	0
cacl2, calcium chlor	calcium carbonate,caco3	1	1	1
cacl2, calcium chlor	calcium hydroxide	0	0	0
cacl2, calcium chlor	calcium phosphate	3	4	4
cacl2, calcium chlor	calcium silicate	0	0	0
cacl2, calcium chlor	carbon nanotube	0	0	0
cacl2, calcium chlor	carboxymethyl cellulose	0	0	0
cacl2, calcium chlor	cellulose	4	4	4
cacl2, calcium chlor	ceo2, cerium oxide	0	0	0
cacl2, calcium chlor	chitin	0	0	0
cacl2, calcium chlor	chitosan	2	2	2
cacl2, calcium chlor	chromium	0	0	0
cacl2, calcium chlor	Co3o4	0	0	0
cacl2, calcium chlor	cofe2o4, cobalt ferrite	0	0	0
cacl2, calcium chlor	collagen	0	0	0
cacl2, calcium chlor	copper	0	0	0
cacl2, calcium chlor	cuo, copper oxide	0	0	0
cacl2, calcium chlor	cyclodextrin	0	0	0
cacl2, calcium chlor	diamond	0	0	0
cacl2, calcium chlor	epoxy	0	0	0
cacl2, calcium chlor	fe2o3	0	0	0
cacl2, calcium chlor	fe3o4	0	0	0
cacl2, calcium chlor	fecl3	0	0	0
cacl2, calcium chlor	fullerene	0	0	0
cacl2, calcium chlor	glucose oxidase	0	0	0
cacl2, calcium chlor	gold	0	0	0
cacl2, calcium chlor	graphene	0	0	0
cacl2, calcium chlor	graphite	1	1	2
cacl2, calcium chlor	hydrogel	2	4	5
cacl2, calcium chlor	kaolinite	0	0	0
cacl2, calcium chlor	li3v2	0	0	0
cacl2, calcium chlor	licl, lithium chloride	0	1	2	!
cacl2, calcium chlor	lifepo4	0	0	0
cacl2, calcium chlor	melamine	0	0	0
cacl2, calcium chlor	mgo, magnesium oxide	0	0	0
cacl2, calcium chlor	mno2, manganese oxide	0	0	0
cacl2, calcium chlor	moo3, molybdenum trioxide	0	0	0
cacl2, calcium chlor	Mos2, molybdenum disulfide	0	0	0
cacl2, calcium chlor	nickel	0	0	0
cacl2, calcium chlor	nickel hydroxide	0	0	0
cacl2, calcium chlor	Nio, nickel oxide	0	0	0
cacl2, calcium chlor	nylon	0	0	0
cacl2, calcium chlor	palladium	0	0	0
cacl2, calcium chlor	platinum	0	0	0
cacl2, calcium chlor	pmma, polymethylmethacrylate	0	0	0
cacl2, calcium chlor	polyacrylamide	0	1	1	!
cacl2, calcium chlor	polyacrylonitrile	0	0	0
cacl2, calcium chlor	polyamide	0	0	0
cacl2, calcium chlor	polyaniline, pani	0	1	3	!
cacl2, calcium chlor	polybutadiene	0	0	0
cacl2, calcium chlor	polycaprolactone	0	0	0
cacl2, calcium chlor	polycarbonate	0	0	0
cacl2, calcium chlor	polydimethylsiloxane	0	0	0
cacl2, calcium chlor	polydopamine	0	0	0
cacl2, calcium chlor	polyelectrolyte	0	0	0
cacl2, calcium chlor	polyester	0	0	1
cacl2, calcium chlor	polyetherimide	0	0	0
cacl2, calcium chlor	polyethylene	0	0	0
cacl2, calcium chlor	polyimide	0	0	0
cacl2, calcium chlor	polylactic acid	0	0	0
cacl2, calcium chlor	polylactide	0	0	0
cacl2, calcium chlor	polyolefin	0	0	0
cacl2, calcium chlor	polypropylene	0	0	0
cacl2, calcium chlor	polypyrrole	0	0	0
cacl2, calcium chlor	polysaccharide	0	0	0
cacl2, calcium chlor	polysiloxane	0	0	0
cacl2, calcium chlor	polystyrene	0	0	0
cacl2, calcium chlor	polysulfone	0	0	0
cacl2, calcium chlor	polythiophene	0	0	0
cacl2, calcium chlor	polyurethane	0	0	0
cacl2, calcium chlor	polyvinylidene	0	0	0
cacl2, calcium chlor	polyvinylpyrrolidone	0	0	0
cacl2, calcium chlor	pva, polyvinyl alcohol	0	0	0
cacl2, calcium chlor	pvc, polyvinyl chloride	0	0	0
cacl2, calcium chlor	pvdf, polyvinylidene fluoride	0	0	0
cacl2, calcium chlor	pyridine	0	0	0
cacl2, calcium chlor	silane	0	0	0
cacl2, calcium chlor	Silica, sio2	2	3	14
cacl2, calcium chlor	silsesquioxane	0	0	0
cacl2, calcium chlor	silver	0	0	0
cacl2, calcium chlor	silver nitrate ,agno3	0	0	0
cacl2, calcium chlor	Sno2, tin oxide	0	0	0
cacl2, calcium chlor	tib2, titanium diboride	0	0	0
cacl2, calcium chlor	Tio2, titanium dioxide	0	0	0
cacl2, calcium chlor	v2o5, vanadium oxide	0	0	0
cacl2, calcium chlor	vanadium phosphate	0	0	0
cacl2, calcium chlor	vinylpyridine	0	0	0
cacl2, calcium chlor	zeolite	0	0	2
cacl2, calcium chlor	zirconium	0	0	0
cacl2, calcium chlor	zno, zinc oxide	0	0	1
cacl2, calcium chlor	zro2, zirconium dioxide	0	0	0
cadmium sulfide	al2o3 aluminum oxide	0	0	0
cadmium sulfide	alumina	0	0	0
cadmium sulfide	aluminium	0	0	0
cadmium sulfide	aluminum	0	0	0
cadmium sulfide	B4c boron carbide	0	0	0
cadmium sulfide	batio3 barium titanate	0	0	0
cadmium sulfide	boron nitride	0	0	0
cadmium sulfide	c3n4, carbon nitride	0	1	1
cadmium sulfide	cacl2, calcium chloride	0	0	0
cadmium sulfide	cadmium sulfide	10	13	24
cadmium sulfide	calcium carbonate,caco3	0	0	0
cadmium sulfide	calcium hydroxide	0	0	0
cadmium sulfide	calcium phosphate	0	0	0
cadmium sulfide	calcium silicate	0	0	0
cadmium sulfide	carbon nanotube	1	1	1
cadmium sulfide	carboxymethyl cellulose	0	0	0
cadmium sulfide	cellulose	0	0	0
cadmium sulfide	ceo2, cerium oxide	0	0	1
cadmium sulfide	chitin	0	0	0
cadmium sulfide	chitosan	0	0	1
cadmium sulfide	chromium	0	0	0
cadmium sulfide	Co3o4	0	0	0
cadmium sulfide	cofe2o4, cobalt ferrite	0	0	0
cadmium sulfide	collagen	0	0	0
cadmium sulfide	copper	0	0	0
cadmium sulfide	cuo, copper oxide	0	0	0
cadmium sulfide	cyclodextrin	0	0	0
cadmium sulfide	diamond	0	0	0
cadmium sulfide	epoxy	0	0	0
cadmium sulfide	fe2o3	0	0	0
cadmium sulfide	fe3o4	0	0	0
cadmium sulfide	fecl3	0	0	2
cadmium sulfide	fullerene	0	0	0
cadmium sulfide	glucose oxidase	0	0	0
cadmium sulfide	gold	0	0	3
cadmium sulfide	graphene	0	0	2
cadmium sulfide	graphite	0	0	0
cadmium sulfide	hydrogel	0	0	0
cadmium sulfide	kaolinite	0	0	0
cadmium sulfide	li3v2	0	0	0
cadmium sulfide	licl, lithium chloride	0	0	0
cadmium sulfide	lifepo4	0	0	0
cadmium sulfide	melamine	0	0	0
cadmium sulfide	mgo, magnesium oxide	0	0	0
cadmium sulfide	mno2, manganese oxide	0	0	0
cadmium sulfide	moo3, molybdenum trioxide	0	0	0
cadmium sulfide	Mos2, molybdenum disulfide	0	0	0
cadmium sulfide	nickel	0	0	0
cadmium sulfide	nickel hydroxide	0	0	0
cadmium sulfide	Nio, nickel oxide	0	0	0
cadmium sulfide	nylon	0	0	0
cadmium sulfide	palladium	0	0	0
cadmium sulfide	platinum	0	0	0
cadmium sulfide	pmma, polymethylmethacrylate	0	0	0
cadmium sulfide	polyacrylamide	0	0	0
cadmium sulfide	polyacrylonitrile	0	0	0
cadmium sulfide	polyamide	0	0	0
cadmium sulfide	polyaniline, pani	0	0	0
cadmium sulfide	polybutadiene	0	0	0
cadmium sulfide	polycaprolactone	0	0	0
cadmium sulfide	polycarbonate	0	0	0
cadmium sulfide	polydimethylsiloxane	0	0	0
cadmium sulfide	polydopamine	0	0	0
cadmium sulfide	polyelectrolyte	0	0	0
cadmium sulfide	polyester	0	0	0
cadmium sulfide	polyetherimide	0	0	0
cadmium sulfide	polyethylene	2	2	3
cadmium sulfide	polyimide	0	0	0
cadmium sulfide	polylactic acid	0	0	0
cadmium sulfide	polylactide	0	0	0
cadmium sulfide	polyolefin	0	0	0
cadmium sulfide	polypropylene	0	0	0
cadmium sulfide	polypyrrole	0	0	0
cadmium sulfide	polysaccharide	0	0	0
cadmium sulfide	polysiloxane	0	0	0
cadmium sulfide	polystyrene	1	1	3
cadmium sulfide	polysulfone	0	0	0
cadmium sulfide	polythiophene	0	0	0
cadmium sulfide	polyurethane	0	0	0
cadmium sulfide	polyvinylidene	0	0	0
cadmium sulfide	polyvinylpyrrolidone	1	1	1
cadmium sulfide	pva, polyvinyl alcohol	0	0	0
cadmium sulfide	pvc, polyvinyl chloride	0	0	0
cadmium sulfide	pvdf, polyvinylidene fluoride	0	1	1	!
cadmium sulfide	pyridine	0	0	0
cadmium sulfide	silane	0	0	0
cadmium sulfide	Silica, sio2	0	0	0
cadmium sulfide	silsesquioxane	0	0	0
cadmium sulfide	silver	0	0	0
cadmium sulfide	silver nitrate ,agno3	0	0	0
cadmium sulfide	Sno2, tin oxide	0	0	0
cadmium sulfide	tib2, titanium diboride	0	0	0
cadmium sulfide	Tio2, titanium dioxide	0	1	3	!
cadmium sulfide	v2o5, vanadium oxide	0	0	0
cadmium sulfide	vanadium phosphate	0	0	0
cadmium sulfide	vinylpyridine	0	0	0
cadmium sulfide	zeolite	0	0	0
cadmium sulfide	zirconium	0	0	2
cadmium sulfide	zno, zinc oxide	0	0	0
cadmium sulfide	zro2, zirconium dioxide	0	0	0
calcium carbonate,ca	al2o3 aluminum oxide	0	0	1
calcium carbonate,ca	alumina	0	0	1
calcium carbonate,ca	aluminium	0	0	0
calcium carbonate,ca	aluminum	0	0	1
calcium carbonate,ca	B4c boron carbide	0	0	0
calcium carbonate,ca	batio3 barium titanate	0	0	0
calcium carbonate,ca	boron nitride	0	0	0
calcium carbonate,ca	c3n4, carbon nitride	0	0	2
calcium carbonate,ca	cacl2, calcium chloride	1	1	1
calcium carbonate,ca	cadmium sulfide	0	0	0
calcium carbonate,ca	calcium carbonate,caco3	67	100	161
calcium carbonate,ca	calcium hydroxide	1	1	3
calcium carbonate,ca	calcium phosphate	4	7	10
calcium carbonate,ca	calcium silicate	0	0	3
calcium carbonate,ca	carbon nanotube	0	0	1
calcium carbonate,ca	carboxymethyl cellulose	0	0	1
calcium carbonate,ca	cellulose	2	3	8
calcium carbonate,ca	ceo2, cerium oxide	0	0	0
calcium carbonate,ca	chitin	5	8	9
calcium carbonate,ca	chitosan	4	4	6
calcium carbonate,ca	chromium	0	0	0
calcium carbonate,ca	Co3o4	0	0	0
calcium carbonate,ca	cofe2o4, cobalt ferrite	0	0	0
calcium carbonate,ca	collagen	3	3	5
calcium carbonate,ca	copper	0	0	1
calcium carbonate,ca	cuo, copper oxide	0	0	1
calcium carbonate,ca	cyclodextrin	0	0	0
calcium carbonate,ca	diamond	0	0	0
calcium carbonate,ca	epoxy	2	2	7
calcium carbonate,ca	fe2o3	0	0	0
calcium carbonate,ca	fe3o4	1	1	3
calcium carbonate,ca	fecl3	0	0	0
calcium carbonate,ca	fullerene	0	0	0
calcium carbonate,ca	glucose oxidase	0	0	0
calcium carbonate,ca	gold	0	0	0
calcium carbonate,ca	graphene	0	2	2
calcium carbonate,ca	graphite	2	2	3
calcium carbonate,ca	hydrogel	4	8	12
calcium carbonate,ca	kaolinite	0	0	2
calcium carbonate,ca	li3v2	0	0	0
calcium carbonate,ca	licl, lithium chloride	0	0	0
calcium carbonate,ca	lifepo4	0	0	0
calcium carbonate,ca	melamine	1	1	3
calcium carbonate,ca	mgo, magnesium oxide	0	0	1
calcium carbonate,ca	mno2, manganese oxide	0	0	0
calcium carbonate,ca	moo3, molybdenum trioxide	0	0	0
calcium carbonate,ca	Mos2, molybdenum disulfide	0	0	0
calcium carbonate,ca	nickel	0	0	0
calcium carbonate,ca	nickel hydroxide	0	0	0
calcium carbonate,ca	Nio, nickel oxide	0	0	0
calcium carbonate,ca	nylon	0	0	0
calcium carbonate,ca	palladium	0	0	0
calcium carbonate,ca	platinum	0	0	0
calcium carbonate,ca	pmma, polymethylmethacrylate	0	0	0
calcium carbonate,ca	polyacrylamide	0	0	0
calcium carbonate,ca	polyacrylonitrile	0	0	0
calcium carbonate,ca	polyamide	2	2	3
calcium carbonate,ca	polyaniline, pani	0	2	3	!
calcium carbonate,ca	polybutadiene	0	0	0
calcium carbonate,ca	polycaprolactone	0	0	0
calcium carbonate,ca	polycarbonate	0	0	0
calcium carbonate,ca	polydimethylsiloxane	0	0	0
calcium carbonate,ca	polydopamine	0	0	0
calcium carbonate,ca	polyelectrolyte	1	2	2
calcium carbonate,ca	polyester	2	2	5
calcium carbonate,ca	polyetherimide	0	0	0
calcium carbonate,ca	polyethylene	2	4	8
calcium carbonate,ca	polyimide	0	0	0
calcium carbonate,ca	polylactic acid	0	1	1	!
calcium carbonate,ca	polylactide	0	0	1
calcium carbonate,ca	polyolefin	0	0	0
calcium carbonate,ca	polypropylene	5	7	10
calcium carbonate,ca	polypyrrole	0	0	0
calcium carbonate,ca	polysaccharide	5	5	5
calcium carbonate,ca	polysiloxane	0	0	0
calcium carbonate,ca	polystyrene	0	0	0
calcium carbonate,ca	polysulfone	0	0	0
calcium carbonate,ca	polythiophene	0	0	0
calcium carbonate,ca	polyurethane	2	2	2
calcium carbonate,ca	polyvinylidene	0	0	0
calcium carbonate,ca	polyvinylpyrrolidone	0	0	0
calcium carbonate,ca	pva, polyvinyl alcohol	2	2	2
calcium carbonate,ca	pvc, polyvinyl chloride	2	2	2
calcium carbonate,ca	pvdf, polyvinylidene fluoride	0	0	0
calcium carbonate,ca	pyridine	0	0	0
calcium carbonate,ca	silane	0	1	2	!
calcium carbonate,ca	Silica, sio2	3	4	7
calcium carbonate,ca	silsesquioxane	0	0	0
calcium carbonate,ca	silver	0	0	0
calcium carbonate,ca	silver nitrate ,agno3	0	0	0
calcium carbonate,ca	Sno2, tin oxide	0	0	0
calcium carbonate,ca	tib2, titanium diboride	0	0	0
calcium carbonate,ca	Tio2, titanium dioxide	0	0	2
calcium carbonate,ca	v2o5, vanadium oxide	0	0	0
calcium carbonate,ca	vanadium phosphate	0	0	0
calcium carbonate,ca	vinylpyridine	0	0	0
calcium carbonate,ca	zeolite	0	0	2
calcium carbonate,ca	zirconium	0	0	0
calcium carbonate,ca	zno, zinc oxide	0	0	1
calcium carbonate,ca	zro2, zirconium dioxide	0	0	0
calcium hydroxide	al2o3 aluminum oxide	0	0	0
calcium hydroxide	alumina	0	0	0
calcium hydroxide	aluminium	0	0	0
calcium hydroxide	aluminum	0	0	0
calcium hydroxide	B4c boron carbide	0	0	0
calcium hydroxide	batio3 barium titanate	0	0	0
calcium hydroxide	boron nitride	0	0	0
calcium hydroxide	c3n4, carbon nitride	0	0	1
calcium hydroxide	cacl2, calcium chloride	0	0	0
calcium hydroxide	cadmium sulfide	0	0	0
calcium hydroxide	calcium carbonate,caco3	1	1	3
calcium hydroxide	calcium hydroxide	11	13	19
calcium hydroxide	calcium phosphate	0	0	0
calcium hydroxide	calcium silicate	0	0	3
calcium hydroxide	carbon nanotube	0	0	0
calcium hydroxide	carboxymethyl cellulose	0	0	0
calcium hydroxide	cellulose	0	0	0
calcium hydroxide	ceo2, cerium oxide	0	0	0
calcium hydroxide	chitin	0	0	0
calcium hydroxide	chitosan	0	0	0
calcium hydroxide	chromium	0	0	0
calcium hydroxide	Co3o4	0	0	0
calcium hydroxide	cofe2o4, cobalt ferrite	0	0	0
calcium hydroxide	collagen	1	1	1
calcium hydroxide	copper	0	0	0
calcium hydroxide	cuo, copper oxide	0	0	0
calcium hydroxide	cyclodextrin	0	0	0
calcium hydroxide	diamond	0	0	0
calcium hydroxide	epoxy	0	0	0
calcium hydroxide	fe2o3	0	0	0
calcium hydroxide	fe3o4	0	0	0
calcium hydroxide	fecl3	0	0	0
calcium hydroxide	fullerene	0	0	0
calcium hydroxide	glucose oxidase	0	0	0
calcium hydroxide	gold	0	0	0
calcium hydroxide	graphene	0	0	0
calcium hydroxide	graphite	0	1	2
calcium hydroxide	hydrogel	0	0	0
calcium hydroxide	kaolinite	0	0	0
calcium hydroxide	li3v2	0	0	0
calcium hydroxide	licl, lithium chloride	0	0	0
calcium hydroxide	lifepo4	0	0	0
calcium hydroxide	melamine	0	0	0
calcium hydroxide	mgo, magnesium oxide	0	0	0
calcium hydroxide	mno2, manganese oxide	0	0	0
calcium hydroxide	moo3, molybdenum trioxide	0	0	0
calcium hydroxide	Mos2, molybdenum disulfide	0	0	0
calcium hydroxide	nickel	0	0	0
calcium hydroxide	nickel hydroxide	0	0	0
calcium hydroxide	Nio, nickel oxide	0	0	0
calcium hydroxide	nylon	0	0	0
calcium hydroxide	palladium	0	0	0
calcium hydroxide	platinum	0	0	0
calcium hydroxide	pmma, polymethylmethacrylate	0	0	0
calcium hydroxide	polyacrylamide	0	0	0
calcium hydroxide	polyacrylonitrile	0	0	0
calcium hydroxide	polyamide	0	0	0
calcium hydroxide	polyaniline, pani	0	0	0
calcium hydroxide	polybutadiene	0	0	0
calcium hydroxide	polycaprolactone	0	0	0
calcium hydroxide	polycarbonate	0	0	0
calcium hydroxide	polydimethylsiloxane	0	0	0
calcium hydroxide	polydopamine	0	0	0
calcium hydroxide	polyelectrolyte	0	0	0
calcium hydroxide	polyester	0	0	0
calcium hydroxide	polyetherimide	0	0	0
calcium hydroxide	polyethylene	0	0	0
calcium hydroxide	polyimide	0	0	0
calcium hydroxide	polylactic acid	0	0	0
calcium hydroxide	polylactide	0	0	0
calcium hydroxide	polyolefin	0	0	0
calcium hydroxide	polypropylene	0	0	0
calcium hydroxide	polypyrrole	0	0	0
calcium hydroxide	polysaccharide	0	0	0
calcium hydroxide	polysiloxane	0	0	0
calcium hydroxide	polystyrene	0	0	0
calcium hydroxide	polysulfone	0	0	0
calcium hydroxide	polythiophene	0	0	0
calcium hydroxide	polyurethane	0	0	0
calcium hydroxide	polyvinylidene	0	0	0
calcium hydroxide	polyvinylpyrrolidone	0	0	0
calcium hydroxide	pva, polyvinyl alcohol	0	0	0
calcium hydroxide	pvc, polyvinyl chloride	0	0	0
calcium hydroxide	pvdf, polyvinylidene fluoride	0	0	0
calcium hydroxide	pyridine	0	0	0
calcium hydroxide	silane	0	0	0
calcium hydroxide	Silica, sio2	1	1	2
calcium hydroxide	silsesquioxane	0	0	0
calcium hydroxide	silver	0	0	0
calcium hydroxide	silver nitrate ,agno3	0	0	0
calcium hydroxide	Sno2, tin oxide	0	0	0
calcium hydroxide	tib2, titanium diboride	0	0	0
calcium hydroxide	Tio2, titanium dioxide	0	0	0
calcium hydroxide	v2o5, vanadium oxide	0	0	0
calcium hydroxide	vanadium phosphate	0	0	0
calcium hydroxide	vinylpyridine	0	0	0
calcium hydroxide	zeolite	0	0	0
calcium hydroxide	zirconium	0	0	0
calcium hydroxide	zno, zinc oxide	0	0	0
calcium hydroxide	zro2, zirconium dioxide	0	0	0
calcium phosphate	al2o3 aluminum oxide	2	2	2
calcium phosphate	alumina	1	1	2
calcium phosphate	aluminium	1	1	1
calcium phosphate	aluminum	0	0	0
calcium phosphate	B4c boron carbide	0	0	0
calcium phosphate	batio3 barium titanate	0	0	0
calcium phosphate	boron nitride	0	0	0
calcium phosphate	c3n4, carbon nitride	0	0	0
calcium phosphate	cacl2, calcium chloride	3	4	4
calcium phosphate	cadmium sulfide	0	0	0
calcium phosphate	calcium carbonate,caco3	4	7	10
calcium phosphate	calcium hydroxide	0	0	0
calcium phosphate	calcium phosphate	138	188	256
calcium phosphate	calcium silicate	0	0	3
calcium phosphate	carbon nanotube	3	4	5
calcium phosphate	carboxymethyl cellulose	0	1	1	!
calcium phosphate	cellulose	8	10	10
calcium phosphate	ceo2, cerium oxide	0	0	0
calcium phosphate	chitin	6	11	12
calcium phosphate	chitosan	9	14	18
calcium phosphate	chromium	0	0	0
calcium phosphate	Co3o4	0	0	0
calcium phosphate	cofe2o4, cobalt ferrite	0	0	0
calcium phosphate	collagen	19	27	35
calcium phosphate	copper	0	0	1
calcium phosphate	cuo, copper oxide	0	0	1
calcium phosphate	cyclodextrin	0	0	0
calcium phosphate	diamond	0	0	0
calcium phosphate	epoxy	0	0	0
calcium phosphate	fe2o3	0	0	0
calcium phosphate	fe3o4	0	0	1
calcium phosphate	fecl3	0	0	0
calcium phosphate	fullerene	0	0	0
calcium phosphate	glucose oxidase	0	0	0
calcium phosphate	gold	0	0	0
calcium phosphate	graphene	0	0	2
calcium phosphate	graphite	0	0	0
calcium phosphate	hydrogel	8	13	22
calcium phosphate	kaolinite	0	0	0
calcium phosphate	li3v2	0	0	0
calcium phosphate	licl, lithium chloride	0	0	0
calcium phosphate	lifepo4	0	0	0
calcium phosphate	melamine	0	0	0
calcium phosphate	mgo, magnesium oxide	0	1	1	!
calcium phosphate	mno2, manganese oxide	0	0	0
calcium phosphate	moo3, molybdenum trioxide	0	0	0
calcium phosphate	Mos2, molybdenum disulfide	0	0	0
calcium phosphate	nickel	0	1	1	!
calcium phosphate	nickel hydroxide	0	0	0
calcium phosphate	Nio, nickel oxide	0	0	0
calcium phosphate	nylon	0	0	0
calcium phosphate	palladium	0	0	0
calcium phosphate	platinum	0	0	0
calcium phosphate	pmma, polymethylmethacrylate	1	1	3
calcium phosphate	polyacrylamide	3	3	3
calcium phosphate	polyacrylonitrile	0	0	0
calcium phosphate	polyamide	4	4	4
calcium phosphate	polyaniline, pani	2	2	3
calcium phosphate	polybutadiene	0	0	0
calcium phosphate	polycaprolactone	4	8	12
calcium phosphate	polycarbonate	0	1	1	!
calcium phosphate	polydimethylsiloxane	1	2	2
calcium phosphate	polydopamine	0	1	1	!
calcium phosphate	polyelectrolyte	4	4	4
calcium phosphate	polyester	7	8	10
calcium phosphate	polyetherimide	0	0	0
calcium phosphate	polyethylene	1	2	4
calcium phosphate	polyimide	0	0	0
calcium phosphate	polylactic acid	8	9	12
calcium phosphate	polylactide	2	2	3
calcium phosphate	polyolefin	0	0	0
calcium phosphate	polypropylene	1	1	1
calcium phosphate	polypyrrole	0	0	0
calcium phosphate	polysaccharide	1	3	3
calcium phosphate	polysiloxane	2	2	2
calcium phosphate	polystyrene	3	4	4
calcium phosphate	polysulfone	1	1	1
calcium phosphate	polythiophene	0	0	0
calcium phosphate	polyurethane	1	1	1
calcium phosphate	polyvinylidene	0	0	0
calcium phosphate	polyvinylpyrrolidone	0	0	0
calcium phosphate	pva, polyvinyl alcohol	1	1	1
calcium phosphate	pvc, polyvinyl chloride	0	0	0
calcium phosphate	pvdf, polyvinylidene fluoride	0	0	0
calcium phosphate	pyridine	0	0	0
calcium phosphate	silane	2	2	2
calcium phosphate	Silica, sio2	6	14	19
calcium phosphate	silsesquioxane	0	0	0
calcium phosphate	silver	0	0	0
calcium phosphate	silver nitrate ,agno3	0	0	0
calcium phosphate	Sno2, tin oxide	0	0	0
calcium phosphate	tib2, titanium diboride	0	0	0
calcium phosphate	Tio2, titanium dioxide	1	2	2
calcium phosphate	v2o5, vanadium oxide	0	0	0
calcium phosphate	vanadium phosphate	0	0	0
calcium phosphate	vinylpyridine	0	0	0
calcium phosphate	zeolite	0	0	0
calcium phosphate	zirconium	0	0	0
calcium phosphate	zno, zinc oxide	1	1	1
calcium phosphate	zro2, zirconium dioxide	2	3	3
calcium silicate	al2o3 aluminum oxide	0	0	0
calcium silicate	alumina	0	0	0
calcium silicate	aluminium	0	0	0
calcium silicate	aluminum	0	0	0
calcium silicate	B4c boron carbide	0	0	0
calcium silicate	batio3 barium titanate	0	0	0
calcium silicate	boron nitride	0	0	0
calcium silicate	c3n4, carbon nitride	0	0	0
calcium silicate	cacl2, calcium chloride	0	0	0
calcium silicate	cadmium sulfide	0	0	0
calcium silicate	calcium carbonate,caco3	0	0	3
calcium silicate	calcium hydroxide	0	0	3
calcium silicate	calcium phosphate	0	0	3
calcium silicate	calcium silicate	7	10	26
calcium silicate	carbon nanotube	0	0	0
calcium silicate	carboxymethyl cellulose	0	0	0
calcium silicate	cellulose	0	0	1
calcium silicate	ceo2, cerium oxide	0	0	0
calcium silicate	chitin	0	0	0
calcium silicate	chitosan	0	0	0
calcium silicate	chromium	0	0	0
calcium silicate	Co3o4	0	0	0
calcium silicate	cofe2o4, cobalt ferrite	0	0	0
calcium silicate	collagen	0	0	2
calcium silicate	copper	0	0	0
calcium silicate	cuo, copper oxide	0	0	0
calcium silicate	cyclodextrin	0	0	0
calcium silicate	diamond	0	0	0
calcium silicate	epoxy	0	0	1
calcium silicate	fe2o3	0	0	0
calcium silicate	fe3o4	0	0	0
calcium silicate	fecl3	0	0	0
calcium silicate	fullerene	0	0	2
calcium silicate	glucose oxidase	0	0	0
calcium silicate	gold	0	0	0
calcium silicate	graphene	0	1	3
calcium silicate	graphite	0	1	1
calcium silicate	hydrogel	0	0	0
calcium silicate	kaolinite	0	0	0
calcium silicate	li3v2	0	0	0
calcium silicate	licl, lithium chloride	0	0	0
calcium silicate	lifepo4	0	0	0
calcium silicate	melamine	0	0	0
calcium silicate	mgo, magnesium oxide	0	0	0
calcium silicate	mno2, manganese oxide	0	0	0
calcium silicate	moo3, molybdenum trioxide	0	0	0
calcium silicate	Mos2, molybdenum disulfide	0	0	0
calcium silicate	nickel	0	0	0
calcium silicate	nickel hydroxide	0	0	0
calcium silicate	Nio, nickel oxide	0	0	0
calcium silicate	nylon	0	0	0
calcium silicate	palladium	0	0	0
calcium silicate	platinum	0	0	0
calcium silicate	pmma, polymethylmethacrylate	0	0	2
calcium silicate	polyacrylamide	0	0	0
calcium silicate	polyacrylonitrile	0	0	0
calcium silicate	polyamide	0	0	0
calcium silicate	polyaniline, pani	0	0	0
calcium silicate	polybutadiene	0	0	0
calcium silicate	polycaprolactone	0	0	0
calcium silicate	polycarbonate	0	0	0
calcium silicate	polydimethylsiloxane	0	0	0
calcium silicate	polydopamine	0	0	2
calcium silicate	polyelectrolyte	0	0	0
calcium silicate	polyester	0	0	0
calcium silicate	polyetherimide	0	0	0
calcium silicate	polyethylene	0	0	0
calcium silicate	polyimide	0	0	0
calcium silicate	polylactic acid	0	0	0
calcium silicate	polylactide	0	0	0
calcium silicate	polyolefin	0	0	0
calcium silicate	polypropylene	0	0	0
calcium silicate	polypyrrole	0	0	0
calcium silicate	polysaccharide	0	0	0
calcium silicate	polysiloxane	0	0	0
calcium silicate	polystyrene	0	0	0
calcium silicate	polysulfone	0	0	0
calcium silicate	polythiophene	0	0	0
calcium silicate	polyurethane	0	0	0
calcium silicate	polyvinylidene	0	0	0
calcium silicate	polyvinylpyrrolidone	0	0	0
calcium silicate	pva, polyvinyl alcohol	0	0	0
calcium silicate	pvc, polyvinyl chloride	0	0	0
calcium silicate	pvdf, polyvinylidene fluoride	0	0	0
calcium silicate	pyridine	0	0	0
calcium silicate	silane	0	0	0
calcium silicate	Silica, sio2	0	0	0
calcium silicate	silsesquioxane	0	0	0
calcium silicate	silver	0	0	0
calcium silicate	silver nitrate ,agno3	0	0	0
calcium silicate	Sno2, tin oxide	0	0	0
calcium silicate	tib2, titanium diboride	0	0	0
calcium silicate	Tio2, titanium dioxide	1	1	1
calcium silicate	v2o5, vanadium oxide	0	0	0
calcium silicate	vanadium phosphate	0	0	0
calcium silicate	vinylpyridine	0	0	0
calcium silicate	zeolite	0	0	0
calcium silicate	zirconium	0	0	0
calcium silicate	zno, zinc oxide	0	0	0
calcium silicate	zro2, zirconium dioxide	0	0	0
carbon nanotube	al2o3 aluminum oxide	3	10	19
carbon nanotube	alumina	20	25	40
carbon nanotube	aluminium	5	9	22
carbon nanotube	aluminum	17	31	51
carbon nanotube	B4c boron carbide	0	0	1
carbon nanotube	batio3 barium titanate	1	2	4
carbon nanotube	boron nitride	4	7	13
carbon nanotube	c3n4, carbon nitride	0	1	2	!
carbon nanotube	cacl2, calcium chloride	0	0	0
carbon nanotube	cadmium sulfide	1	1	1
carbon nanotube	calcium carbonate,caco3	0	0	1
carbon nanotube	calcium hydroxide	0	0	0
carbon nanotube	calcium phosphate	3	4	5
carbon nanotube	calcium silicate	0	0	0
carbon nanotube	carbon nanotube	722	1190	1995
carbon nanotube	carboxymethyl cellulose	0	0	1
carbon nanotube	cellulose	5	12	22
carbon nanotube	ceo2, cerium oxide	1	1	1
carbon nanotube	chitin	1	1	2
carbon nanotube	chitosan	14	21	23
carbon nanotube	chromium	2	2	5
carbon nanotube	Co3o4	2	2	4
carbon nanotube	cofe2o4, cobalt ferrite	0	1	2	!
carbon nanotube	collagen	9	13	13
carbon nanotube	copper	16	25	57
carbon nanotube	cuo, copper oxide	0	1	5	!
carbon nanotube	cyclodextrin	1	1	2
carbon nanotube	diamond	9	19	26
carbon nanotube	epoxy	60	116	224
carbon nanotube	fe2o3	1	4	7
carbon nanotube	fe3o4	2	6	19
carbon nanotube	fecl3	1	1	1
carbon nanotube	fullerene	11	17	20
carbon nanotube	glucose oxidase	5	6	11
carbon nanotube	gold	17	25	33
carbon nanotube	graphene	31	90	229
carbon nanotube	graphite	33	56	93
carbon nanotube	hydrogel	2	7	8
carbon nanotube	kaolinite	0	0	0
carbon nanotube	li3v2	0	2	2	!
carbon nanotube	licl, lithium chloride	0	0	0
carbon nanotube	lifepo4	3	4	5
carbon nanotube	melamine	0	0	5
carbon nanotube	mgo, magnesium oxide	1	2	5
carbon nanotube	mno2, manganese oxide	3	12	15
carbon nanotube	moo3, molybdenum trioxide	0	0	2
carbon nanotube	Mos2, molybdenum disulfide	0	0	2
carbon nanotube	nickel	22	32	58
carbon nanotube	nickel hydroxide	1	2	5
carbon nanotube	Nio, nickel oxide	4	5	6
carbon nanotube	nylon	1	2	4
carbon nanotube	palladium	3	6	9
carbon nanotube	platinum	8	12	21
carbon nanotube	pmma, polymethylmethacrylate	6	10	10
carbon nanotube	polyacrylamide	0	0	2
carbon nanotube	polyacrylonitrile	4	6	10
carbon nanotube	polyamide	1	3	6
carbon nanotube	polyaniline, pani	33	48	81
carbon nanotube	polybutadiene	2	2	2
carbon nanotube	polycaprolactone	2	2	2
carbon nanotube	polycarbonate	6	7	14
carbon nanotube	polydimethylsiloxane	1	1	6
carbon nanotube	polydopamine	0	1	11	!
carbon nanotube	polyelectrolyte	4	5	6
carbon nanotube	polyester	2	6	14
carbon nanotube	polyetherimide	1	2	2
carbon nanotube	polyethylene	19	30	60
carbon nanotube	polyimide	4	8	12
carbon nanotube	polylactic acid	0	0	3
carbon nanotube	polylactide	0	0	0
carbon nanotube	polyolefin	2	3	4
carbon nanotube	polypropylene	7	14	28
carbon nanotube	polypyrrole	13	19	28
carbon nanotube	polysaccharide	2	2	2
carbon nanotube	polysiloxane	1	1	1
carbon nanotube	polystyrene	16	23	30
carbon nanotube	polysulfone	1	1	4
carbon nanotube	polythiophene	1	2	2
carbon nanotube	polyurethane	5	10	22
carbon nanotube	polyvinylidene	1	2	9
carbon nanotube	polyvinylpyrrolidone	2	2	2
carbon nanotube	pva, polyvinyl alcohol	5	11	16
carbon nanotube	pvc, polyvinyl chloride	2	2	6
carbon nanotube	pvdf, polyvinylidene fluoride	2	5	17
carbon nanotube	pyridine	6	8	10
carbon nanotube	silane	6	9	15
carbon nanotube	Silica, sio2	14	28	44
carbon nanotube	silsesquioxane	1	2	2
carbon nanotube	silver	5	13	31
carbon nanotube	silver nitrate ,agno3	2	3	3
carbon nanotube	Sno2, tin oxide	7	15	21
carbon nanotube	tib2, titanium diboride	0	0	1
carbon nanotube	Tio2, titanium dioxide	18	35	47
carbon nanotube	v2o5, vanadium oxide	1	1	4
carbon nanotube	vanadium phosphate	0	0	0
carbon nanotube	vinylpyridine	3	4	6
carbon nanotube	zeolite	3	4	5
carbon nanotube	zirconium	0	2	3	!
carbon nanotube	zno, zinc oxide	7	9	13
carbon nanotube	zro2, zirconium dioxide	0	0	0
carboxymethyl cellul	al2o3 aluminum oxide	0	0	0
carboxymethyl cellul	alumina	0	0	0
carboxymethyl cellul	aluminium	0	0	0
carboxymethyl cellul	aluminum	0	1	1
carboxymethyl cellul	B4c boron carbide	0	0	0
carboxymethyl cellul	batio3 barium titanate	0	0	0
carboxymethyl cellul	boron nitride	0	0	0
carboxymethyl cellul	c3n4, carbon nitride	0	0	0
carboxymethyl cellul	cacl2, calcium chloride	0	0	0
carboxymethyl cellul	cadmium sulfide	0	0	0
carboxymethyl cellul	calcium carbonate,caco3	0	0	1
carboxymethyl cellul	calcium hydroxide	0	0	0
carboxymethyl cellul	calcium phosphate	0	1	1
carboxymethyl cellul	calcium silicate	0	0	0
carboxymethyl cellul	carbon nanotube	0	0	1
carboxymethyl cellul	carboxymethyl cellulose	6	13	38
carboxymethyl cellul	cellulose	6	13	38
carboxymethyl cellul	ceo2, cerium oxide	0	0	0
carboxymethyl cellul	chitin	0	2	2	!
carboxymethyl cellul	chitosan	0	1	4	!
carboxymethyl cellul	chromium	0	0	1
carboxymethyl cellul	Co3o4	0	0	0
carboxymethyl cellul	cofe2o4, cobalt ferrite	0	0	0
carboxymethyl cellul	collagen	0	1	1	!
carboxymethyl cellul	copper	0	0	0
carboxymethyl cellul	cuo, copper oxide	0	0	0
carboxymethyl cellul	cyclodextrin	1	1	3
carboxymethyl cellul	diamond	0	0	0
carboxymethyl cellul	epoxy	0	0	0
carboxymethyl cellul	fe2o3	0	1	1	!
carboxymethyl cellul	fe3o4	0	0	0
carboxymethyl cellul	fecl3	0	0	0
carboxymethyl cellul	fullerene	0	0	0
carboxymethyl cellul	glucose oxidase	0	0	0
carboxymethyl cellul	gold	0	0	0
carboxymethyl cellul	graphene	0	1	3
carboxymethyl cellul	graphite	0	0	2
carboxymethyl cellul	hydrogel	1	1	4
carboxymethyl cellul	kaolinite	0	0	1
carboxymethyl cellul	li3v2	0	0	0
carboxymethyl cellul	licl, lithium chloride	0	0	0
carboxymethyl cellul	lifepo4	0	0	0
carboxymethyl cellul	melamine	0	0	0
carboxymethyl cellul	mgo, magnesium oxide	0	0	0
carboxymethyl cellul	mno2, manganese oxide	0	0	0
carboxymethyl cellul	moo3, molybdenum trioxide	0	0	0
carboxymethyl cellul	Mos2, molybdenum disulfide	0	0	0
carboxymethyl cellul	nickel	0	0	0
carboxymethyl cellul	nickel hydroxide	0	0	0
carboxymethyl cellul	Nio, nickel oxide	0	0	0
carboxymethyl cellul	nylon	0	0	0
carboxymethyl cellul	palladium	0	0	0
carboxymethyl cellul	platinum	0	0	0
carboxymethyl cellul	pmma, polymethylmethacrylate	0	0	0
carboxymethyl cellul	polyacrylamide	0	0	0
carboxymethyl cellul	polyacrylonitrile	0	0	0
carboxymethyl cellul	polyamide	0	0	0
carboxymethyl cellul	polyaniline, pani	0	0	1
carboxymethyl cellul	polybutadiene	0	0	0
carboxymethyl cellul	polycaprolactone	0	0	2
carboxymethyl cellul	polycarbonate	0	0	0
carboxymethyl cellul	polydimethylsiloxane	0	0	0
carboxymethyl cellul	polydopamine	0	0	0
carboxymethyl cellul	polyelectrolyte	1	1	3
carboxymethyl cellul	polyester	0	0	0
carboxymethyl cellul	polyetherimide	0	0	0
carboxymethyl cellul	polyethylene	1	2	2
carboxymethyl cellul	polyimide	0	0	0
carboxymethyl cellul	polylactic acid	0	0	0
carboxymethyl cellul	polylactide	0	0	0
carboxymethyl cellul	polyolefin	0	0	0
carboxymethyl cellul	polypropylene	0	0	0
carboxymethyl cellul	polypyrrole	0	0	1
carboxymethyl cellul	polysaccharide	0	3	4
carboxymethyl cellul	polysiloxane	0	0	0
carboxymethyl cellul	polystyrene	0	0	0
carboxymethyl cellul	polysulfone	0	0	0
carboxymethyl cellul	polythiophene	0	0	0
carboxymethyl cellul	polyurethane	0	0	0
carboxymethyl cellul	polyvinylidene	0	0	0
carboxymethyl cellul	polyvinylpyrrolidone	1	1	1
carboxymethyl cellul	pva, polyvinyl alcohol	1	1	1
carboxymethyl cellul	pvc, polyvinyl chloride	0	0	0
carboxymethyl cellul	pvdf, polyvinylidene fluoride	0	0	0
carboxymethyl cellul	pyridine	0	0	0
carboxymethyl cellul	silane	0	1	1	!
carboxymethyl cellul	Silica, sio2	0	1	1	!
carboxymethyl cellul	silsesquioxane	0	1	1	!
carboxymethyl cellul	silver	0	0	3
carboxymethyl cellul	silver nitrate ,agno3	0	0	0
carboxymethyl cellul	Sno2, tin oxide	0	0	0
carboxymethyl cellul	tib2, titanium diboride	0	0	0
carboxymethyl cellul	Tio2, titanium dioxide	0	0	1
carboxymethyl cellul	v2o5, vanadium oxide	0	0	0
carboxymethyl cellul	vanadium phosphate	0	0	0
carboxymethyl cellul	vinylpyridine	0	0	0
carboxymethyl cellul	zeolite	0	0	0
carboxymethyl cellul	zirconium	0	0	0
carboxymethyl cellul	zno, zinc oxide	0	0	1
carboxymethyl cellul	zro2, zirconium dioxide	0	0	0
cellulose	al2o3 aluminum oxide	3	4	4
cellulose	alumina	2	3	4
cellulose	aluminium	1	1	1
cellulose	aluminum	4	8	11
cellulose	B4c boron carbide	0	0	0
cellulose	batio3 barium titanate	0	0	0
cellulose	boron nitride	0	0	0
cellulose	c3n4, carbon nitride	0	0	1
cellulose	cacl2, calcium chloride	4	4	4
cellulose	cadmium sulfide	0	0	0
cellulose	calcium carbonate,caco3	2	3	8
cellulose	calcium hydroxide	0	0	0
cellulose	calcium phosphate	8	10	10
cellulose	calcium silicate	0	0	1
cellulose	carbon nanotube	5	12	22
cellulose	carboxymethyl cellulose	6	13	38
cellulose	cellulose	316	491	864
cellulose	ceo2, cerium oxide	0	0	0
cellulose	chitin	1	5	9
cellulose	chitosan	6	23	40
cellulose	chromium	2	3	9
cellulose	Co3o4	0	1	1	!
cellulose	cofe2o4, cobalt ferrite	0	1	1	!
cellulose	collagen	2	9	11
cellulose	copper	6	9	12
cellulose	cuo, copper oxide	0	0	0
cellulose	cyclodextrin	1	3	7
cellulose	diamond	0	0	1
cellulose	epoxy	9	15	32
cellulose	fe2o3	1	3	9
cellulose	fe3o4	0	0	4
cellulose	fecl3	1	1	2
cellulose	fullerene	0	0	0
cellulose	glucose oxidase	2	3	3
cellulose	gold	3	5	9
cellulose	graphene	2	8	27
cellulose	graphite	2	3	9
cellulose	hydrogel	8	12	27
cellulose	kaolinite	0	1	2	!
cellulose	li3v2	0	0	0
cellulose	licl, lithium chloride	0	0	0
cellulose	lifepo4	0	1	2	!
cellulose	melamine	0	0	3
cellulose	mgo, magnesium oxide	0	0	2
cellulose	mno2, manganese oxide	0	2	2	!
cellulose	moo3, molybdenum trioxide	0	0	2
cellulose	Mos2, molybdenum disulfide	0	0	0
cellulose	nickel	0	0	3
cellulose	nickel hydroxide	0	0	0
cellulose	Nio, nickel oxide	0	0	0
cellulose	nylon	2	2	2
cellulose	palladium	0	1	1	!
cellulose	platinum	1	1	1
cellulose	pmma, polymethylmethacrylate	1	4	5
cellulose	polyacrylamide	0	0	3
cellulose	polyacrylonitrile	0	0	0
cellulose	polyamide	0	0	2
cellulose	polyaniline, pani	5	6	13
cellulose	polybutadiene	1	1	1
cellulose	polycaprolactone	5	7	10
cellulose	polycarbonate	0	0	0
cellulose	polydimethylsiloxane	0	0	2
cellulose	polydopamine	0	0	0
cellulose	polyelectrolyte	3	3	7
cellulose	polyester	11	14	24
cellulose	polyetherimide	0	0	0
cellulose	polyethylene	13	19	35
cellulose	polyimide	0	0	1
cellulose	polylactic acid	5	8	13
cellulose	polylactide	2	7	13
cellulose	polyolefin	1	2	5
cellulose	polypropylene	22	25	37
cellulose	polypyrrole	10	12	17
cellulose	polysaccharide	13	25	45
cellulose	polysiloxane	0	0	0
cellulose	polystyrene	7	9	14
cellulose	polysulfone	0	0	0
cellulose	polythiophene	2	2	3
cellulose	polyurethane	5	6	13
cellulose	polyvinylidene	0	0	0
cellulose	polyvinylpyrrolidone	1	1	2
cellulose	pva, polyvinyl alcohol	12	14	21
cellulose	pvc, polyvinyl chloride	0	1	1	!
cellulose	pvdf, polyvinylidene fluoride	0	0	1
cellulose	pyridine	1	1	2
cellulose	silane	15	19	29
cellulose	Silica, sio2	3	11	28
cellulose	silsesquioxane	1	2	2
cellulose	silver	5	14	27
cellulose	silver nitrate, agno3	0	2	3	!
cellulose	Sno2, tin oxide	0	0	2
cellulose	tib2, titanium diboride	0	0	0
cellulose	Tio2, titanium dioxide	3	3	11
cellulose	v2o5, vanadium oxide	0	0	0
cellulose	vanadium phosphate	0	0	0
cellulose	vinylpyridine	0	0	1
cellulose	zeolite	0	1	3	!
cellulose	zirconium	1	1	1
cellulose	zno, zinc oxide	0	2	11	！
cellulose	zro2, zirconium dioxide	0	0	2
ceo2, cerium oxide	al2o3 aluminum oxide	2	2	2
ceo2, cerium oxide	alumina	4	4	5
ceo2, cerium oxide	aluminium	0	0	0
ceo2, cerium oxide	aluminum	2	2	4
ceo2, cerium oxide	B4c boron carbide	0	0	0
ceo2, cerium oxide	batio3 barium titanate	0	0	0
ceo2, cerium oxide	boron nitride	0	0	0
ceo2, cerium oxide	c3n4, carbon nitride	0	0	1
ceo2, cerium oxide	cacl2, calcium chloride	0	0	0
ceo2, cerium oxide	cadmium sulfide	0	0	1
ceo2, cerium oxide	calcium carbonate,caco3	0	0	0
ceo2, cerium oxide	calcium hydroxide	0	0	0
ceo2, cerium oxide	calcium phosphate	0	0	0
ceo2, cerium oxide	calcium silicate	0	0	0
ceo2, cerium oxide	carbon nanotube	1	1	1
ceo2, cerium oxide	carboxymethyl cellulose	0	0	0
ceo2, cerium oxide	cellulose	0	0	0
ceo2, cerium oxide	ceo2, cerium oxide	26	38	60
ceo2, cerium oxide	chitin	0	0	0
ceo2, cerium oxide	chitosan	0	0	0
ceo2, cerium oxide	chromium	0	0	0
ceo2, cerium oxide	Co3o4	0	0	0
ceo2, cerium oxide	cofe2o4, cobalt ferrite	0	0	0
ceo2, cerium oxide	collagen	0	0	0
ceo2, cerium oxide	copper	2	4	4
ceo2, cerium oxide	cuo, copper oxide	0	2	2	!
ceo2, cerium oxide	cyclodextrin	0	0	0
ceo2, cerium oxide	diamond	0	0	0
ceo2, cerium oxide	epoxy	1	1	1
ceo2, cerium oxide	fe2o3	0	0	2
ceo2, cerium oxide	fe3o4	1	1	1
ceo2, cerium oxide	fecl3	0	0	0
ceo2, cerium oxide	fullerene	0	0	0
ceo2, cerium oxide	glucose oxidase	0	0	0
ceo2, cerium oxide	gold	0	0	0
ceo2, cerium oxide	graphene	0	0	3
ceo2, cerium oxide	graphite	2	2	4
ceo2, cerium oxide	hydrogel	0	0	0
ceo2, cerium oxide	kaolinite	0	0	0
ceo2, cerium oxide	li3v2	0	0	0
ceo2, cerium oxide	licl, lithium chloride	0	0	0
ceo2, cerium oxide	lifepo4	0	1	1	!
ceo2, cerium oxide	melamine	0	0	0
ceo2, cerium oxide	mgo, magnesium oxide	1	1	1
ceo2, cerium oxide	mno2, manganese oxide	2	2	2
ceo2, cerium oxide	moo3, molybdenum trioxide	0	0	0
ceo2, cerium oxide	Mos2, molybdenum disulfide	0	0	0
ceo2, cerium oxide	nickel	1	2	2
ceo2, cerium oxide	nickel hydroxide	0	0	0
ceo2, cerium oxide	Nio, nickel oxide	0	0	0
ceo2, cerium oxide	nylon	0	0	0
ceo2, cerium oxide	palladium	0	0	0
ceo2, cerium oxide	platinum	0	0	0
ceo2, cerium oxide	pmma, polymethylmethacrylate	1	2	2
ceo2, cerium oxide	polyacrylamide	0	0	0
ceo2, cerium oxide	polyacrylonitrile	0	0	0
ceo2, cerium oxide	polyamide	0	0	0
ceo2, cerium oxide	polyaniline, pani	0	0	1
ceo2, cerium oxide	polybutadiene	0	0	0
ceo2, cerium oxide	polycaprolactone	0	0	0
ceo2, cerium oxide	polycarbonate	0	0	0
ceo2, cerium oxide	polydimethylsiloxane	0	0	0
ceo2, cerium oxide	polydopamine	0	0	0
ceo2, cerium oxide	polyelectrolyte	0	0	0
ceo2, cerium oxide	polyester	0	0	0
ceo2, cerium oxide	polyetherimide	0	0	0
ceo2, cerium oxide	polyethylene	0	0	0
ceo2, cerium oxide	polyimide	0	0	0
ceo2, cerium oxide	polylactic acid	0	0	0
ceo2, cerium oxide	polylactide	0	0	0
ceo2, cerium oxide	polyolefin	0	0	0
ceo2, cerium oxide	polypropylene	0	0	0
ceo2, cerium oxide	polypyrrole	0	0	0
ceo2, cerium oxide	polysaccharide	0	0	0
ceo2, cerium oxide	polysiloxane	0	1	1	!
ceo2, cerium oxide	polystyrene	1	1	2
ceo2, cerium oxide	polysulfone	0	0	0
ceo2, cerium oxide	polythiophene	0	0	0
ceo2, cerium oxide	polyurethane	0	0	0
ceo2, cerium oxide	polyvinylidene	0	0	0
ceo2, cerium oxide	polyvinylpyrrolidone	0	0	0
ceo2, cerium oxide	pva, polyvinyl alcohol	0	0	0
ceo2, cerium oxide	pvc, polyvinyl chloride	0	0	0
ceo2, cerium oxide	pvdf, polyvinylidene fluoride	0	0	0
ceo2, cerium oxide	pyridine	0	0	0
ceo2, cerium oxide	silane	1	1	1
ceo2, cerium oxide	Silica, sio2	6	10	12
ceo2, cerium oxide	silsesquioxane	0	0	0
ceo2, cerium oxide	silver	3	3	4
ceo2, cerium oxide	silver nitrate ,agno3	3	3	3
ceo2, cerium oxide	Sno2, tin oxide	0	0	0
ceo2, cerium oxide	tib2, titanium diboride	0	0	0
ceo2, cerium oxide	Tio2, titanium dioxide	1	2	2
ceo2, cerium oxide	v2o5, vanadium oxide	0	0	0
ceo2, cerium oxide	vanadium phosphate	0	0	0
ceo2, cerium oxide	vinylpyridine	0	0	0
ceo2, cerium oxide	zeolite	0	0	0
ceo2, cerium oxide	zirconium	0	1	1	!
ceo2, cerium oxide	zno, zinc oxide	0	1	2	!
ceo2, cerium oxide	zro2, zirconium dioxide	1	1	1
chitin	al2o3 aluminum oxide	0	1	1
chitin	alumina	0	1	1
chitin	aluminium	0	0	0
chitin	aluminum	0	0	0
chitin	B4c boron carbide	0	0	0
chitin	batio3 barium titanate	0	0	0
chitin	boron nitride	0	0	0
chitin	c3n4, carbon nitride	0	0	0
chitin	cacl2, calcium chloride	0	0	0
chitin	cadmium sulfide	0	0	0
chitin	calcium carbonate,caco3	5	8	9
chitin	calcium hydroxide	0	0	0
chitin	calcium phosphate	6	11	12
chitin	calcium silicate	0	0	0
chitin	carbon nanotube	1	1	2
chitin	carboxymethyl cellulose	0	2	2
chitin	cellulose	1	5	9
chitin	ceo2, cerium oxide	0	0	0
chitin	chitin	35	60	81
chitin	chitosan	4	13	15
chitin	chromium	0	0	0
chitin	Co3o4	0	0	0
chitin	cofe2o4, cobalt ferrite	0	0	0
chitin	collagen	4	8	9
chitin	copper	0	0	2
chitin	cuo, copper oxide	0	0	2
chitin	cyclodextrin	0	0	0
chitin	diamond	0	0	0
chitin	epoxy	0	0	0
chitin	fe2o3	0	0	0
chitin	fe3o4	1	1	1
chitin	fecl3	0	0	0
chitin	fullerene	0	0	0
chitin	glucose oxidase	0	0	0
chitin	gold	0	0	0
chitin	graphene	0	3	4
chitin	graphite	0	0	0
chitin	hydrogel	2	2	3
chitin	kaolinite	0	0	0
chitin	li3v2	0	0	0
chitin	licl, lithium chloride	0	0	0
chitin	lifepo4	0	0	0
chitin	melamine	0	0	0
chitin	mgo, magnesium oxide	0	0	0
chitin	mno2, manganese oxide	0	0	0
chitin	moo3, molybdenum trioxide	0	0	0
chitin	Mos2, molybdenum disulfide	0	0	0
chitin	nickel	0	0	0
chitin	nickel hydroxide	0	0	0
chitin	Nio, nickel oxide	0	0	0
chitin	nylon	0	0	0
chitin	palladium	0	0	0
chitin	platinum	0	0	0
chitin	pmma, polymethylmethacrylate	0	0	0
chitin	polyacrylamide	0	0	0
chitin	polyacrylonitrile	0	0	0
chitin	polyamide	0	0	0
chitin	polyaniline, pani	0	0	2
chitin	polybutadiene	0	0	0
chitin	polycaprolactone	0	0	0
chitin	polycarbonate	0	0	0
chitin	polydimethylsiloxane	0	0	0
chitin	polydopamine	0	0	0
chitin	polyelectrolyte	0	0	0
chitin	polyester	0	0	0
chitin	polyetherimide	0	0	0
chitin	polyethylene	1	1	1
chitin	polyimide	0	0	0
chitin	polylactic acid	0	0	0
chitin	polylactide	0	0	0
chitin	polyolefin	0	0	0
chitin	polypropylene	0	0	0
chitin	polypyrrole	0	0	0
chitin	polysaccharide	4	9	13
chitin	polysiloxane	0	0	0
chitin	polystyrene	1	1	1
chitin	polysulfone	1	1	1
chitin	polythiophene	0	0	0
chitin	polyurethane	0	0	0
chitin	polyvinylidene	0	0	0
chitin	polyvinylpyrrolidone	0	0	0
chitin	pva, polyvinyl alcohol	0	1	1	!
chitin	pvc, polyvinyl chloride	0	0	0
chitin	pvdf, polyvinylidene fluoride	0	0	0
chitin	pyridine	0	0	0
chitin	silane	0	0	0
chitin	Silica, sio2	1	1	1
chitin	silsesquioxane	0	0	0
chitin	silver	0	0	1
chitin	silver nitrate ,agno3	0	0	0
chitin	Sno2, tin oxide	0	0	0
chitin	tib2, titanium diboride	0	0	0
chitin	Tio2, titanium dioxide	0	0	0
chitin	v2o5, vanadium oxide	0	0	0
chitin	vanadium phosphate	0	0	0
chitin	vinylpyridine	0	0	0
chitin	zeolite	0	0	0
chitin	zirconium	0	0	0
chitin	zno, zinc oxide	0	0	0
chitin	zro2, zirconium dioxide	0	0	0
chitosan	al2o3 aluminum oxide	0	0	0
chitosan	alumina	0	0	2
chitosan	aluminium	0	0	0
chitosan	aluminum	0	0	1
chitosan	B4c boron carbide	0	0	0
chitosan	batio3 barium titanate	0	0	0
chitosan	boron nitride	0	1	1
chitosan	c3n4, carbon nitride	0	0	0
chitosan	cacl2, calcium chloride	2	2	2
chitosan	cadmium sulfide	0	0	1
chitosan	calcium carbonate,caco3	4	4	6
chitosan	calcium hydroxide	0	0	0
chitosan	calcium phosphate	9	14	18
chitosan	calcium silicate	0	0	0
chitosan	carbon nanotube	14	21	23
chitosan	carboxymethyl cellulose	0	1	4
chitosan	cellulose	6	23	40
chitosan	ceo2, cerium oxide	0	0	0
chitosan	chitin	4	13	15
chitosan	chitosan	104	187	326
chitosan	chromium	2	2	4
chitosan	Co3o4	0	1	1	!
chitosan	cofe2o4, cobalt ferrite	0	0	0
chitosan	collagen	9	15	26
chitosan	copper	0	2	3	!
chitosan	cuo, copper oxide	0	0	0
chitosan	cyclodextrin	0	1	2	!
chitosan	diamond	0	0	0
chitosan	epoxy	2	3	4
chitosan	fe2o3	0	0	1
chitosan	fe3o4	1	7	15
chitosan	fecl3	0	1	1	!
chitosan	fullerene	0	1	2	!
chitosan	glucose oxidase	4	8	8
chitosan	gold	1	5	8
chitosan	graphene	2	12	31
chitosan	graphite	3	6	7
chitosan	hydrogel	6	11	22
chitosan	kaolinite	0	0	3
chitosan	li3v2	0	0	0
chitosan	licl, lithium chloride	0	0	0
chitosan	lifepo4	0	1	1	!
chitosan	melamine	0	0	0
chitosan	mgo, magnesium oxide	1	1	4
chitosan	mno2, manganese oxide	1	1	1
chitosan	moo3, molybdenum trioxide	0	0	0
chitosan	Mos2, molybdenum disulfide	0	0	0
chitosan	nickel	0	0	0
chitosan	nickel hydroxide	0	0	0
chitosan	Nio, nickel oxide	0	0	0
chitosan	nylon	0	0	0
chitosan	palladium	0	0	0
chitosan	platinum	0	1	1	!
chitosan	pmma, polymethylmethacrylate	0	0	0
chitosan	polyacrylamide	0	1	1	!
chitosan	polyacrylonitrile	0	0	0
chitosan	polyamide	0	0	0
chitosan	polyaniline, pani	0	1	3	!
chitosan	polybutadiene	0	0	0
chitosan	polycaprolactone	0	0	1
chitosan	polycarbonate	0	0	0
chitosan	polydimethylsiloxane	0	0	0
chitosan	polydopamine	0	1	1	!
chitosan	polyelectrolyte	3	4	7
chitosan	polyester	1	1	1
chitosan	polyetherimide	0	0	0
chitosan	polyethylene	1	3	4
chitosan	polyimide	0	0	0
chitosan	polylactic acid	1	2	4
chitosan	polylactide	0	0	2
chitosan	polyolefin	0	0	0
chitosan	polypropylene	0	0	1
chitosan	polypyrrole	0	1	2	!
chitosan	polysaccharide	10	17	21
chitosan	polysiloxane	0	0	0
chitosan	polystyrene	2	3	3
chitosan	polysulfone	0	0	0
chitosan	polythiophene	0	0	0
chitosan	polyurethane	1	1	1
chitosan	polyvinylidene	0	0	0
chitosan	polyvinylpyrrolidone	1	1	1
chitosan	pva, polyvinyl alcohol	1	2	2
chitosan	pvc, polyvinyl chloride	0	0	0
chitosan	pvdf, polyvinylidene fluoride	0	0	0
chitosan	pyridine	0	0	0
chitosan	silane	7	7	11
chitosan	Silica, sio2	10	11	20
chitosan	silsesquioxane	0	0	1
[truncated: 8,012 more rows]

## Sheet: Appendix用
材料単語	共起材料単語数		共起率	材料単語	共起材料単語数		共起率		材料単語	共起材料単語数		共起率	材料単語	共起材料単語数		共起率
	2012年	2015年			2012年	2015年				2012年	2015年			2012年	2015年
silica (SiO2)	78	86	0.381	polyacrylonitrile	21	27	0.077		silica (SiO2)	78	85	0.333333	polyacrylonitrile	21	26	0.0641026
carbon nanotube	76	83	0.304	silver nitrate (AgNO3)	20	29	0.114		carbon nanotube	76	82	0.26087	silver nitrate (AgNO3)	20	28	0.101266
graphite	64	74	0.286	polysiloxane	20	24	0.051		graphite	64	73	0.257143	polysiloxane	20	23	0.0379747
polyethylene	63	75	0.333	polyvinylidene	20	23	0.038		polyethylene	63	74	0.305556	polyvinylidene	20	22	0.0253165
titanium dioxide (TiO2)	63	71	0.222	nickel oxide (NiO)	19	27	0.1		titanium dioxide (TiO2)	63	70	0.194444	nickel oxide (NiO)	19	26	0.0875
epoxy	62	73	0.297	tin oxide (SnO2)	19	26	0.088		epoxy	62	72	0.27027	tin oxide (SnO2)	19	25	0.075
silane	58	65	0.171	cerium oxide (CeO2)	19	25	0.075		silane	58	64	0.146341	cerium oxide (CeO2)	19	24	0.0625
polystyrene	57	67	0.238	polyvinyl chloride (PVC)	18	26	0.099		polystyrene	57	66	0.214286	polyvinyl chloride (PVC)	18	25	0.0864198
pluminum	57	63	0.143	FeCl3	18	22	0.049		pluminum	57	62	0.119048	FeCl3	18	21	0.037037
Polyaniline (PANi)	54	66	0.267	magnesium oxide (MgO)	17	25	0.098		Polyaniline (PANi)	54	65	0.244444	magnesium oxide (MgO)	17	24	0.0853659
copper	52	68	0.34	polyvinylidene fluoride (PVDF)	17	24	0.085		copper	52	67	0.319149	polyvinylidene fluoride (PVDF)	17	23	0.0731707
silver	50	65	0.306	polysulfone	16	24	0.096		silver	50	64	0.285714	polysulfone	16	23	0.0843373
alumina	50	63	0.265	polyvinylpyrrolidone	16	20	0.048		alumina	50	62	0.244898	polyvinylpyrrolidone	16	19	0.0361446
cellulose	50	61	0.224	polycaprolactone	16	19	0.036		cellulose	50	60	0.204082	polycaprolactone	16	18	0.0240964
nickel	49	58	0.18	boron nitride	15	24	0.107		nickel	49	57	0.16	boron nitride	15	23	0.0952381
aluminum oxide (Al2O3)	47	56	0.173	polybutadiene	15	18	0.036		aluminum oxide (Al2O3)	47	55	0.153846	polybutadiene	15	17	0.0238095
graphene	43	81	0.679	silsesquioxane	14	25	0.129		graphene	43	80	0.660714	silsesquioxane	14	24	0.117647
gold	42	49	0.123	polylactic acid	14	22	0.094		gold	42	48	0.105263	polylactic acid	14	21	0.0823529
polyester	40	47	0.119	polysaccharide	14	22	0.094		polyester	40	46	0.101695	polysaccharide	14	21	0.0823529
polyvinyl alcohol (PVA)	40	46	0.102	polydimethylsiloxane	14	20	0.071		polyvinyl alcohol (PVA)	40	45	0.0847458	polydimethylsiloxane	14	19	0.0588235
polyurethane	40	45	0.085	chitin	13	19	0.07		polyurethane	40	44	0.0677966	chitin	13	18	0.0581395
polypropylene	39	46	0.117	boron carbide (B4C)	13	17	0.047		polypropylene	39	45	0.1	boron carbide (B4C)	13	16	0.0348837
aluminium	39	44	0.083	titanium diboride (TiB2)	13	16	0.035		aluminium	39	43	0.0666667	titanium diboride (TiB2)	13	15	0.0232558
polypyrrole	36	43	0.111	fullerene	12	19	0.08		polypyrrole	36	42	0.0952381	fullerene	12	18	0.0689655
zinc oxide (ZnO)	34	45	0.169	cobalt ferrite (CoFe2O4)	12	19	0.08		zinc oxide (ZnO)	34	44	0.153846	cobalt ferrite (CoFe2O4)	12	18	0.0689655
calcium phosphate	34	40	0.092	polythiophene	11	18	0.08		calcium phosphate	34	39	0.0769231	polythiophene	11	17	0.0681818
diamond	31	37	0.088	cyclodextrin	11	14	0.034		diamond	31	36	0.0735294	cyclodextrin	11	13	0.0227273
chitosan	30	47	0.246	molybdenum disulfide (MoS2)	10	24	0.157		chitosan	30	46	0.231884	molybdenum disulfide (MoS2)	10	23	0.146067
polymethylmethacrylate (PMMA)	30	37	0.101	LiFePO4	10	18	0.09		polymethylmethacrylate (PMMA)	30	36	0.0869565	LiFePO4	10	17	0.0786517
barium titanate (BaTiO3)	29	35	0.086	polyacrylamide	10	17	0.079		barium titanate (BaTiO3)	29	34	0.0714286	polyacrylamide	10	16	0.0674157
nylon	28	32	0.056	kaolinite	10	15	0.056		nylon	28	31	0.0422535	kaolinite	10	14	0.0449438
zirconium	27	38	0.153	polyolefin	10	15	0.056		zirconium	27	37	0.138889	polyolefin	10	14	0.0449438
polycarbonate	27	31	0.056	Co3O4	9	21	0.133		polycarbonate	27	30	0.0416667	Co3O4	9	20	0.122222
zeolite	26	35	0.123	vanadium oxide (V2O5)	9	15	0.067		zeolite	26	34	0.109589	vanadium oxide (V2O5)	9	14	0.0555556
platinum	26	34	0.11	vinylpyridine	9	10	0.011		platinum	26	33	0.0958904	vinylpyridine	9	9	0
zirconium dioxide (ZrO2)	26	33	0.096	melamine	8	13	0.055		zirconium dioxide (ZrO2)	26	32	0.0821918	melamine	8	12	0.043956
polyamide	26	32	0.082	carboxymethyl cellulose	7	19	0.13		polyamide	26	31	0.0684932	carboxymethyl cellulose	7	18	0.119565
polyimide	26	32	0.082	polylactide	7	15	0.087		polyimide	26	31	0.0684932	polylactide	7	14	0.076087
hydrogel	25	36	0.149	Li3V2	7	14	0.076		hydrogel	25	35	0.135135	Li3V2	7	13	0.0652174
palladium	24	34	0.133	calcium chloride (CaCl2)	7	12	0.054		palladium	24	33	0.12	calcium chloride (CaCl2)	7	11	0.0434783
collagen	24	31	0.093	polyetherimide	7	11	0.043		collagen	24	30	0.08	polyetherimide	7	10	0.0326087
polyelectrolyte	24	27	0.04	molybdenum trioxide (MoO3)	5	14	0.096		polyelectrolyte	24	26	0.0266667	molybdenum trioxide (MoO3)	5	13	0.0851064
Fe3O4	23	40	0.224	lithium chloride (LiCl)	5	10	0.053		Fe3O4	23	39	0.210526	lithium chloride (LiCl)	5	9	0.0425532
pyridine	23	28	0.066	carbon nitride (C3N4)	4	14	0.105		pyridine	23	27	0.0526316	carbon nitride (C3N4)	4	13	0.0947368
chromium	23	27	0.053	cadmium sulfide	4	8	0.042		chromium	23	26	0.0394737	cadmium sulfide	4	7	0.0315789
calcium carbonate (CaCO3)	22	27	0.065	nickel hydroxide	4	5	0.011		calcium carbonate (CaCO3)	22	26	0.0519481	nickel hydroxide	4	4	0
copper oxide (CuO)	21	35	0.179	polydopamine	3	16	0.135		copper oxide (CuO)	21	34	0.166667	polydopamine	3	15	0.125
Fe2O3	21	29	0.103	calcium hydroxide	3	5	0.021		Fe2O3	21	28	0.0897436	calcium hydroxide	3	4	0.0104167
glucose oxidase	21	28	0.09	calcium silicate	1	4	0.031		glucose oxidase	21	27	0.0769231	calcium silicate	1	3	0.0204082
manganese oxide (MnO2)	21	27	0.077	vanadium phosphate	1	3	0.02		manganese oxide (MnO2)	21	26	0.0641026	vanadium phosphate	1	2	0.0102041
				100単語	2948	3264	0.12						100単語	2948	3164	0.031519

## Sheet: 共起数推移
		2012	2015	2020			共起単語数				共起率
al2o3 aluminum oxide	al2o3 aluminum oxide	248	344	517		Material word	2012	2015	2020		2012~2015	2016~2020
alumina	al2o3 aluminum oxide	56	81	105		graphene	43	80	93		0.660714	0.684211
aluminium	al2o3 aluminum oxide	13	20	34		epoxy	62	72	77		0.27027	0.185185
aluminum	al2o3 aluminum oxide	60	84	125		carbon nanotube	76	82	91		0.26087	0.529412
B4c boron carbide	al2o3 aluminum oxide	1	1	6		Silica, sio2	78	85	88		0.333333	0.214286
batio3 barium titana	al2o3 aluminum oxide	1	1	2		Tio2	63	70	79		0.194444	0.310345
boron nitride	al2o3 aluminum oxide	0	0	2		aluminum	57	62	74		0.119048	0.324324
c3n4, carbon nitride	al2o3 aluminum oxide	0	0	0		cellulose	50	60	76		0.204082	0.410256
cacl2, calcium chlor	al2o3 aluminum oxide	0	0	0		graphite	64	73	81		0.257143	0.307692
cadmium sulfide	al2o3 aluminum oxide	0	0	0		polyaniline, pani	54	65	76		0.244444	0.323529
calcium carbonate,ca	al2o3 aluminum oxide	0	0	1		copper	52	67	79		0.319149	0.375
calcium hydroxide	al2o3 aluminum oxide	0	0	0		al2o3 aluminum oxide	47	55	62		0.153846	0.159091
calcium phosphate	al2o3 aluminum oxide	2	2	2		polypropylene	39	45	51		0.1	0.111111
calcium silicate	al2o3 aluminum oxide	0	0	0		polyethylene	63	74	80		0.305556	0.24
carbon nanotube	al2o3 aluminum oxide	3	10	19		silver	50	64	74		0.285714	0.285714
carboxymethyl cellul	al2o3 aluminum oxide	0	0	0		polyester	40	46	51		0.101695	0.0943396
cellulose	al2o3 aluminum oxide	3	4	4		zno, zinc oxide	34	44	62		0.153846	0.327273
ceo2, cerium oxide	al2o3 aluminum oxide	2	2	2		alumina	50	62	68		0.244898	0.162162
chitin	al2o3 aluminum oxide	0	1	1		nickel	49	57	68		0.16	0.261905
chitosan	al2o3 aluminum oxide	0	0	0		aluminium	39	43	49		0.0666667	0.107143
chromium	al2o3 aluminum oxide	2	3	5		hydrogel	25	35	46		0.135135	0.171875
Co3o4	al2o3 aluminum oxide	2	2	2	diamond	diamond	31	36	43		0.0735294	0.111111
cofe2o4, cobalt ferr	al2o3 aluminum oxide	0	0	0	chitosan	chitosan	30	46	58		0.231884	0.226415
collagen	al2o3 aluminum oxide	0	0	2	gold	gold	42	48	55		0.105263	0.137255
copper	al2o3 aluminum oxide	7	15	20	collagen	collagen	24	30	38		0.08	0.115942
cuo, copper oxide	al2o3 aluminum oxide	4	7	8	zeolite	zeolite	26	34	39		0.109589	0.0769231
cyclodextrin	al2o3 aluminum oxide	0	0	0	Fe3O4	Fe3O4	23	39	54		0.210526	0.25
diamond	al2o3 aluminum oxide	4	4	4	polyurethane	polyurethane	40	44	50		0.0677966	0.109091
epoxy	al2o3 aluminum oxide	6	11	19	polyvinyl alcohol (PVA)	pva	40	45	53		0.0847458	0.148148
fe2o3	al2o3 aluminum oxide	8	9	11	tin oxide (SnO2)	Tio2	63	70	79		0.194444	0.310345
fe3o4	al2o3 aluminum oxide	0	0	1	manganese oxide (MnO2)	mno2	21	26	32		0.0641026	0.0821918
fecl3	al2o3 aluminum oxide	1	1	1	carbonitride (C3N4)	c3n4, carbon nitride	4	13	32		0.0947368	0.22093
fullerene	al2o3 aluminum oxide	0	0	0	polypyrrole	polypyrrole	36	42	54		0.0952381	0.210526
glucose oxidase	al2o3 aluminum oxide	0	0	0	molybdenum disulfide (MoS2)	Mos2	10	23	38		0.146067	0.197368
gold	al2o3 aluminum oxide	3	3	3	silane	silane	58	64	71		0.146341	0.2
graphene	al2o3 aluminum oxide	0	4	12	polystyrene	polystyrene	57	66	72		0.214286	0.181818
graphite	al2o3 aluminum oxide	6	10	14	boron carbide (B4C)	b4c	13	16	23		0.0348837	0.0843373
hydrogel	al2o3 aluminum oxide	0	0	0	barium titanate (BaTiO3)	batio3	29	34	36		0.0714286	0.0307692
kaolinite	al2o3 aluminum oxide	1	2	2	zirconium dioxide (ZrO2)	zro2	26	32	42		0.0821918	0.149254
li3v2	al2o3 aluminum oxide	0	0	0	polymethylmethacrylate (PMMA)	pmma	30	36	43		0.0869565	0.111111
licl, lithium chlori	al2o3 aluminum oxide	0	0	0	calcium phosphate	calcium phosphate	34	39	44		0.0769231	0.0833333
lifepo4	al2o3 aluminum oxide	0	1	1	titanium diboride (TiB2)	tib2	13	15	17		0.0232558	0.0238095
melamine	al2o3 aluminum oxide	0	0	0	Fe2O3	Fe2O3	21	28	43		0.0897436	0.211268
mgo, magnesium oxide	al2o3 aluminum oxide	4	5	9	polyvinylidene fluoride (PVDF)	pvdf	17	23	35		0.0731707	0.157895
mno2, manganese oxid	al2o3 aluminum oxide	1	1	2	calcium carbonate (CaCO3)	calcium carbonate	22	26	41		0.0519481	0.205479
moo3, molybdenum tri	al2o3 aluminum oxide	0	1	2	copper oxide (CuO)	cuo	21	34	43		0.166667	0.138462
Mos2, molybdenum dis	al2o3 aluminum oxide	0	0	3	nickel oxide (NiO)	Nio	19	26	28		0.0875	0.0273973
nickel	al2o3 aluminum oxide	6	10	12	polyvinyl chloride (PVC)	pvc	18	25	36		0.0864198	0.148649
nickel hydroxide	al2o3 aluminum oxide	0	0	0	nylon	nylon	28	31	33		0.0422535	0.0294118
Nio, nickel oxide	al2o3 aluminum oxide	5	6	8	Li3V2	Li3V2	7	13	15		0.0652174	0.0232558
nylon	al2o3 aluminum oxide	0	1	4	boron nitride	boron nitride	15	23	39		0.0952381	0.210526
palladium	al2o3 aluminum oxide	3	4	4	polyimide	polyimide	26	31	41		0.0684932	0.147059
platinum	al2o3 aluminum oxide	1	2	3	polyamide	polyamide	26	31	42		0.0684932	0.161765
pmma, polymethylmeth	al2o3 aluminum oxide	1	1	2	palladium	palladium	24	33	35		0.12	0.030303
polyacrylamide	al2o3 aluminum oxide	0	0	0	chromium	chromium	23	26	36		0.0394737	0.136986
polyacrylonitrile	al2o3 aluminum oxide	1	1	2	Co3O4	Co3O4	9	20	26		0.122222	0.0759494
polyamide	al2o3 aluminum oxide	2	2	3	zirconium	zirconium	27	37	46		0.138889	0.145161
polyaniline, pani	al2o3 aluminum oxide	3	3	3	platinum	platinum	26	33	42		0.0958904	0.136364
polybutadiene	al2o3 aluminum oxide	0	0	0	chitin	chitin	13	18	22		0.0581395	0.0493827
polycaprolactone	al2o3 aluminum oxide	0	0	0	LiFePO4	LiFePO4	10	17	22		0.0786517	0.0609756
polycarbonate	al2o3 aluminum oxide	0	0	0	magnesium oxide (MgO)	mgo	17	24	31		0.0853659	0.0933333
polydimethylsiloxane	al2o3 aluminum oxide	0	0	1	cobalt ferrite (CoFe2O4)	cofe2o4	12	18	25		0.0689655	0.0864198
polydopamine	al2o3 aluminum oxide	0	0	0	cerium oxide (CeO2)	cerium oxide	19	24	29		0.0625	0.0666667
polyelectrolyte	al2o3 aluminum oxide	0	0	0	polylactic acid	polylactic acid	14	21	35		0.0823529	0.179487
polyester	al2o3 aluminum oxide	3	3	3	polysaccharide	polysaccharide	14	21	28		0.0823529	0.0897436
polyetherimide	al2o3 aluminum oxide	0	0	0	fullerene	fullerene	12	18	24		0.0689655	0.0740741
polyethylene	al2o3 aluminum oxide	1	3	3	polyelectrolyte	polyelectrolyte	24	26	33		0.0266667	0.0958904
polyimide	al2o3 aluminum oxide	2	3	3	polycaprolactone	polycaprolactone	16	18	26		0.0240964	0.0987654
polylactic acid	al2o3 aluminum oxide	1	1	1	polycarbonate	polycarbonate	27	30	37		0.0416667	0.101449
polylactide	al2o3 aluminum oxide	0	0	0	polylactide	polylactide	7	14	18		0.076087	0.0470588
polyolefin	al2o3 aluminum oxide	0	0	0	vanadium oxide (V2O5)	v2o5, vanadium oxide	9	14	16		0.0555556	0.0235294
polypropylene	al2o3 aluminum oxide	1	2	3	calcium chloride (CaCl2)	cacl2	7	11	14		0.0434783	0.0340909
polypyrrole	al2o3 aluminum oxide	0	0	1	molybdenum trioxide (MoO3)	moo3	5	13	19		0.0851064	0.0697674
polysaccharide	al2o3 aluminum oxide	0	0	0	polyacrylonitrile	polyacrylonitrile	21	26	31		0.0641026	0.0684932
polysiloxane	al2o3 aluminum oxide	2	2	2	melamine	melamine	8	12	26		0.043956	0.16092
polystyrene	al2o3 aluminum oxide	0	0	0	polydimethylsiloxane	polydimethylsiloxane	14	19	30		0.0588235	0.1375
polysulfone	al2o3 aluminum oxide	0	0	0	glucose oxidase	glucose oxidase	21	27	29		0.0769231	0.0277778
polythiophene	al2o3 aluminum oxide	0	0	0	cyclodextrin	cyclodextrin	11	13	17		0.0227273	0.0465116
polyurethane	al2o3 aluminum oxide	0	0	0	polydopamine	polydopamine	3	15	37		0.125	0.261905
polyvinylidene	al2o3 aluminum oxide	0	0	0	lithium chloride (LiCl)	licl, lithium chlor	5	9	13		0.0425532	0.0444444
polyvinylpyrrolidone	al2o3 aluminum oxide	0	0	0	polyvinylidene	polyvinylidene	38	46	67		0.131148	0.396226
pva, polyvinyl alcoh	al2o3 aluminum oxide	0	1	1	silver nitrate (AgNO3)	silver nitrate ,agno	20	28	34		0.101266	0.084507
pvc, polyvinyl chlor	al2o3 aluminum oxide	0	0	0	pyridine	pyridine	33	37	46		0.0606061	0.145161
pvdf, polyvinylidene	al2o3 aluminum oxide	0	0	0	polysiloxane	polysiloxane	20	23	24		0.0379747	0.0131579
pyridine	al2o3 aluminum oxide	1	1	5	carboxymethyl cellulose	carboxymethyl cellul	7	18	29		0.119565	0.135802
silane	al2o3 aluminum oxide	9	11	14	polythiophene	polythiophene	11	17	19		0.0681818	0.0243902
Silica, sio2	al2o3 aluminum oxide	25	35	53	vanadium phosphate	vanadium phosphate	1	2	2		0.0102041	0
silsesquioxane	al2o3 aluminum oxide	1	1	1	polyacrylamide	polyacrylamide	10	16	24		0.0674157	0.0963855
silver	al2o3 aluminum oxide	0	2	2	polysulfone	polysulfone	16	23	24		0.0843373	0.0131579
silver nitrate ,agno	al2o3 aluminum oxide	0	0	0	kaolinite	kaolinite	10	14	24		0.0449438	0.117647
Sno2, tin oxide	al2o3 aluminum oxide	3	3	3	silsesquioxane	silsesquioxane	14	24	28		0.117647	0.0533333
tib2, titanium dibor	al2o3 aluminum oxide	4	5	8	vinylpyridine	vinylpyridine	9	9	14		0	0.0555556
Tio2, titanium dioxi	al2o3 aluminum oxide	13	18	22	polyolefin	polyolefin	10	14	17		0.0449438	0.0352941
v2o5, vanadium oxide	al2o3 aluminum oxide	0	1	1	calcium silicate	calcium silicate	1	3	12		0.0204082	0.09375
vanadium phosphate	al2o3 aluminum oxide	0	0	0	nickel hydroxide	nickel hydroxide	4	4	6		0	0.0210526
vinylpyridine	al2o3 aluminum oxide	0	0	0	polybutadiene	polybutadiene	15	17	18		0.0238095	0.0121951
zeolite	al2o3 aluminum oxide	6	11	16	polyetherimide	polyetherimide	7	10	10		0.0326087	0
zirconium	al2o3 aluminum oxide	2	5	9	polyvinylpyrrolidone	polyvinylpyrrolidone	16	19	26		0.0361446	0.0875
zno, zinc oxide	al2o3 aluminum oxide	1	4	6	cadmium sulfide	cadmium sulfide	4	7	13		0.0315789	0.0652174
zro2, zirconium diox	al2o3 aluminum oxide	17	21	30	FeCl3	FeCl3	18	21	29		0.037037	0.102564
al2o3 aluminum oxide	alumina	56	81	105	calcium hydroxide	calcium hydroxide	3	4	6		0.0104167	0.0210526
alumina	alumina	299	400	579						Average		0.141236
aluminium	alumina	28	32	40						相関係数		0.73226
aluminum	alumina	45	63	99
B4c boron carbide	alumina	2	3	10
batio3 barium titana	alumina	2	2	2
boron nitride	alumina	1	1	5
c3n4, carbon nitride	alumina	0	1	1
cacl2, calcium chlor	alumina	0	2	4
cadmium sulfide	alumina	0	0	0
calcium carbonate,ca	alumina	0	0	1
calcium hydroxide	alumina	0	0	0
calcium phosphate	alumina	1	1	2
calcium silicate	alumina	0	0	0
carbon nanotube	alumina	20	25	40
carboxymethyl cellul	alumina	0	0	0
cellulose	alumina	2	3	4
ceo2, cerium oxide	alumina	4	4	5
chitin	alumina	0	1	1
chitosan	alumina	0	0	2
chromium	alumina	5	6	10
Co3o4	alumina	0	0	0
cofe2o4, cobalt ferr	alumina	2	2	2
collagen	alumina	0	1	1
copper	alumina	17	26	33
cuo, copper oxide	alumina	4	6	7
cyclodextrin	alumina	0	0	0
diamond	alumina	5	5	11
epoxy	alumina	18	27	43
fe2o3	alumina	0	0	2
fe3o4	alumina	0	1	1
fecl3	alumina	0	0	0
fullerene	alumina	1	1	1
glucose oxidase	alumina	1	1	1
gold	alumina	7	8	9
graphene	alumina	0	8	16
graphite	alumina	12	14	21
hydrogel	alumina	2	2	4
kaolinite	alumina	0	0	0
li3v2	alumina	0	0	0
licl, lithium chlori	alumina	0	0	0
lifepo4	alumina	0	0	0
melamine	alumina	0	0	0
mgo, magnesium oxide	alumina	2	2	6
mno2, manganese oxid	alumina	0	0	0
moo3, molybdenum tri	alumina	0	1	1
Mos2, molybdenum dis	alumina	1	2	2
nickel	alumina	12	13	15
nickel hydroxide	alumina	0	0	0
Nio, nickel oxide	alumina	2	2	2
nylon	alumina	2	2	2
palladium	alumina	1	2	2
platinum	alumina	0	0	0
pmma, polymethylmeth	alumina	2	4	5
polyacrylamide	alumina	0	0	1
polyacrylonitrile	alumina	0	0	0
polyamide	alumina	1	1	1
polyaniline, pani	alumina	3	4	6
polybutadiene	alumina	0	0	0
polycaprolactone	alumina	0	0	0
polycarbonate	alumina	1	1	1
polydimethylsiloxane	alumina	0	0	0
polydopamine	alumina	0	1	3
polyelectrolyte	alumina	1	1	3
polyester	alumina	5	7	7
polyetherimide	alumina	0	0	0
polyethylene	alumina	3	5	9
polyimide	alumina	2	2	2
polylactic acid	alumina	0	0	0
polylactide	alumina	0	0	0
polyolefin	alumina	0	0	0
polypropylene	alumina	0	0	2
polypyrrole	alumina	0	1	2
polysaccharide	alumina	0	0	0
polysiloxane	alumina	5	6	6
polystyrene	alumina	4	4	5
polysulfone	alumina	0	0	0
polythiophene	alumina	0	0	0
polyurethane	alumina	2	4	6
polyvinylidene	alumina	0	0	0
polyvinylpyrrolidone	alumina	0	0	1
pva, polyvinyl alcoh	alumina	4	5	5
pvc, polyvinyl chlor	alumina	0	0	0
pvdf, polyvinylidene	alumina	0	1	1
pyridine	alumina	0	1	1
silane	alumina	10	12	22
Silica, sio2	alumina	25	31	50
silsesquioxane	alumina	1	1	1
silver	alumina	2	4	4
silver nitrate ,agno	alumina	0	0	0
Sno2, tin oxide	alumina	0	2	3
tib2, titanium dibor	alumina	1	1	1
Tio2, titanium dioxi	alumina	4	6	7
v2o5, vanadium oxide	alumina	1	1	1
vanadium phosphate	alumina	0	0	0
vinylpyridine	alumina	0	0	0
zeolite	alumina	9	11	18
zirconium	alumina	2	2	3
zno, zinc oxide	alumina	2	3	3
zro2, zirconium diox	alumina	6	7	10
al2o3 aluminum oxide	aluminium	13	20	34
alumina	aluminium	28	32	40
aluminium	aluminium	272	380	608
aluminum	aluminium	6	9	21
B4c boron carbide	aluminium	3	7	19
batio3 barium titana	aluminium	0	0	0
boron nitride	aluminium	2	2	3
c3n4, carbon nitride	aluminium	0	0	0
cacl2, calcium chlor	aluminium	0	0	0
cadmium sulfide	aluminium	0	0	0
calcium carbonate,ca	aluminium	0	0	0
calcium hydroxide	aluminium	0	0	0
calcium phosphate	aluminium	1	1	1
calcium silicate	aluminium	0	0	0
carbon nanotube	aluminium	5	9	22
carboxymethyl cellul	aluminium	0	0	0
cellulose	aluminium	1	1	1
ceo2, cerium oxide	aluminium	0	0	0
chitin	aluminium	0	0	0
chitosan	aluminium	0	0	0
chromium	aluminium	1	2	3
Co3o4	aluminium	0	0	0
cofe2o4, cobalt ferr	aluminium	0	0	0
collagen	aluminium	0	0	1
copper	aluminium	13	22	29
cuo, copper oxide	aluminium	0	1	2
cyclodextrin	aluminium	0	0	0
diamond	aluminium	4	6	6
epoxy	aluminium	21	33	62
fe2o3	aluminium	0	0	3
fe3o4	aluminium	0	0	0
fecl3	aluminium	0	0	0
fullerene	aluminium	1	2	3
glucose oxidase	aluminium	0	0	0
gold	aluminium	0	0	0
graphene	aluminium	0	0	9
graphite	aluminium	11	19	35
hydrogel	aluminium	0	0	0
kaolinite	aluminium	0	0	0
li3v2	aluminium	0	0	0
licl, lithium chlori	aluminium	0	0	0
lifepo4	aluminium	0	0	0
melamine	aluminium	0	0	0
mgo, magnesium oxide	aluminium	1	1	4
mno2, manganese oxid	aluminium	0	1	1
moo3, molybdenum tri	aluminium	0	0	0
Mos2, molybdenum dis	aluminium	0	0	2
nickel	aluminium	7	7	11
nickel hydroxide	aluminium	0	0	0
Nio, nickel oxide	aluminium	2	2	2
nylon	aluminium	1	2	2
palladium	aluminium	0	0	0
platinum	aluminium	1	1	1
pmma, polymethylmeth	aluminium	0	0	0
polyacrylamide	aluminium	0	0	0
polyacrylonitrile	aluminium	0	0	1
polyamide	aluminium	2	2	3
polyaniline, pani	aluminium	3	4	7
polybutadiene	aluminium	0	0	0
polycaprolactone	aluminium	0	0	0
polycarbonate	aluminium	1	1	1
polydimethylsiloxane	aluminium	0	0	0
polydopamine	aluminium	0	0	0
polyelectrolyte	aluminium	0	0	0
polyester	aluminium	2	4	4
polyetherimide	aluminium	2	2	2
polyethylene	aluminium	0	2	6
polyimide	aluminium	2	2	2
polylactic acid	aluminium	1	1	1
polylactide	aluminium	0	0	0
polyolefin	aluminium	0	0	0
polypropylene	aluminium	3	5	7
polypyrrole	aluminium	0	0	0
polysaccharide	aluminium	0	0	0
polysiloxane	aluminium	0	0	0
polystyrene	aluminium	2	2	2
polysulfone	aluminium	0	0	0
polythiophene	aluminium	0	0	0
polyurethane	aluminium	3	5	6
polyvinylidene	aluminium	0	0	0
polyvinylpyrrolidone	aluminium	0	0	0
pva, polyvinyl alcoh	aluminium	0	1	1
pvc, polyvinyl chlor	aluminium	3	3	4
pvdf, polyvinylidene	aluminium	0	0	0
pyridine	aluminium	1	2	2
silane	aluminium	2	3	4
Silica, sio2	aluminium	13	14	21
silsesquioxane	aluminium	0	0	0
silver	aluminium	2	2	2
silver nitrate ,agno	aluminium	0	0	0
Sno2, tin oxide	aluminium	0	0	0
tib2, titanium dibor	aluminium	4	6	10
Tio2, titanium dioxi	aluminium	4	6	11
v2o5, vanadium oxide	aluminium	0	0	0
vanadium phosphate	aluminium	0	0	0
vinylpyridine	aluminium	0	0	0
zeolite	aluminium	2	2	2
zirconium	aluminium	2	5	8
zno, zinc oxide	aluminium	0	0	1
zro2, zirconium diox	aluminium	2	4	6
al2o3 aluminum oxide	aluminum	60	84	125
alumina	aluminum	45	63	99
aluminium	aluminum	6	9	21
aluminum	aluminum	573	772	1238
B4c boron carbide	aluminum	9	13	32
batio3 barium titana	aluminum	0	0	0
boron nitride	aluminum	3	5	9
c3n4, carbon nitride	aluminum	0	0	1
cacl2, calcium chlor	aluminum	0	0	0
cadmium sulfide	aluminum	0	0	0
calcium carbonate,ca	aluminum	0	0	1
calcium hydroxide	aluminum	0	0	0
calcium phosphate	aluminum	0	0	0
calcium silicate	aluminum	0	0	0
carbon nanotube	aluminum	17	31	51
carboxymethyl cellul	aluminum	0	1	1
cellulose	aluminum	4	8	11
ceo2, cerium oxide	aluminum	2	2	4
chitin	aluminum	0	0	0
chitosan	aluminum	0	0	1
chromium	aluminum	2	4	7
Co3o4	aluminum	0	0	0
cofe2o4, cobalt ferr	aluminum	1	1	1
collagen	aluminum	0	0	0
copper	aluminum	20	31	49
cuo, copper oxide	aluminum	4	5	7
cyclodextrin	aluminum	0	0	0
diamond	aluminum	17	24	27
epoxy	aluminum	96	106	150
fe2o3	aluminum	0	1	3
fe3o4	aluminum	1	1	1
fecl3	aluminum	1	1	1
fullerene	aluminum	0	0	2
glucose oxidase	aluminum	0	0	0
gold	aluminum	5	5	6
graphene	aluminum	1	3	24
graphite	aluminum	42	49	72
hydrogel	aluminum	0	0	1
kaolinite	aluminum	0	1	1
li3v2	aluminum	0	0	1
licl, lithium chlori	aluminum	0	0	1
lifepo4	aluminum	0	0	1
melamine	aluminum	0	0	1
mgo, magnesium oxide	aluminum	1	3	10
mno2, manganese oxid	aluminum	1	1	1
moo3, molybdenum tri	aluminum	1	2	2
Mos2, molybdenum dis	aluminum	1	1	4
nickel	aluminum	12	19	29
nickel hydroxide	aluminum	0	0	0
Nio, nickel oxide	aluminum	1	1	2
nylon	aluminum	2	2	6
palladium	aluminum	1	2	2
platinum	aluminum	1	1	1
pmma, polymethylmeth	aluminum	3	3	4
polyacrylamide	aluminum	0	0	0
polyacrylonitrile	aluminum	0	0	0
polyamide	aluminum	1	1	5
polyaniline, pani	aluminum	11	11	14
polybutadiene	aluminum	0	0	1
polycaprolactone	aluminum	0	0	0
polycarbonate	aluminum	3	3	3
polydimethylsiloxane	aluminum	0	0	1
polydopamine	aluminum	0	0	0
polyelectrolyte	aluminum	0	0	0
polyester	aluminum	4	5	9
polyetherimide	aluminum	1	1	1
polyethylene	aluminum	6	8	17
polyimide	aluminum	0	1	7
polylactic acid	aluminum	1	1	2
polylactide	aluminum	0	0	0
polyolefin	aluminum	1	1	1
polypropylene	aluminum	4	6	15
polypyrrole	aluminum	0	0	0
polysaccharide	aluminum	0	1	1
polysiloxane	aluminum	3	3	3
polystyrene	aluminum	1	4	5
polysulfone	aluminum	0	0	0
polythiophene	aluminum	0	0	0
polyurethane	aluminum	2	3	8
polyvinylidene	aluminum	1	1	1
polyvinylpyrrolidone	aluminum	1	1	1
pva, polyvinyl alcoh	aluminum	1	1	2
pvc, polyvinyl chlor	aluminum	0	0	2
pvdf, polyvinylidene	aluminum	2	3	4
pyridine	aluminum	1	1	2
silane	aluminum	5	7	9
Silica, sio2	aluminum	13	24	37
silsesquioxane	aluminum	1	1	1
silver	aluminum	6	7	12
silver nitrate ,agno	aluminum	0	0	0
Sno2, tin oxide	aluminum	1	2	4
tib2, titanium dibor	aluminum	4	5	10
Tio2, titanium dioxi	aluminum	3	6	9
v2o5, vanadium oxide	aluminum	0	0	0
vanadium phosphate	aluminum	0	0	0
vinylpyridine	aluminum	0	0	0
zeolite	aluminum	9	11	16
zirconium	aluminum	4	5	16
zno, zinc oxide	aluminum	1	1	5
zro2, zirconium diox	aluminum	3	4	9
al2o3 aluminum oxide	B4c boron carbide	1	1	6
alumina	B4c boron carbide	2	3	10
aluminium	B4c boron carbide	3	7	19
aluminum	B4c boron carbide	9	13	32
B4c boron carbide	B4c boron carbide	44	68	148
batio3 barium titana	B4c boron carbide	0	0	0
boron nitride	B4c boron carbide	1	1	2
c3n4, carbon nitride	B4c boron carbide	0	0	0
cacl2, calcium chlor	B4c boron carbide	0	0	0
cadmium sulfide	B4c boron carbide	0	0	0
calcium carbonate,ca	B4c boron carbide	0	0	0
calcium hydroxide	B4c boron carbide	0	0	0
calcium phosphate	B4c boron carbide	0	0	0
calcium silicate	B4c boron carbide	0	0	0
carbon nanotube	B4c boron carbide	0	0	1
carboxymethyl cellul	B4c boron carbide	0	0	0
cellulose	B4c boron carbide	0	0	0
ceo2, cerium oxide	B4c boron carbide	0	0	0
chitin	B4c boron carbide	0	0	0
chitosan	B4c boron carbide	0	0	0
chromium	B4c boron carbide	1	1	1
Co3o4	B4c boron carbide	0	0	0
cofe2o4, cobalt ferr	B4c boron carbide	0	0	0
collagen	B4c boron carbide	0	0	0
copper	B4c boron carbide	0	1	7
cuo, copper oxide	B4c boron carbide	0	0	0
cyclodextrin	B4c boron carbide	0	0	0
diamond	B4c boron carbide	1	1	1
epoxy	B4c boron carbide	2	3	4
fe2o3	B4c boron carbide	0	0	2
fe3o4	B4c boron carbide	0	0	0
fecl3	B4c boron carbide	0	0	0
fullerene	B4c boron carbide	0	0	0
glucose oxidase	B4c boron carbide	0	0	0
gold	B4c boron carbide	0	0	0
graphene	B4c boron carbide	0	0	2
graphite	B4c boron carbide	6	7	23
hydrogel	B4c boron carbide	0	0	0
kaolinite	B4c boron carbide	0	0	0
li3v2	B4c boron carbide	0	0	0
licl, lithium chlori	B4c boron carbide	0	0	0
lifepo4	B4c boron carbide	0	0	0
melamine	B4c boron carbide	0	0	0
mgo, magnesium oxide	B4c boron carbide	0	0	0
mno2, manganese oxid	B4c boron carbide	0	0	0
moo3, molybdenum tri	B4c boron carbide	0	0	0
Mos2, molybdenum dis	B4c boron carbide	0	0	0
nickel	B4c boron carbide	0	2	5
nickel hydroxide	B4c boron carbide	0	0	0
Nio, nickel oxide	B4c boron carbide	0	0	0
nylon	B4c boron carbide	0	0	0
palladium	B4c boron carbide	0	0	0
platinum	B4c boron carbide	0	0	0
pmma, polymethylmeth	B4c boron carbide	0	0	0
polyacrylamide	B4c boron carbide	0	0	0
polyacrylonitrile	B4c boron carbide	0	0	0
polyamide	B4c boron carbide	0	0	0
polyaniline, pani	B4c boron carbide	0	0	0
polybutadiene	B4c boron carbide	0	0	0
polycaprolactone	B4c boron carbide	0	0	0
polycarbonate	B4c boron carbide	0	0	0
polydimethylsiloxane	B4c boron carbide	0	0	0
polydopamine	B4c boron carbide	0	0	0
polyelectrolyte	B4c boron carbide	0	0	0
polyester	B4c boron carbide	0	0	1
polyetherimide	B4c boron carbide	0	0	0
polyethylene	B4c boron carbide	0	1	1
polyimide	B4c boron carbide	0	0	1
polylactic acid	B4c boron carbide	0	0	0
polylactide	B4c boron carbide	0	0	0
polyolefin	B4c boron carbide	0	0	0
polypropylene	B4c boron carbide	0	0	0
polypyrrole	B4c boron carbide	0	0	0
polysaccharide	B4c boron carbide	0	0	0
polysiloxane	B4c boron carbide	0	0	0
polystyrene	B4c boron carbide	0	0	0
polysulfone	B4c boron carbide	0	0	0
polythiophene	B4c boron carbide	0	0	0
polyurethane	B4c boron carbide	0	0	0
polyvinylidene	B4c boron carbide	0	0	0
polyvinylpyrrolidone	B4c boron carbide	0	0	0
pva, polyvinyl alcoh	B4c boron carbide	0	0	0
pvc, polyvinyl chlor	B4c boron carbide	0	0	1
pvdf, polyvinylidene	B4c boron carbide	0	0	0
pyridine	B4c boron carbide	0	0	0
silane	B4c boron carbide	1	1	1
Silica, sio2	B4c boron carbide	1	1	4
silsesquioxane	B4c boron carbide	0	0	0
silver	B4c boron carbide	0	0	0
silver nitrate ,agno	B4c boron carbide	0	0	0
Sno2, tin oxide	B4c boron carbide	0	0	0
tib2, titanium dibor	B4c boron carbide	5	12	13
Tio2, titanium dioxi	B4c boron carbide	0	0	0
v2o5, vanadium oxide	B4c boron carbide	0	0	0
vanadium phosphate	B4c boron carbide	0	0	0
vinylpyridine	B4c boron carbide	0	0	0
zeolite	B4c boron carbide	0	0	0
zirconium	B4c boron carbide	1	1	3
zno, zinc oxide	B4c boron carbide	0	0	0
zro2, zirconium diox	B4c boron carbide	0	0	1
al2o3 aluminum oxide	batio3 barium titanate	1	1	2
alumina	batio3 barium titanate	2	2	2
aluminium	batio3 barium titanate	0	0	0
aluminum	batio3 barium titanate	0	0	0
B4c boron carbide	batio3 barium titanate	0	0	0
batio3 barium titana	batio3 barium titanate	113	142	205
boron nitride	batio3 barium titanate	0	0	0
c3n4, carbon nitride	batio3 barium titanate	0	0	0
cacl2, calcium chlor	batio3 barium titanate	0	0	0
cadmium sulfide	batio3 barium titanate	0	0	0
calcium carbonate,ca	batio3 barium titanate	0	0	0
calcium hydroxide	batio3 barium titanate	0	0	0
calcium phosphate	batio3 barium titanate	0	0	0
calcium silicate	batio3 barium titanate	0	0	0
carbon nanotube	batio3 barium titanate	1	2	4
carboxymethyl cellul	batio3 barium titanate	0	0	0
cellulose	batio3 barium titanate	0	0	0
ceo2, cerium oxide	batio3 barium titanate	0	0	0
chitin	batio3 barium titanate	0	0	0
chitosan	batio3 barium titanate	0	0	0
chromium	batio3 barium titanate	0	0	0
Co3o4	batio3 barium titanate	0	0	0
cofe2o4, cobalt ferr	batio3 barium titanate	11	13	23
collagen	batio3 barium titanate	0	0	0
copper	batio3 barium titanate	3	6	6
cuo, copper oxide	batio3 barium titanate	0	1	1
cyclodextrin	batio3 barium titanate	0	0	0
diamond	batio3 barium titanate	1	1	1
epoxy	batio3 barium titanate	12	17	23
fe2o3	batio3 barium titanate	1	1	2
fe3o4	batio3 barium titanate	1	2	2
fecl3	batio3 barium titanate	0	0	0
fullerene	batio3 barium titanate	0	0	0
glucose oxidase	batio3 barium titanate	0	0	0
gold	batio3 barium titanate	0	1	1
graphene	batio3 barium titanate	0	0	1
graphite	batio3 barium titanate	0	0	2
hydrogel	batio3 barium titanate	0	0	0
kaolinite	batio3 barium titanate	0	0	0
li3v2	batio3 barium titanate	0	0	0
licl, lithium chlori	batio3 barium titanate	0	0	0
lifepo4	batio3 barium titanate	0	0	0
melamine	batio3 barium titanate	0	0	0
mgo, magnesium oxide	batio3 barium titanate	0	0	0
mno2, manganese oxid	batio3 barium titanate	0	0	0
moo3, molybdenum tri	batio3 barium titanate	0	0	0
Mos2, molybdenum dis	batio3 barium titanate	0	0	0
nickel	batio3 barium titanate	3	5	7
nickel hydroxide	batio3 barium titanate	0	0	0
Nio, nickel oxide	batio3 barium titanate	0	0	0
nylon	batio3 barium titanate	0	0	0
palladium	batio3 barium titanate	0	0	0
platinum	batio3 barium titanate	1	1	1
pmma, polymethylmeth	batio3 barium titanate	0	1	1
polyacrylamide	batio3 barium titanate	0	0	0
polyacrylonitrile	batio3 barium titanate	0	0	0
polyamide	batio3 barium titanate	0	0	0
polyaniline, pani	batio3 barium titanate	2	2	3
polybutadiene	batio3 barium titanate	0	0	0
polycaprolactone	batio3 barium titanate	0	0	0
polycarbonate	batio3 barium titanate	1	1	1
polydimethylsiloxane	batio3 barium titanate	1	1	1
polydopamine	batio3 barium titanate	0	0	0
polyelectrolyte	batio3 barium titanate	0	0	0
polyester	batio3 barium titanate	1	1	1
polyetherimide	batio3 barium titanate	0	0	0
polyethylene	batio3 barium titanate	0	1	1
polyimide	batio3 barium titanate	0	1	2
polylactic acid	batio3 barium titanate	0	0	0
polylactide	batio3 barium titanate	0	0	0
polyolefin	batio3 barium titanate	1	1	1
polypropylene	batio3 barium titanate	1	2	2
polypyrrole	batio3 barium titanate	0	0	0
polysaccharide	batio3 barium titanate	0	0	0
polysiloxane	batio3 barium titanate	0	0	0
polystyrene	batio3 barium titanate	3	4	4
polysulfone	batio3 barium titanate	0	0	0
polythiophene	batio3 barium titanate	0	0	0
polyurethane	batio3 barium titanate	1	1	2
polyvinylidene	batio3 barium titanate	1	2	4
polyvinylpyrrolidone	batio3 barium titanate	0	0	0
pva, polyvinyl alcoh	batio3 barium titanate	0	0	0
pvc, polyvinyl chlor	batio3 barium titanate	0	0	0
pvdf, polyvinylidene	batio3 barium titanate	1	2	6
pyridine	batio3 barium titanate	0	0	0
silane	batio3 barium titanate	3	4	4
Silica, sio2	batio3 barium titanate	2	3	4
silsesquioxane	batio3 barium titanate	0	0	0
silver	batio3 barium titanate	3	4	6
silver nitrate ,agno	batio3 barium titanate	0	0	0
Sno2, tin oxide	batio3 barium titanate	1	1	1
tib2, titanium dibor	batio3 barium titanate	0	0	0
Tio2, titanium dioxi	batio3 barium titanate	3	3	3
v2o5, vanadium oxide	batio3 barium titanate	0	0	0
vanadium phosphate	batio3 barium titanate	0	0	0
vinylpyridine	batio3 barium titanate	0	0	0
zeolite	batio3 barium titanate	0	0	0
zirconium	batio3 barium titanate	1	1	1
zno, zinc oxide	batio3 barium titanate	1	1	3
zro2, zirconium diox	batio3 barium titanate	1	1	1
al2o3 aluminum oxide	boron nitride	0	0	2
alumina	boron nitride	1	1	5
aluminium	boron nitride	2	2	3
aluminum	boron nitride	3	5	9
B4c boron carbide	boron nitride	1	1	2
batio3 barium titana	boron nitride	0	0	0
boron nitride	boron nitride	34	57	142
c3n4, carbon nitride	boron nitride	0	0	0
cacl2, calcium chlor	boron nitride	0	0	0
cadmium sulfide	boron nitride	0	0	0
calcium carbonate,ca	boron nitride	0	0	0
calcium hydroxide	boron nitride	0	0	0
calcium phosphate	boron nitride	0	0	0
calcium silicate	boron nitride	0	0	0
carbon nanotube	boron nitride	4	7	13
carboxymethyl cellul	boron nitride	0	0	0
cellulose	boron nitride	0	0	0
ceo2, cerium oxide	boron nitride	0	0	0
chitin	boron nitride	0	0	0
chitosan	boron nitride	0	1	1
chromium	boron nitride	0	0	1
Co3o4	boron nitride	0	0	0
cofe2o4, cobalt ferr	boron nitride	0	0	0
collagen	boron nitride	0	0	0
copper	boron nitride	0	1	3
cuo, copper oxide	boron nitride	0	0	0
cyclodextrin	boron nitride	0	0	0
diamond	boron nitride	1	1	4
epoxy	boron nitride	4	8	21
fe2o3	boron nitride	0	0	0
fe3o4	boron nitride	0	0	2
fecl3	boron nitride	0	0	1
fullerene	boron nitride	0	0	0
glucose oxidase	boron nitride	0	0	0
gold	boron nitride	0	0	1
graphene	boron nitride	0	2	11
graphite	boron nitride	3	7	10
hydrogel	boron nitride	0	0	0
kaolinite	boron nitride	0	0	0
li3v2	boron nitride	0	0	0
licl, lithium chlori	boron nitride	0	0	0
lifepo4	boron nitride	0	0	0
melamine	boron nitride	0	0	2
mgo, magnesium oxide	boron nitride	0	0	0
mno2, manganese oxid	boron nitride	0	0	0
moo3, molybdenum tri	boron nitride	0	0	0
Mos2, molybdenum dis	boron nitride	0	1	2
nickel	boron nitride	0	1	3
nickel hydroxide	boron nitride	0	0	0
Nio, nickel oxide	boron nitride	0	0	0
nylon	boron nitride	0	0	0
palladium	boron nitride	0	0	0
platinum	boron nitride	0	0	0
pmma, polymethylmeth	boron nitride	0	0	4
polyacrylamide	boron nitride	0	0	0
polyacrylonitrile	boron nitride	0	1	1
polyamide	boron nitride	0	0	0
polyaniline, pani	boron nitride	0	0	3
polybutadiene	boron nitride	0	0	0
polycaprolactone	boron nitride	0	0	0
polycarbonate	boron nitride	0	0	0
polydimethylsiloxane	boron nitride	0	0	1
polydopamine	boron nitride	0	0	2
polyelectrolyte	boron nitride	0	0	0
polyester	boron nitride	0	0	0
polyetherimide	boron nitride	0	0	0
polyethylene	boron nitride	0	0	6
polyimide	boron nitride	2	2	3
polylactic acid	boron nitride	0	0	0
polylactide	boron nitride	0	0	0
polyolefin	boron nitride	0	0	0
polypropylene	boron nitride	1	2	2
polypyrrole	boron nitride	0	0	0
polysaccharide	boron nitride	0	0	0
polysiloxane	boron nitride	0	0	0
polystyrene	boron nitride	0	0	0
polysulfone	boron nitride	0	0	0
polythiophene	boron nitride	0	0	0
polyurethane	boron nitride	0	1	3
polyvinylidene	boron nitride	0	0	1
polyvinylpyrrolidone	boron nitride	0	0	0
pva, polyvinyl alcoh	boron nitride	0	0	4
pvc, polyvinyl chlor	boron nitride	0	0	0
pvdf, polyvinylidene	boron nitride	0	0	1
pyridine	boron nitride	0	0	0
silane	boron nitride	1	3	6
Silica, sio2	boron nitride	2	2	5
silsesquioxane	boron nitride	0	1	1
silver	boron nitride	0	0	1
silver nitrate ,agno	boron nitride	0	0	0
Sno2, tin oxide	boron nitride	0	0	0
tib2, titanium dibor	boron nitride	2	4	4
Tio2, titanium dioxi	boron nitride	1	1	1
v2o5, vanadium oxide	boron nitride	0	0	0
vanadium phosphate	boron nitride	0	0	0
vinylpyridine	boron nitride	0	0	0
zeolite	boron nitride	0	0	0
zirconium	boron nitride	1	1	1
zno, zinc oxide	boron nitride	0	0	1
zro2, zirconium diox	boron nitride	0	0	0
al2o3 aluminum oxide	c3n4, carbon nitride	0	0	0
alumina	c3n4, carbon nitride	0	1	1
aluminium	c3n4, carbon nitride	0	0	0
aluminum	c3n4, carbon nitride	0	0	1
B4c boron carbide	c3n4, carbon nitride	0	0	0
batio3 barium titana	c3n4, carbon nitride	0	0	0
boron nitride	c3n4, carbon nitride	0	0	0
c3n4, carbon nitride	c3n4, carbon nitride	6	29	100
cacl2, calcium chlor	c3n4, carbon nitride	0	0	0
cadmium sulfide	c3n4, carbon nitride	0	1	1
calcium carbonate,ca	c3n4, carbon nitride	0	0	2
calcium hydroxide	c3n4, carbon nitride	0	0	1
calcium phosphate	c3n4, carbon nitride	0	0	0
calcium silicate	c3n4, carbon nitride	0	0	0
carbon nanotube	c3n4, carbon nitride	0	1	2
carboxymethyl cellul	c3n4, carbon nitride	0	0	0
cellulose	c3n4, carbon nitride	0	0	1
ceo2, cerium oxide	c3n4, carbon nitride	0	0	1
chitin	c3n4, carbon nitride	0	0	0
chitosan	c3n4, carbon nitride	0	0	0
chromium	c3n4, carbon nitride	0	0	1
Co3o4	c3n4, carbon nitride	0	0	0
cofe2o4, cobalt ferr	c3n4, carbon nitride	0	0	0
collagen	c3n4, carbon nitride	0	0	0
copper	c3n4, carbon nitride	0	0	2
cuo, copper oxide	c3n4, carbon nitride	0	1	1
cyclodextrin	c3n4, carbon nitride	0	0	0
diamond	c3n4, carbon nitride	0	0	0
epoxy	c3n4, carbon nitride	0	0	0
fe2o3	c3n4, carbon nitride	0	0	1
fe3o4	c3n4, carbon nitride	0	1	2
fecl3	c3n4, carbon nitride	0	0	0
fullerene	c3n4, carbon nitride	0	0	0
glucose oxidase	c3n4, carbon nitride	0	0	0
gold	c3n4, carbon nitride	0	0	0
graphene	c3n4, carbon nitride	0	3	12
graphite	c3n4, carbon nitride	0	0	3
hydrogel	c3n4, carbon nitride	0	0	1
kaolinite	c3n4, carbon nitride	0	0	0
li3v2	c3n4, carbon nitride	0	0	0
licl, lithium chlori	c3n4, carbon nitride	0	0	0
lifepo4	c3n4, carbon nitride	0	0	0
melamine	c3n4, carbon nitride	1	5	12
mgo, magnesium oxide	c3n4, carbon nitride	0	0	0
mno2, manganese oxid	c3n4, carbon nitride	0	0	0
moo3, molybdenum tri	c3n4, carbon nitride	0	0	0
Mos2, molybdenum dis	c3n4, carbon nitride	0	0	3
nickel	c3n4, carbon nitride	0	0	2
nickel hydroxide	c3n4, carbon nitride	0	0	0
Nio, nickel oxide	c3n4, carbon nitride	0	0	0
nylon	c3n4, carbon nitride	0	0	0
palladium	c3n4, carbon nitride	0	0	0
platinum	c3n4, carbon nitride	0	0	1
pmma, polymethylmeth	c3n4, carbon nitride	0	0	0
polyacrylamide	c3n4, carbon nitride	0	0	1
polyacrylonitrile	c3n4, carbon nitride	0	0	1
polyamide	c3n4, carbon nitride	0	0	0
polyaniline, pani	c3n4, carbon nitride	0	0	4
polybutadiene	c3n4, carbon nitride	0	0	0
polycaprolactone	c3n4, carbon nitride	0	0	0
polycarbonate	c3n4, carbon nitride	0	0	0
polydimethylsiloxane	c3n4, carbon nitride	0	0	0
polydopamine	c3n4, carbon nitride	0	0	0
polyelectrolyte	c3n4, carbon nitride	0	0	0
polyester	c3n4, carbon nitride	0	0	1
polyetherimide	c3n4, carbon nitride	0	0	0
polyethylene	c3n4, carbon nitride	0	0	0
polyimide	c3n4, carbon nitride	0	0	0
polylactic acid	c3n4, carbon nitride	0	0	0
polylactide	c3n4, carbon nitride	0	0	0
polyolefin	c3n4, carbon nitride	0	0	0
polypropylene	c3n4, carbon nitride	0	0	0
polypyrrole	c3n4, carbon nitride	0	1	1
polysaccharide	c3n4, carbon nitride	0	0	0
polysiloxane	c3n4, carbon nitride	0	0	0
polystyrene	c3n4, carbon nitride	0	0	0
polysulfone	c3n4, carbon nitride	0	0	0
polythiophene	c3n4, carbon nitride	0	1	1
polyurethane	c3n4, carbon nitride	0	0	0
polyvinylidene	c3n4, carbon nitride	0	0	0
polyvinylpyrrolidone	c3n4, carbon nitride	0	0	0
pva, polyvinyl alcoh	c3n4, carbon nitride	0	0	0
pvc, polyvinyl chlor	c3n4, carbon nitride	0	0	0
pvdf, polyvinylidene	c3n4, carbon nitride	0	0	0
pyridine	c3n4, carbon nitride	0	0	0
silane	c3n4, carbon nitride	0	0	0
Silica, sio2	c3n4, carbon nitride	1	3	5
silsesquioxane	c3n4, carbon nitride	0	0	0
silver	c3n4, carbon nitride	0	2	3
silver nitrate ,agno	c3n4, carbon nitride	0	0	0
Sno2, tin oxide	c3n4, carbon nitride	0	0	0
tib2, titanium dibor	c3n4, carbon nitride	0	0	0
Tio2, titanium dioxi	c3n4, carbon nitride	1	4	13
v2o5, vanadium oxide	c3n4, carbon nitride	0	0	0
vanadium phosphate	c3n4, carbon nitride	0	0	0
vinylpyridine	c3n4, carbon nitride	0	0	0
zeolite	c3n4, carbon nitride	0	0	0
zirconium	c3n4, carbon nitride	0	0	1
zno, zinc oxide	c3n4, carbon nitride	1	1	6
zro2, zirconium diox	c3n4, carbon nitride	0	0	1
alumina	cacl2, calcium chloride	0	2	4
aluminium	cacl2, calcium chloride	0	0	0
aluminum	cacl2, calcium chloride	0	0	0
B4c boron carbide	cacl2, calcium chloride	0	0	0
batio3 barium titana	cacl2, calcium chloride	0	0	0
boron nitride	cacl2, calcium chloride	0	0	0
c3n4, carbon nitride	cacl2, calcium chloride	0	0	0
cacl2, calcium chlor	cacl2, calcium chloride	16	28	50
cadmium sulfide	cacl2, calcium chloride	0	0	0
calcium carbonate,ca	cacl2, calcium chloride	1	1	1
calcium hydroxide	cacl2, calcium chloride	0	0	0
calcium phosphate	cacl2, calcium chloride	3	4	4
calcium silicate	cacl2, calcium chloride	0	0	0
carbon nanotube	cacl2, calcium chloride	0	0	0
carboxymethyl cellul	cacl2, calcium chloride	0	0	0
cellulose	cacl2, calcium chloride	4	4	4
ceo2, cerium oxide	cacl2, calcium chloride	0	0	0
chitin	cacl2, calcium chloride	0	0	0
chitosan	cacl2, calcium chloride	2	2	2
chromium	cacl2, calcium chloride	0	0	0
Co3o4	cacl2, calcium chloride	0	0	0
cofe2o4, cobalt ferr	cacl2, calcium chloride	0	0	0
collagen	cacl2, calcium chloride	0	0	0
copper	cacl2, calcium chloride	0	0	0
cuo, copper oxide	cacl2, calcium chloride	0	0	0
cyclodextrin	cacl2, calcium chloride	0	0	0
diamond	cacl2, calcium chloride	0	0	0
epoxy	cacl2, calcium chloride	0	0	0
fe2o3	cacl2, calcium chloride	0	0	0
fe3o4	cacl2, calcium chloride	0	0	0
fecl3	cacl2, calcium chloride	0	0	0
fullerene	cacl2, calcium chloride	0	0	0
glucose oxidase	cacl2, calcium chloride	0	0	0
gold	cacl2, calcium chloride	0	0	0
graphene	cacl2, calcium chloride	0	0	0
graphite	cacl2, calcium chloride	1	1	2
hydrogel	cacl2, calcium chloride	2	4	5
kaolinite	cacl2, calcium chloride	0	0	0
li3v2	cacl2, calcium chloride	0	0	0
licl, lithium chlori	cacl2, calcium chloride	0	1	2
lifepo4	cacl2, calcium chloride	0	0	0
melamine	cacl2, calcium chloride	0	0	0
mgo, magnesium oxide	cacl2, calcium chloride	0	0	0
mno2, manganese oxid	cacl2, calcium chloride	0	0	0
moo3, molybdenum tri	cacl2, calcium chloride	0	0	0
Mos2, molybdenum dis	cacl2, calcium chloride	0	0	0
nickel	cacl2, calcium chloride	0	0	0
nickel hydroxide	cacl2, calcium chloride	0	0	0
Nio, nickel oxide	cacl2, calcium chloride	0	0	0
nylon	cacl2, calcium chloride	0	0	0
palladium	cacl2, calcium chloride	0	0	0
platinum	cacl2, calcium chloride	0	0	0
pmma, polymethylmeth	cacl2, calcium chloride	0	0	0
polyacrylamide	cacl2, calcium chloride	0	1	1
polyacrylonitrile	cacl2, calcium chloride	0	0	0
polyamide	cacl2, calcium chloride	0	0	0
polyaniline, pani	cacl2, calcium chloride	0	1	3
polybutadiene	cacl2, calcium chloride	0	0	0
polycaprolactone	cacl2, calcium chloride	0	0	0
polycarbonate	cacl2, calcium chloride	0	0	0
polydimethylsiloxane	cacl2, calcium chloride	0	0	0
polydopamine	cacl2, calcium chloride	0	0	0
polyelectrolyte	cacl2, calcium chloride	0	0	0
polyester	cacl2, calcium chloride	0	0	1
polyetherimide	cacl2, calcium chloride	0	0	0
polyethylene	cacl2, calcium chloride	0	0	0
polyimide	cacl2, calcium chloride	0	0	0
polylactic acid	cacl2, calcium chloride	0	0	0
polylactide	cacl2, calcium chloride	0	0	0
polyolefin	cacl2, calcium chloride	0	0	0
polypropylene	cacl2, calcium chloride	0	0	0
polypyrrole	cacl2, calcium chloride	0	0	0
polysaccharide	cacl2, calcium chloride	0	0	0
polysiloxane	cacl2, calcium chloride	0	0	0
polystyrene	cacl2, calcium chloride	0	0	0
polysulfone	cacl2, calcium chloride	0	0	0
polythiophene	cacl2, calcium chloride	0	0	0
polyurethane	cacl2, calcium chloride	0	0	0
polyvinylidene	cacl2, calcium chloride	0	0	0
polyvinylpyrrolidone	cacl2, calcium chloride	0	0	0
pva, polyvinyl alcoh	cacl2, calcium chloride	0	0	0
pvc, polyvinyl chlor	cacl2, calcium chloride	0	0	0
pvdf, polyvinylidene	cacl2, calcium chloride	0	0	0
pyridine	cacl2, calcium chloride	0	0	0
silane	cacl2, calcium chloride	0	0	0
Silica, sio2	cacl2, calcium chloride	2	3	14
silsesquioxane	cacl2, calcium chloride	0	0	0
silver	cacl2, calcium chloride	0	0	0
silver nitrate ,agno	cacl2, calcium chloride	0	0	0
Sno2, tin oxide	cacl2, calcium chloride	0	0	0
tib2, titanium dibor	cacl2, calcium chloride	0	0	0
Tio2, titanium dioxi	cacl2, calcium chloride	0	0	0
v2o5, vanadium oxide	cacl2, calcium chloride	0	0	0
vanadium phosphate	cacl2, calcium chloride	0	0	0
vinylpyridine	cacl2, calcium chloride	0	0	0
zeolite	cacl2, calcium chloride	0	0	2
zirconium	cacl2, calcium chloride	0	0	0
zno, zinc oxide	cacl2, calcium chloride	0	0	1
zro2, zirconium diox	cacl2, calcium chloride	0	0	0
al2o3 aluminum oxide	cadmium sulfide	0	0	0
alumina	cadmium sulfide	0	0	0
aluminium	cadmium sulfide	0	0	0
aluminum	cadmium sulfide	0	0	0
B4c boron carbide	cadmium sulfide	0	0	0
batio3 barium titana	cadmium sulfide	0	0	0
boron nitride	cadmium sulfide	0	0	0
c3n4, carbon nitride	cadmium sulfide	0	1	1
cacl2, calcium chlor	cadmium sulfide	0	0	0
cadmium sulfide	cadmium sulfide	10	13	24
calcium carbonate,ca	cadmium sulfide	0	0	0
calcium hydroxide	cadmium sulfide	0	0	0
calcium phosphate	cadmium sulfide	0	0	0
calcium silicate	cadmium sulfide	0	0	0
carbon nanotube	cadmium sulfide	1	1	1
carboxymethyl cellul	cadmium sulfide	0	0	0
cellulose	cadmium sulfide	0	0	0
ceo2, cerium oxide	cadmium sulfide	0	0	1
chitin	cadmium sulfide	0	0	0
chitosan	cadmium sulfide	0	0	1
chromium	cadmium sulfide	0	0	0
Co3o4	cadmium sulfide	0	0	0
cofe2o4, cobalt ferr	cadmium sulfide	0	0	0
collagen	cadmium sulfide	0	0	0
copper	cadmium sulfide	0	0	0
cuo, copper oxide	cadmium sulfide	0	0	0
cyclodextrin	cadmium sulfide	0	0	0
diamond	cadmium sulfide	0	0	0
epoxy	cadmium sulfide	0	0	0
fe2o3	cadmium sulfide	0	0	0
fe3o4	cadmium sulfide	0	0	0
fecl3	cadmium sulfide	0	0	2
fullerene	cadmium sulfide	0	0	0
glucose oxidase	cadmium sulfide	0	0	0
gold	cadmium sulfide	0	0	3
graphene	cadmium sulfide	0	0	2
graphite	cadmium sulfide	0	0	0
hydrogel	cadmium sulfide	0	0	0
kaolinite	cadmium sulfide	0	0	0
li3v2	cadmium sulfide	0	0	0
licl, lithium chlori	cadmium sulfide	0	0	0
lifepo4	cadmium sulfide	0	0	0
melamine	cadmium sulfide	0	0	0
mgo, magnesium oxide	cadmium sulfide	0	0	0
mno2, manganese oxid	cadmium sulfide	0	0	0
moo3, molybdenum tri	cadmium sulfide	0	0	0
Mos2, molybdenum dis	cadmium sulfide	0	0	0
nickel	cadmium sulfide	0	0	0
nickel hydroxide	cadmium sulfide	0	0	0
Nio, nickel oxide	cadmium sulfide	0	0	0
nylon	cadmium sulfide	0	0	0
palladium	cadmium sulfide	0	0	0
platinum	cadmium sulfide	0	0	0
pmma, polymethylmeth	cadmium sulfide	0	0	0
polyacrylamide	cadmium sulfide	0	0	0
polyacrylonitrile	cadmium sulfide	0	0	0
polyamide	cadmium sulfide	0	0	0
polyaniline, pani	cadmium sulfide	0	0	0
polybutadiene	cadmium sulfide	0	0	0
polycaprolactone	cadmium sulfide	0	0	0
polycarbonate	cadmium sulfide	0	0	0
polydimethylsiloxane	cadmium sulfide	0	0	0
polydopamine	cadmium sulfide	0	0	0
polyelectrolyte	cadmium sulfide	0	0	0
polyester	cadmium sulfide	0	0	0
polyetherimide	cadmium sulfide	0	0	0
polyethylene	cadmium sulfide	2	2	3
polyimide	cadmium sulfide	0	0	0
polylactic acid	cadmium sulfide	0	0	0
polylactide	cadmium sulfide	0	0	0
polyolefin	cadmium sulfide	0	0	0
polypropylene	cadmium sulfide	0	0	0
polypyrrole	cadmium sulfide	0	0	0
polysaccharide	cadmium sulfide	0	0	0
polysiloxane	cadmium sulfide	0	0	0
polystyrene	cadmium sulfide	1	1	3
polysulfone	cadmium sulfide	0	0	0
polythiophene	cadmium sulfide	0	0	0
polyurethane	cadmium sulfide	0	0	0
polyvinylidene	cadmium sulfide	0	0	0
polyvinylpyrrolidone	cadmium sulfide	1	1	1
pva, polyvinyl alcoh	cadmium sulfide	0	0	0
pvc, polyvinyl chlor	cadmium sulfide	0	0	0
pvdf, polyvinylidene	cadmium sulfide	0	1	1
pyridine	cadmium sulfide	0	0	0
silane	cadmium sulfide	0	0	0
Silica, sio2	cadmium sulfide	0	0	0
silsesquioxane	cadmium sulfide	0	0	0
silver	cadmium sulfide	0	0	0
silver nitrate ,agno	cadmium sulfide	0	0	0
Sno2, tin oxide	cadmium sulfide	0	0	0
tib2, titanium dibor	cadmium sulfide	0	0	0
Tio2, titanium dioxi	cadmium sulfide	0	1	3
v2o5, vanadium oxide	cadmium sulfide	0	0	0
vanadium phosphate	cadmium sulfide	0	0	0
vinylpyridine	cadmium sulfide	0	0	0
zeolite	cadmium sulfide	0	0	0
zirconium	cadmium sulfide	0	0	2
zno, zinc oxide	cadmium sulfide	0	0	0
zro2, zirconium diox	cadmium sulfide	0	0	0
al2o3 aluminum oxide	calcium carbonate,caco3	0	0	1
alumina	calcium carbonate,caco3	0	0	1
aluminium	calcium carbonate,caco3	0	0	0
aluminum	calcium carbonate,caco3	0	0	1
B4c boron carbide	calcium carbonate,caco3	0	0	0
batio3 barium titana	calcium carbonate,caco3	0	0	0
boron nitride	calcium carbonate,caco3	0	0	0
c3n4, carbon nitride	calcium carbonate,caco3	0	0	2
cacl2, calcium chlor	calcium carbonate,caco3	1	1	1
cadmium sulfide	calcium carbonate,caco3	0	0	0
calcium carbonate,ca	calcium carbonate,caco3	67	100	161
calcium hydroxide	calcium carbonate,caco3	1	1	3
calcium phosphate	calcium carbonate,caco3	4	7	10
calcium silicate	calcium carbonate,caco3	0	0	3
carbon nanotube	calcium carbonate,caco3	0	0	1
carboxymethyl cellul	calcium carbonate,caco3	0	0	1
cellulose	calcium carbonate,caco3	2	3	8
ceo2, cerium oxide	calcium carbonate,caco3	0	0	0
chitin	calcium carbonate,caco3	5	8	9
chitosan	calcium carbonate,caco3	4	4	6
chromium	calcium carbonate,caco3	0	0	0
Co3o4	calcium carbonate,caco3	0	0	0
cofe2o4, cobalt ferr	calcium carbonate,caco3	0	0	0
collagen	calcium carbonate,caco3	3	3	5
copper	calcium carbonate,caco3	0	0	1
cuo, copper oxide	calcium carbonate,caco3	0	0	1
cyclodextrin	calcium carbonate,caco3	0	0	0
diamond	calcium carbonate,caco3	0	0	0
epoxy	calcium carbonate,caco3	2	2	7
fe2o3	calcium carbonate,caco3	0	0	0
fe3o4	calcium carbonate,caco3	1	1	3
fecl3	calcium carbonate,caco3	0	0	0
fullerene	calcium carbonate,caco3	0	0	0
glucose oxidase	calcium carbonate,caco3	0	0	0
gold	calcium carbonate,caco3	0	0	0
graphene	calcium carbonate,caco3	0	2	2
graphite	calcium carbonate,caco3	2	2	3
hydrogel	calcium carbonate,caco3	4	8	12
kaolinite	calcium carbonate,caco3	0	0	2
li3v2	calcium carbonate,caco3	0	0	0
licl, lithium chlori	calcium carbonate,caco3	0	0	0
lifepo4	calcium carbonate,caco3	0	0	0
melamine	calcium carbonate,caco3	1	1	3
mgo, magnesium oxide	calcium carbonate,caco3	0	0	1
mno2, manganese oxid	calcium carbonate,caco3	0	0	0
moo3, molybdenum tri	calcium carbonate,caco3	0	0	0
Mos2, molybdenum dis	calcium carbonate,caco3	0	0	0
nickel	calcium carbonate,caco3	0	0	0
nickel hydroxide	calcium carbonate,caco3	0	0	0
Nio, nickel oxide	calcium carbonate,caco3	0	0	0
nylon	calcium carbonate,caco3	0	0	0
palladium	calcium carbonate,caco3	0	0	0
platinum	calcium carbonate,caco3	0	0	0
pmma, polymethylmeth	calcium carbonate,caco3	0	0	0
polyacrylamide	calcium carbonate,caco3	0	0	0
polyacrylonitrile	calcium carbonate,caco3	0	0	0
polyamide	calcium carbonate,caco3	2	2	3
polyaniline, pani	calcium carbonate,caco3	0	2	3
polybutadiene	calcium carbonate,caco3	0	0	0
polycaprolactone	calcium carbonate,caco3	0	0	0
polycarbonate	calcium carbonate,caco3	0	0	0
polydimethylsiloxane	calcium carbonate,caco3	0	0	0
polydopamine	calcium carbonate,caco3	0	0	0
polyelectrolyte	calcium carbonate,caco3	1	2	2
polyester	calcium carbonate,caco3	2	2	5
polyetherimide	calcium carbonate,caco3	0	0	0
polyethylene	calcium carbonate,caco3	2	4	8
polyimide	calcium carbonate,caco3	0	0	0
polylactic acid	calcium carbonate,caco3	0	1	1
polylactide	calcium carbonate,caco3	0	0	1
polyolefin	calcium carbonate,caco3	0	0	0
polypropylene	calcium carbonate,caco3	5	7	10
polypyrrole	calcium carbonate,caco3	0	0	0
polysaccharide	calcium carbonate,caco3	5	5	5
polysiloxane	calcium carbonate,caco3	0	0	0
polystyrene	calcium carbonate,caco3	0	0	0
polysulfone	calcium carbonate,caco3	0	0	0
polythiophene	calcium carbonate,caco3	0	0	0
polyurethane	calcium carbonate,caco3	2	2	2
polyvinylidene	calcium carbonate,caco3	0	0	0
polyvinylpyrrolidone	calcium carbonate,caco3	0	0	0
pva, polyvinyl alcoh	calcium carbonate,caco3	2	2	2
pvc, polyvinyl chlor	calcium carbonate,caco3	2	2	2
pvdf, polyvinylidene	calcium carbonate,caco3	0	0	0
pyridine	calcium carbonate,caco3	0	0	0
silane	calcium carbonate,caco3	0	1	2
Silica, sio2	calcium carbonate,caco3	3	4	7
silsesquioxane	calcium carbonate,caco3	0	0	0
silver	calcium carbonate,caco3	0	0	0
silver nitrate ,agno	calcium carbonate,caco3	0	0	0
Sno2, tin oxide	calcium carbonate,caco3	0	0	0
tib2, titanium dibor	calcium carbonate,caco3	0	0	0
Tio2, titanium dioxi	calcium carbonate,caco3	0	0	2
v2o5, vanadium oxide	calcium carbonate,caco3	0	0	0
vanadium phosphate	calcium carbonate,caco3	0	0	0
vinylpyridine	calcium carbonate,caco3	0	0	0
zeolite	calcium carbonate,caco3	0	0	2
zirconium	calcium carbonate,caco3	0	0	0
zno, zinc oxide	calcium carbonate,caco3	0	0	1
zro2, zirconium diox	calcium carbonate,caco3	0	0	0
al2o3 aluminum oxide	calcium hydroxide	0	0	0
alumina	calcium hydroxide	0	0	0
aluminium	calcium hydroxide	0	0	0
aluminum	calcium hydroxide	0	0	0
B4c boron carbide	calcium hydroxide	0	0	0
batio3 barium titana	calcium hydroxide	0	0	0
boron nitride	calcium hydroxide	0	0	0
c3n4, carbon nitride	calcium hydroxide	0	0	1
cacl2, calcium chlor	calcium hydroxide	0	0	0
cadmium sulfide	calcium hydroxide	0	0	0
calcium carbonate,ca	calcium hydroxide	1	1	3
calcium hydroxide	calcium hydroxide	11	13	19
calcium phosphate	calcium hydroxide	0	0	0
calcium silicate	calcium hydroxide	0	0	3
carbon nanotube	calcium hydroxide	0	0	0
carboxymethyl cellul	calcium hydroxide	0	0	0
cellulose	calcium hydroxide	0	0	0
ceo2, cerium oxide	calcium hydroxide	0	0	0
chitin	calcium hydroxide	0	0	0
chitosan	calcium hydroxide	0	0	0
chromium	calcium hydroxide	0	0	0
Co3o4	calcium hydroxide	0	0	0
cofe2o4, cobalt ferr	calcium hydroxide	0	0	0
collagen	calcium hydroxide	1	1	1
copper	calcium hydroxide	0	0	0
cuo, copper oxide	calcium hydroxide	0	0	0
cyclodextrin	calcium hydroxide	0	0	0
diamond	calcium hydroxide	0	0	0
epoxy	calcium hydroxide	0	0	0
fe2o3	calcium hydroxide	0	0	0
fe3o4	calcium hydroxide	0	0	0
fecl3	calcium hydroxide	0	0	0
fullerene	calcium hydroxide	0	0	0
glucose oxidase	calcium hydroxide	0	0	0
gold	calcium hydroxide	0	0	0
graphene	calcium hydroxide	0	0	0
graphite	calcium hydroxide	0	1	2
hydrogel	calcium hydroxide	0	0	0
kaolinite	calcium hydroxide	0	0	0
li3v2	calcium hydroxide	0	0	0
licl, lithium chlori	calcium hydroxide	0	0	0
lifepo4	calcium hydroxide	0	0	0
melamine	calcium hydroxide	0	0	0
mgo, magnesium oxide	calcium hydroxide	0	0	0
mno2, manganese oxid	calcium hydroxide	0	0	0
moo3, molybdenum tri	calcium hydroxide	0	0	0
Mos2, molybdenum dis	calcium hydroxide	0	0	0
nickel	calcium hydroxide	0	0	0
nickel hydroxide	calcium hydroxide	0	0	0
Nio, nickel oxide	calcium hydroxide	0	0	0
nylon	calcium hydroxide	0	0	0
palladium	calcium hydroxide	0	0	0
platinum	calcium hydroxide	0	0	0
pmma, polymethylmeth	calcium hydroxide	0	0	0
polyacrylamide	calcium hydroxide	0	0	0
polyacrylonitrile	calcium hydroxide	0	0	0
polyamide	calcium hydroxide	0	0	0
polyaniline, pani	calcium hydroxide	0	0	0
polybutadiene	calcium hydroxide	0	0	0
polycaprolactone	calcium hydroxide	0	0	0
polycarbonate	calcium hydroxide	0	0	0
polydimethylsiloxane	calcium hydroxide	0	0	0
polydopamine	calcium hydroxide	0	0	0
polyelectrolyte	calcium hydroxide	0	0	0
polyester	calcium hydroxide	0	0	0
polyetherimide	calcium hydroxide	0	0	0
polyethylene	calcium hydroxide	0	0	0
polyimide	calcium hydroxide	0	0	0
polylactic acid	calcium hydroxide	0	0	0
polylactide	calcium hydroxide	0	0	0
polyolefin	calcium hydroxide	0	0	0
polypropylene	calcium hydroxide	0	0	0
polypyrrole	calcium hydroxide	0	0	0
polysaccharide	calcium hydroxide	0	0	0
polysiloxane	calcium hydroxide	0	0	0
polystyrene	calcium hydroxide	0	0	0
polysulfone	calcium hydroxide	0	0	0
polythiophene	calcium hydroxide	0	0	0
polyurethane	calcium hydroxide	0	0	0
polyvinylidene	calcium hydroxide	0	0	0
polyvinylpyrrolidone	calcium hydroxide	0	0	0
pva, polyvinyl alcoh	calcium hydroxide	0	0	0
pvc, polyvinyl chlor	calcium hydroxide	0	0	0
pvdf, polyvinylidene	calcium hydroxide	0	0	0
pyridine	calcium hydroxide	0	0	0
silane	calcium hydroxide	0	0	0
Silica, sio2	calcium hydroxide	1	1	2
silsesquioxane	calcium hydroxide	0	0	0
silver	calcium hydroxide	0	0	0
silver nitrate ,agno	calcium hydroxide	0	0	0
Sno2, tin oxide	calcium hydroxide	0	0	0
tib2, titanium dibor	calcium hydroxide	0	0	0
Tio2, titanium dioxi	calcium hydroxide	0	0	0
v2o5, vanadium oxide	calcium hydroxide	0	0	0
vanadium phosphate	calcium hydroxide	0	0	0
vinylpyridine	calcium hydroxide	0	0	0
zeolite	calcium hydroxide	0	0	0
zirconium	calcium hydroxide	0	0	0
zno, zinc oxide	calcium hydroxide	0	0	0
zro2, zirconium diox	calcium hydroxide	0	0	0
al2o3 aluminum oxide	calcium phosphate	2	2	2
alumina	calcium phosphate	1	1	2
aluminium	calcium phosphate	1	1	1
aluminum	calcium phosphate	0	0	0
B4c boron carbide	calcium phosphate	0	0	0
batio3 barium titana	calcium phosphate	0	0	0
boron nitride	calcium phosphate	0	0	0
c3n4, carbon nitride	calcium phosphate	0	0	0
cacl2, calcium chlor	calcium phosphate	3	4	4
cadmium sulfide	calcium phosphate	0	0	0
calcium carbonate,ca	calcium phosphate	4	7	10
calcium hydroxide	calcium phosphate	0	0	0
calcium phosphate	calcium phosphate	138	188	256
calcium silicate	calcium phosphate	0	0	3
carbon nanotube	calcium phosphate	3	4	5
carboxymethyl cellul	calcium phosphate	0	1	1
cellulose	calcium phosphate	8	10	10
ceo2, cerium oxide	calcium phosphate	0	0	0
chitin	calcium phosphate	6	11	12
chitosan	calcium phosphate	9	14	18
chromium	calcium phosphate	0	0	0
Co3o4	calcium phosphate	0	0	0
cofe2o4, cobalt ferr	calcium phosphate	0	0	0
collagen	calcium phosphate	19	27	35
copper	calcium phosphate	0	0	1
cuo, copper oxide	calcium phosphate	0	0	1
cyclodextrin	calcium phosphate	0	0	0
diamond	calcium phosphate	0	0	0
epoxy	calcium phosphate	0	0	0
fe2o3	calcium phosphate	0	0	0
fe3o4	calcium phosphate	0	0	1
fecl3	calcium phosphate	0	0	0
fullerene	calcium phosphate	0	0	0
glucose oxidase	calcium phosphate	0	0	0
gold	calcium phosphate	0	0	0
graphene	calcium phosphate	0	0	2
graphite	calcium phosphate	0	0	0
hydrogel	calcium phosphate	8	13	22
kaolinite	calcium phosphate	0	0	0
li3v2	calcium phosphate	0	0	0
licl, lithium chlori	calcium phosphate	0	0	0
lifepo4	calcium phosphate	0	0	0
melamine	calcium phosphate	0	0	0
mgo, magnesium oxide	calcium phosphate	0	1	1
mno2, manganese oxid	calcium phosphate	0	0	0
moo3, molybdenum tri	calcium phosphate	0	0	0
Mos2, molybdenum dis	calcium phosphate	0	0	0
nickel	calcium phosphate	0	1	1
nickel hydroxide	calcium phosphate	0	0	0
Nio, nickel oxide	calcium phosphate	0	0	0
nylon	calcium phosphate	0	0	0
palladium	calcium phosphate	0	0	0
platinum	calcium phosphate	0	0	0
pmma, polymethylmeth	calcium phosphate	1	1	3
polyacrylamide	calcium phosphate	3	3	3
polyacrylonitrile	calcium phosphate	0	0	0
polyamide	calcium phosphate	4	4	4
polyaniline, pani	calcium phosphate	2	2	3
polybutadiene	calcium phosphate	0	0	0
polycaprolactone	calcium phosphate	4	8	12
polycarbonate	calcium phosphate	0	1	1
polydimethylsiloxane	calcium phosphate	1	2	2
polydopamine	calcium phosphate	0	1	1
polyelectrolyte	calcium phosphate	4	4	4
polyester	calcium phosphate	7	8	10
polyetherimide	calcium phosphate	0	0	0
polyethylene	calcium phosphate	1	2	4
polyimide	calcium phosphate	0	0	0
polylactic acid	calcium phosphate	8	9	12
polylactide	calcium phosphate	2	2	3
polyolefin	calcium phosphate	0	0	0
polypropylene	calcium phosphate	1	1	1
polypyrrole	calcium phosphate	0	0	0
polysaccharide	calcium phosphate	1	3	3
polysiloxane	calcium phosphate	2	2	2
polystyrene	calcium phosphate	3	4	4
polysulfone	calcium phosphate	1	1	1
polythiophene	calcium phosphate	0	0	0
polyurethane	calcium phosphate	1	1	1
polyvinylidene	calcium phosphate	0	0	0
polyvinylpyrrolidone	calcium phosphate	0	0	0
pva, polyvinyl alcoh	calcium phosphate	1	1	1
pvc, polyvinyl chlor	calcium phosphate	0	0	0
pvdf, polyvinylidene	calcium phosphate	0	0	0
pyridine	calcium phosphate	0	0	0
silane	calcium phosphate	2	2	2
Silica, sio2	calcium phosphate	6	14	19
silsesquioxane	calcium phosphate	0	0	0
silver	calcium phosphate	0	0	0
silver nitrate ,agno	calcium phosphate	0	0	0
Sno2, tin oxide	calcium phosphate	0	0	0
tib2, titanium dibor	calcium phosphate	0	0	0
Tio2, titanium dioxi	calcium phosphate	1	2	2
v2o5, vanadium oxide	calcium phosphate	0	0	0
vanadium phosphate	calcium phosphate	0	0	0
vinylpyridine	calcium phosphate	0	0	0
zeolite	calcium phosphate	0	0	0
zirconium	calcium phosphate	0	0	0
zno, zinc oxide	calcium phosphate	1	1	1
zro2, zirconium diox	calcium phosphate	2	3	3
al2o3 aluminum oxide	calcium silicate	0	0	0
alumina	calcium silicate	0	0	0
aluminium	calcium silicate	0	0	0
aluminum	calcium silicate	0	0	0
B4c boron carbide	calcium silicate	0	0	0
batio3 barium titana	calcium silicate	0	0	0
boron nitride	calcium silicate	0	0	0
c3n4, carbon nitride	calcium silicate	0	0	0
cacl2, calcium chlor	calcium silicate	0	0	0
cadmium sulfide	calcium silicate	0	0	0
calcium carbonate,ca	calcium silicate	0	0	3
calcium hydroxide	calcium silicate	0	0	3
calcium phosphate	calcium silicate	0	0	3
calcium silicate	calcium silicate	7	10	26
carbon nanotube	calcium silicate	0	0	0
carboxymethyl cellul	calcium silicate	0	0	0
cellulose	calcium silicate	0	0	1
ceo2, cerium oxide	calcium silicate	0	0	0
chitin	calcium silicate	0	0	0
chitosan	calcium silicate	0	0	0
chromium	calcium silicate	0	0	0
Co3o4	calcium silicate	0	0	0
cofe2o4, cobalt ferr	calcium silicate	0	0	0
collagen	calcium silicate	0	0	2
copper	calcium silicate	0	0	0
cuo, copper oxide	calcium silicate	0	0	0
cyclodextrin	calcium silicate	0	0	0
diamond	calcium silicate	0	0	0
epoxy	calcium silicate	0	0	1
fe2o3	calcium silicate	0	0	0
fe3o4	calcium silicate	0	0	0
fecl3	calcium silicate	0	0	0
fullerene	calcium silicate	0	0	2
glucose oxidase	calcium silicate	0	0	0
gold	calcium silicate	0	0	0
graphene	calcium silicate	0	1	3
graphite	calcium silicate	0	1	1
hydrogel	calcium silicate	0	0	0
kaolinite	calcium silicate	0	0	0
li3v2	calcium silicate	0	0	0
licl, lithium chlori	calcium silicate	0	0	0
lifepo4	calcium silicate	0	0	0
melamine	calcium silicate	0	0	0
mgo, magnesium oxide	calcium silicate	0	0	0
mno2, manganese oxid	calcium silicate	0	0	0
moo3, molybdenum tri	calcium silicate	0	0	0
Mos2, molybdenum dis	calcium silicate	0	0	0
nickel	calcium silicate	0	0	0
nickel hydroxide	calcium silicate	0	0	0
Nio, nickel oxide	calcium silicate	0	0	0
nylon	calcium silicate	0	0	0
palladium	calcium silicate	0	0	0
platinum	calcium silicate	0	0	0
pmma, polymethylmeth	calcium silicate	0	0	2
polyacrylamide	calcium silicate	0	0	0
polyacrylonitrile	calcium silicate	0	0	0
polyamide	calcium silicate	0	0	0
polyaniline, pani	calcium silicate	0	0	0
polybutadiene	calcium silicate	0	0	0
polycaprolactone	calcium silicate	0	0	0
polycarbonate	calcium silicate	0	0	0
polydimethylsiloxane	calcium silicate	0	0	0
polydopamine	calcium silicate	0	0	2
polyelectrolyte	calcium silicate	0	0	0
polyester	calcium silicate	0	0	0
polyetherimide	calcium silicate	0	0	0
polyethylene	calcium silicate	0	0	0
polyimide	calcium silicate	0	0	0
polylactic acid	calcium silicate	0	0	0
polylactide	calcium silicate	0	0	0
polyolefin	calcium silicate	0	0	0
polypropylene	calcium silicate	0	0	0
polypyrrole	calcium silicate	0	0	0
polysaccharide	calcium silicate	0	0	0
polysiloxane	calcium silicate	0	0	0
polystyrene	calcium silicate	0	0	0
polysulfone	calcium silicate	0	0	0
polythiophene	calcium silicate	0	0	0
polyurethane	calcium silicate	0	0	0
polyvinylidene	calcium silicate	0	0	0
polyvinylpyrrolidone	calcium silicate	0	0	0
pva, polyvinyl alcoh	calcium silicate	0	0	0
pvc, polyvinyl chlor	calcium silicate	0	0	0
pvdf, polyvinylidene	calcium silicate	0	0	0
pyridine	calcium silicate	0	0	0
silane	calcium silicate	0	0	0
Silica, sio2	calcium silicate	0	0	0
silsesquioxane	calcium silicate	0	0	0
silver	calcium silicate	0	0	0
silver nitrate ,agno	calcium silicate	0	0	0
Sno2, tin oxide	calcium silicate	0	0	0
tib2, titanium dibor	calcium silicate	0	0	0
Tio2, titanium dioxi	calcium silicate	1	1	1
v2o5, vanadium oxide	calcium silicate	0	0	0
vanadium phosphate	calcium silicate	0	0	0
vinylpyridine	calcium silicate	0	0	0
zeolite	calcium silicate	0	0	0
zirconium	calcium silicate	0	0	0
zno, zinc oxide	calcium silicate	0	0	0
zro2, zirconium diox	calcium silicate	0	0	0
al2o3 aluminum oxide	carbon nanotube	3	10	19
alumina	carbon nanotube	20	25	40
aluminium	carbon nanotube	5	9	22
aluminum	carbon nanotube	17	31	51
B4c boron carbide	carbon nanotube	0	0	1
batio3 barium titana	carbon nanotube	1	2	4
boron nitride	carbon nanotube	4	7	13
c3n4, carbon nitride	carbon nanotube	0	1	2
cacl2, calcium chlor	carbon nanotube	0	0	0
cadmium sulfide	carbon nanotube	1	1	1
calcium carbonate,ca	carbon nanotube	0	0	1
calcium hydroxide	carbon nanotube	0	0	0
calcium phosphate	carbon nanotube	3	4	5
calcium silicate	carbon nanotube	0	0	0
carbon nanotube	carbon nanotube	722	1190	1995
carboxymethyl cellul	carbon nanotube	0	0	1
cellulose	carbon nanotube	5	12	22
ceo2, cerium oxide	carbon nanotube	1	1	1
chitin	carbon nanotube	1	1	2
chitosan	carbon nanotube	14	21	23
chromium	carbon nanotube	2	2	5
Co3o4	carbon nanotube	2	2	4
cofe2o4, cobalt ferr	carbon nanotube	0	1	2
collagen	carbon nanotube	9	13	13
copper	carbon nanotube	16	25	57
cuo, copper oxide	carbon nanotube	0	1	5
cyclodextrin	carbon nanotube	1	1	2
diamond	carbon nanotube	9	19	26
epoxy	carbon nanotube	60	116	224
fe2o3	carbon nanotube	1	4	7
fe3o4	carbon nanotube	2	6	19
fecl3	carbon nanotube	1	1	1
fullerene	carbon nanotube	11	17	20
glucose oxidase	carbon nanotube	5	6	11
gold	carbon nanotube	17	25	33
graphene	carbon nanotube	31	90	229
graphite	carbon nanotube	33	56	93
hydrogel	carbon nanotube	2	7	8
kaolinite	carbon nanotube	0	0	0
li3v2	carbon nanotube	0	2	2
licl, lithium chlori	carbon nanotube	0	0	0
lifepo4	carbon nanotube	3	4	5
melamine	carbon nanotube	0	0	5
mgo, magnesium oxide	carbon nanotube	1	2	5
mno2, manganese oxid	carbon nanotube	3	12	15
moo3, molybdenum tri	carbon nanotube	0	0	2
Mos2, molybdenum dis	carbon nanotube	0	0	2
nickel	carbon nanotube	22	32	58
nickel hydroxide	carbon nanotube	1	2	5
Nio, nickel oxide	carbon nanotube	4	5	6
nylon	carbon nanotube	1	2	4
palladium	carbon nanotube	3	6	9
platinum	carbon nanotube	8	12	21
pmma, polymethylmeth	carbon nanotube	6	10	10
polyacrylamide	carbon nanotube	0	0	2
polyacrylonitrile	carbon nanotube	4	6	10
polyamide	carbon nanotube	1	3	6
polyaniline, pani	carbon nanotube	33	48	81
polybutadiene	carbon nanotube	2	2	2
polycaprolactone	carbon nanotube	2	2	2
polycarbonate	carbon nanotube	6	7	14
polydimethylsiloxane	carbon nanotube	1	1	6
polydopamine	carbon nanotube	0	1	11
polyelectrolyte	carbon nanotube	4	5	6
polyester	carbon nanotube	2	6	14
polyetherimide	carbon nanotube	1	2	2
polyethylene	carbon nanotube	19	30	60
polyimide	carbon nanotube	4	8	12
polylactic acid	carbon nanotube	0	0	3
polylactide	carbon nanotube	0	0	0
polyolefin	carbon nanotube	2	3	4
polypropylene	carbon nanotube	7	14	28
polypyrrole	carbon nanotube	13	19	28
polysaccharide	carbon nanotube	2	2	2
polysiloxane	carbon nanotube	1	1	1
polystyrene	carbon nanotube	16	23	30
polysulfone	carbon nanotube	1	1	4
polythiophene	carbon nanotube	1	2	2
polyurethane	carbon nanotube	5	10	22
polyvinylidene	carbon nanotube	1	2	9
polyvinylpyrrolidone	carbon nanotube	2	2	2
pva, polyvinyl alcoh	carbon nanotube	5	11	16
pvc, polyvinyl chlor	carbon nanotube	2	2	6
pvdf, polyvinylidene	carbon nanotube	2	5	17
pyridine	carbon nanotube	6	8	10
silane	carbon nanotube	6	9	15
Silica, sio2	carbon nanotube	14	28	44
silsesquioxane	carbon nanotube	1	2	2
silver	carbon nanotube	5	13	31
silver nitrate ,agno	carbon nanotube	2	3	3
Sno2, tin oxide	carbon nanotube	7	15	21
tib2, titanium dibor	carbon nanotube	0	0	1
Tio2, titanium dioxi	carbon nanotube	18	35	47
v2o5, vanadium oxide	carbon nanotube	1	1	4
vanadium phosphate	carbon nanotube	0	0	0
vinylpyridine	carbon nanotube	3	4	6
zeolite	carbon nanotube	3	4	5
zirconium	carbon nanotube	0	2	3
zno, zinc oxide	carbon nanotube	7	9	13
zro2, zirconium diox	carbon nanotube	0	0	0
al2o3 aluminum oxide	carboxymethyl cellulose	0	0	0
alumina	carboxymethyl cellulose	0	0	0
aluminium	carboxymethyl cellulose	0	0	0
aluminum	carboxymethyl cellulose	0	1	1
B4c boron carbide	carboxymethyl cellulose	0	0	0
batio3 barium titana	carboxymethyl cellulose	0	0	0
boron nitride	carboxymethyl cellulose	0	0	0
c3n4, carbon nitride	carboxymethyl cellulose	0	0	0
cacl2, calcium chlor	carboxymethyl cellulose	0	0	0
cadmium sulfide	carboxymethyl cellulose	0	0	0
calcium carbonate,ca	carboxymethyl cellulose	0	0	1
calcium hydroxide	carboxymethyl cellulose	0	0	0
calcium phosphate	carboxymethyl cellulose	0	1	1
calcium silicate	carboxymethyl cellulose	0	0	0
carbon nanotube	carboxymethyl cellulose	0	0	1
carboxymethyl cellul	carboxymethyl cellulose	6	13	38
cellulose	carboxymethyl cellulose	6	13	38
ceo2, cerium oxide	carboxymethyl cellulose	0	0	0
chitin	carboxymethyl cellulose	0	2	2
chitosan	carboxymethyl cellulose	0	1	4
chromium	carboxymethyl cellulose	0	0	1
Co3o4	carboxymethyl cellulose	0	0	0
cofe2o4, cobalt ferr	carboxymethyl cellulose	0	0	0
collagen	carboxymethyl cellulose	0	1	1
copper	carboxymethyl cellulose	0	0	0
cuo, copper oxide	carboxymethyl cellulose	0	0	0
cyclodextrin	carboxymethyl cellulose	1	1	3
diamond	carboxymethyl cellulose	0	0	0
epoxy	carboxymethyl cellulose	0	0	0
fe2o3	carboxymethyl cellulose	0	1	1
fe3o4	carboxymethyl cellulose	0	0	0
fecl3	carboxymethyl cellulose	0	0	0
fullerene	carboxymethyl cellulose	0	0	0
glucose oxidase	carboxymethyl cellulose	0	0	0
gold	carboxymethyl cellulose	0	0	0
graphene	carboxymethyl cellulose	0	1	3
graphite	carboxymethyl cellulose	0	0	2
hydrogel	carboxymethyl cellulose	1	1	4
kaolinite	carboxymethyl cellulose	0	0	1
li3v2	carboxymethyl cellulose	0	0	0
licl, lithium chlori	carboxymethyl cellulose	0	0	0
lifepo4	carboxymethyl cellulose	0	0	0
melamine	carboxymethyl cellulose	0	0	0
mgo, magnesium oxide	carboxymethyl cellulose	0	0	0
mno2, manganese oxid	carboxymethyl cellulose	0	0	0
moo3, molybdenum tri	carboxymethyl cellulose	0	0	0
Mos2, molybdenum dis	carboxymethyl cellulose	0	0	0
nickel	carboxymethyl cellulose	0	0	0
nickel hydroxide	carboxymethyl cellulose	0	0	0
Nio, nickel oxide	carboxymethyl cellulose	0	0	0
nylon	carboxymethyl cellulose	0	0	0
palladium	carboxymethyl cellulose	0	0	0
platinum	carboxymethyl cellulose	0	0	0
pmma, polymethylmeth	carboxymethyl cellulose	0	0	0
polyacrylamide	carboxymethyl cellulose	0	0	0
polyacrylonitrile	carboxymethyl cellulose	0	0	0
polyamide	carboxymethyl cellulose	0	0	0
polyaniline, pani	carboxymethyl cellulose	0	0	1
polybutadiene	carboxymethyl cellulose	0	0	0
polycaprolactone	carboxymethyl cellulose	0	0	2
polycarbonate	carboxymethyl cellulose	0	0	0
polydimethylsiloxane	carboxymethyl cellulose	0	0	0
polydopamine	carboxymethyl cellulose	0	0	0
polyelectrolyte	carboxymethyl cellulose	1	1	3
polyester	carboxymethyl cellulose	0	0	0
polyetherimide	carboxymethyl cellulose	0	0	0
polyethylene	carboxymethyl cellulose	1	2	2
polyimide	carboxymethyl cellulose	0	0	0
polylactic acid	carboxymethyl cellulose	0	0	0
polylactide	carboxymethyl cellulose	0	0	0
polyolefin	carboxymethyl cellulose	0	0	0
polypropylene	carboxymethyl cellulose	0	0	0
polypyrrole	carboxymethyl cellulose	0	0	1
polysaccharide	carboxymethyl cellulose	0	3	4
polysiloxane	carboxymethyl cellulose	0	0	0
polystyrene	carboxymethyl cellulose	0	0	0
polysulfone	carboxymethyl cellulose	0	0	0
polythiophene	carboxymethyl cellulose	0	0	0
polyurethane	carboxymethyl cellulose	0	0	0
polyvinylidene	carboxymethyl cellulose	0	0	0
polyvinylpyrrolidone	carboxymethyl cellulose	1	1	1
pva, polyvinyl alcoh	carboxymethyl cellulose	1	1	1
pvc, polyvinyl chlor	carboxymethyl cellulose	0	0	0
pvdf, polyvinylidene	carboxymethyl cellulose	0	0	0
pyridine	carboxymethyl cellulose	0	0	0
silane	carboxymethyl cellulose	0	1	1
Silica, sio2	carboxymethyl cellulose	0	1	1
silsesquioxane	carboxymethyl cellulose	0	1	1
silver	carboxymethyl cellulose	0	0	3
silver nitrate ,agno	carboxymethyl cellulose	0	0	0
Sno2, tin oxide	carboxymethyl cellulose	0	0	0
tib2, titanium dibor	carboxymethyl cellulose	0	0	0
Tio2, titanium dioxi	carboxymethyl cellulose	0	0	1
v2o5, vanadium oxide	carboxymethyl cellulose	0	0	0
vanadium phosphate	carboxymethyl cellulose	0	0	0
vinylpyridine	carboxymethyl cellulose	0	0	0
zeolite	carboxymethyl cellulose	0	0	0
zirconium	carboxymethyl cellulose	0	0	0
zno, zinc oxide	carboxymethyl cellulose	0	0	1
zro2, zirconium diox	carboxymethyl cellulose	0	0	0
al2o3 aluminum oxide	cellulose	3	4	4
alumina	cellulose	2	3	4
aluminium	cellulose	1	1	1
aluminum	cellulose	4	8	11
B4c boron carbide	cellulose	0	0	0
batio3 barium titana	cellulose	0	0	0
boron nitride	cellulose	0	0	0
c3n4, carbon nitride	cellulose	0	0	1
cacl2, calcium chlor	cellulose	4	4	4
cadmium sulfide	cellulose	0	0	0
calcium carbonate,ca	cellulose	2	3	8
calcium hydroxide	cellulose	0	0	0
calcium phosphate	cellulose	8	10	10
calcium silicate	cellulose	0	0	1
carbon nanotube	cellulose	5	12	22
carboxymethyl cellul	cellulose	6	13	38
cellulose	cellulose	316	491	864
ceo2, cerium oxide	cellulose	0	0	0
chitin	cellulose	1	5	9
chitosan	cellulose	6	23	40
chromium	cellulose	2	3	9
Co3o4	cellulose	0	1	1
cofe2o4, cobalt ferr	cellulose	0	1	1
collagen	cellulose	2	9	11
copper	cellulose	6	9	12
cuo, copper oxide	cellulose	0	0	0
cyclodextrin	cellulose	1	3	7
diamond	cellulose	0	0	1
epoxy	cellulose	9	15	32
fe2o3	cellulose	1	3	9
fe3o4	cellulose	0	0	4
fecl3	cellulose	1	1	2
fullerene	cellulose	0	0	0
glucose oxidase	cellulose	2	3	3
gold	cellulose	3	5	9
graphene	cellulose	2	8	27
graphite	cellulose	2	3	9
hydrogel	cellulose	8	12	27
kaolinite	cellulose	0	1	2
li3v2	cellulose	0	0	0
licl, lithium chlori	cellulose	0	0	0
lifepo4	cellulose	0	1	2
melamine	cellulose	0	0	3
mgo, magnesium oxide	cellulose	0	0	2
mno2, manganese oxid	cellulose	0	2	2
moo3, molybdenum tri	cellulose	0	0	2
Mos2, molybdenum dis	cellulose	0	0	0
nickel	cellulose	0	0	3
nickel hydroxide	cellulose	0	0	0
Nio, nickel oxide	cellulose	0	0	0
nylon	cellulose	2	2	2
palladium	cellulose	0	1	1
platinum	cellulose	1	1	1
pmma, polymethylmeth	cellulose	1	4	5
polyacrylamide	cellulose	0	0	3
polyacrylonitrile	cellulose	0	0	0
polyamide	cellulose	0	0	2
polyaniline, pani	cellulose	5	6	13
polybutadiene	cellulose	1	1	1
polycaprolactone	cellulose	5	7	10
polycarbonate	cellulose	0	0	0
polydimethylsiloxane	cellulose	0	0	2
polydopamine	cellulose	0	0	0
polyelectrolyte	cellulose	3	3	7
polyester	cellulose	11	14	24
polyetherimide	cellulose	0	0	0
polyethylene	cellulose	13	19	35
polyimide	cellulose	0	0	1
polylactic acid	cellulose	5	8	13
polylactide	cellulose	2	7	13
polyolefin	cellulose	1	2	5
polypropylene	cellulose	22	25	37
polypyrrole	cellulose	10	12	17
polysaccharide	cellulose	13	25	45
polysiloxane	cellulose	0	0	0
polystyrene	cellulose	7	9	14
polysulfone	cellulose	0	0	0
polythiophene	cellulose	2	2	3
polyurethane	cellulose	5	6	13
polyvinylidene	cellulose	0	0	0
polyvinylpyrrolidone	cellulose	1	1	2
pva, polyvinyl alcoh	cellulose	12	14	21
pvc, polyvinyl chlor	cellulose	0	1	1
pvdf, polyvinylidene	cellulose	0	0	1
pyridine	cellulose	1	1	2
silane	cellulose	15	19	29
Silica, sio2	cellulose	3	11	28
silsesquioxane	cellulose	1	2	2
silver	cellulose	5	14	27
silver nitrate ,agno	cellulose	0	2	3
Sno2, tin oxide	cellulose	0	0	2
tib2, titanium dibor	cellulose	0	0	0
Tio2, titanium dioxi	cellulose	3	3	11
v2o5, vanadium oxide	cellulose	0	0	0
vanadium phosphate	cellulose	0	0	0
vinylpyridine	cellulose	0	0	1
zeolite	cellulose	0	1	3
zirconium	cellulose	1	1	1
zno, zinc oxide	cellulose	0	2	11
zro2, zirconium diox	cellulose	0	0	2
al2o3 aluminum oxide	ceo2, cerium oxide	2	2	2
alumina	ceo2, cerium oxide	4	4	5
aluminium	ceo2, cerium oxide	0	0	0
aluminum	ceo2, cerium oxide	2	2	4
B4c boron carbide	ceo2, cerium oxide	0	0	0
batio3 barium titana	ceo2, cerium oxide	0	0	0
boron nitride	ceo2, cerium oxide	0	0	0
c3n4, carbon nitride	ceo2, cerium oxide	0	0	1
cacl2, calcium chlor	ceo2, cerium oxide	0	0	0
cadmium sulfide	ceo2, cerium oxide	0	0	1
calcium carbonate,ca	ceo2, cerium oxide	0	0	0
calcium hydroxide	ceo2, cerium oxide	0	0	0
calcium phosphate	ceo2, cerium oxide	0	0	0
calcium silicate	ceo2, cerium oxide	0	0	0
carbon nanotube	ceo2, cerium oxide	1	1	1
carboxymethyl cellul	ceo2, cerium oxide	0	0	0
cellulose	ceo2, cerium oxide	0	0	0
ceo2, cerium oxide	ceo2, cerium oxide	26	38	60
chitin	ceo2, cerium oxide	0	0	0
chitosan	ceo2, cerium oxide	0	0	0
chromium	ceo2, cerium oxide	0	0	0
Co3o4	ceo2, cerium oxide	0	0	0
cofe2o4, cobalt ferr	ceo2, cerium oxide	0	0	0
collagen	ceo2, cerium oxide	0	0	0
copper	ceo2, cerium oxide	2	4	4
cuo, copper oxide	ceo2, cerium oxide	0	2	2
cyclodextrin	ceo2, cerium oxide	0	0	0
diamond	ceo2, cerium oxide	0	0	0
epoxy	ceo2, cerium oxide	1	1	1
fe2o3	ceo2, cerium oxide	0	0	2
fe3o4	ceo2, cerium oxide	1	1	1
fecl3	ceo2, cerium oxide	0	0	0
fullerene	ceo2, cerium oxide	0	0	0
glucose oxidase	ceo2, cerium oxide	0	0	0
gold	ceo2, cerium oxide	0	0	0
graphene	ceo2, cerium oxide	0	0	3
graphite	ceo2, cerium oxide	2	2	4
hydrogel	ceo2, cerium oxide	0	0	0
kaolinite	ceo2, cerium oxide	0	0	0
li3v2	ceo2, cerium oxide	0	0	0
licl, lithium chlori	ceo2, cerium oxide	0	0	0
lifepo4	ceo2, cerium oxide	0	1	1
melamine	ceo2, cerium oxide	0	0	0
mgo, magnesium oxide	ceo2, cerium oxide	1	1	1
mno2, manganese oxid	ceo2, cerium oxide	2	2	2
moo3, molybdenum tri	ceo2, cerium oxide	0	0	0
Mos2, molybdenum dis	ceo2, cerium oxide	0	0	0
nickel	ceo2, cerium oxide	1	2	2
nickel hydroxide	ceo2, cerium oxide	0	0	0
Nio, nickel oxide	ceo2, cerium oxide	0	0	0
nylon	ceo2, cerium oxide	0	0	0
palladium	ceo2, cerium oxide	0	0	0
platinum	ceo2, cerium oxide	0	0	0
pmma, polymethylmeth	ceo2, cerium oxide	1	2	2
polyacrylamide	ceo2, cerium oxide	0	0	0
polyacrylonitrile	ceo2, cerium oxide	0	0	0
polyamide	ceo2, cerium oxide	0	0	0
polyaniline, pani	ceo2, cerium oxide	0	0	1
polybutadiene	ceo2, cerium oxide	0	0	0
polycaprolactone	ceo2, cerium oxide	0	0	0
polycarbonate	ceo2, cerium oxide	0	0	0
polydimethylsiloxane	ceo2, cerium oxide	0	0	0
polydopamine	ceo2, cerium oxide	0	0	0
polyelectrolyte	ceo2, cerium oxide	0	0	0
polyester	ceo2, cerium oxide	0	0	0
polyetherimide	ceo2, cerium oxide	0	0	0
polyethylene	ceo2, cerium oxide	0	0	0
polyimide	ceo2, cerium oxide	0	0	0
polylactic acid	ceo2, cerium oxide	0	0	0
polylactide	ceo2, cerium oxide	0	0	0
polyolefin	ceo2, cerium oxide	0	0	0
polypropylene	ceo2, cerium oxide	0	0	0
polypyrrole	ceo2, cerium oxide	0	0	0
polysaccharide	ceo2, cerium oxide	0	0	0
polysiloxane	ceo2, cerium oxide	0	1	1
polystyrene	ceo2, cerium oxide	1	1	2
polysulfone	ceo2, cerium oxide	0	0	0
polythiophene	ceo2, cerium oxide	0	0	0
polyurethane	ceo2, cerium oxide	0	0	0
polyvinylidene	ceo2, cerium oxide	0	0	0
polyvinylpyrrolidone	ceo2, cerium oxide	0	0	0
pva, polyvinyl alcoh	ceo2, cerium oxide	0	0	0
pvc, polyvinyl chlor	ceo2, cerium oxide	0	0	0
pvdf, polyvinylidene	ceo2, cerium oxide	0	0	0
pyridine	ceo2, cerium oxide	0	0	0
silane	ceo2, cerium oxide	1	1	1
Silica, sio2	ceo2, cerium oxide	6	10	12
silsesquioxane	ceo2, cerium oxide	0	0	0
silver	ceo2, cerium oxide	3	3	4
silver nitrate ,agno	ceo2, cerium oxide	3	3	3
Sno2, tin oxide	ceo2, cerium oxide	0	0	0
tib2, titanium dibor	ceo2, cerium oxide	0	0	0
Tio2, titanium dioxi	ceo2, cerium oxide	1	2	2
v2o5, vanadium oxide	ceo2, cerium oxide	0	0	0
vanadium phosphate	ceo2, cerium oxide	0	0	0
vinylpyridine	ceo2, cerium oxide	0	0	0
zeolite	ceo2, cerium oxide	0	0	0
zirconium	ceo2, cerium oxide	0	1	1
zno, zinc oxide	ceo2, cerium oxide	0	1	2
zro2, zirconium diox	ceo2, cerium oxide	1	1	1
al2o3 aluminum oxide	chitin	0	1	1
alumina	chitin	0	1	1
aluminium	chitin	0	0	0
aluminum	chitin	0	0	0
B4c boron carbide	chitin	0	0	0
batio3 barium titana	chitin	0	0	0
boron nitride	chitin	0	0	0
c3n4, carbon nitride	chitin	0	0	0
cacl2, calcium chlor	chitin	0	0	0
cadmium sulfide	chitin	0	0	0
calcium carbonate,ca	chitin	5	8	9
calcium hydroxide	chitin	0	0	0
calcium phosphate	chitin	6	11	12
calcium silicate	chitin	0	0	0
carbon nanotube	chitin	1	1	2
carboxymethyl cellul	chitin	0	2	2
cellulose	chitin	1	5	9
ceo2, cerium oxide	chitin	0	0	0
chitin	chitin	35	60	81
chitosan	chitin	4	13	15
chromium	chitin	0	0	0
Co3o4	chitin	0	0	0
cofe2o4, cobalt ferr	chitin	0	0	0
collagen	chitin	4	8	9
copper	chitin	0	0	2
cuo, copper oxide	chitin	0	0	2
cyclodextrin	chitin	0	0	0
diamond	chitin	0	0	0
epoxy	chitin	0	0	0
fe2o3	chitin	0	0	0
fe3o4	chitin	1	1	1
fecl3	chitin	0	0	0
fullerene	chitin	0	0	0
glucose oxidase	chitin	0	0	0
gold	chitin	0	0	0
graphene	chitin	0	3	4
graphite	chitin	0	0	0
hydrogel	chitin	2	2	3
kaolinite	chitin	0	0	0
li3v2	chitin	0	0	0
licl, lithium chlori	chitin	0	0	0
lifepo4	chitin	0	0	0
melamine	chitin	0	0	0
mgo, magnesium oxide	chitin	0	0	0
mno2, manganese oxid	chitin	0	0	0
moo3, molybdenum tri	chitin	0	0	0
Mos2, molybdenum dis	chitin	0	0	0
nickel	chitin	0	0	0
nickel hydroxide	chitin	0	0	0
Nio, nickel oxide	chitin	0	0	0
nylon	chitin	0	0	0
palladium	chitin	0	0	0
platinum	chitin	0	0	0
pmma, polymethylmeth	chitin	0	0	0
polyacrylamide	chitin	0	0	0
polyacrylonitrile	chitin	0	0	0
polyamide	chitin	0	0	0
polyaniline, pani	chitin	0	0	2
polybutadiene	chitin	0	0	0
polycaprolactone	chitin	0	0	0
polycarbonate	chitin	0	0	0
polydimethylsiloxane	chitin	0	0	0
polydopamine	chitin	0	0	0
polyelectrolyte	chitin	0	0	0
polyester	chitin	0	0	0
polyetherimide	chitin	0	0	0
polyethylene	chitin	1	1	1
polyimide	chitin	0	0	0
polylactic acid	chitin	0	0	0
polylactide	chitin	0	0	0
polyolefin	chitin	0	0	0
polypropylene	chitin	0	0	0
polypyrrole	chitin	0	0	0
polysaccharide	chitin	4	9	13
polysiloxane	chitin	0	0	0
polystyrene	chitin	1	1	1
polysulfone	chitin	1	1	1
polythiophene	chitin	0	0	0
polyurethane	chitin	0	0	0
polyvinylidene	chitin	0	0	0
polyvinylpyrrolidone	chitin	0	0	0
pva, polyvinyl alcoh	chitin	0	1	1
pvc, polyvinyl chlor	chitin	0	0	0
pvdf, polyvinylidene	chitin	0	0	0
pyridine	chitin	0	0	0
silane	chitin	0	0	0
Silica, sio2	chitin	1	1	1
silsesquioxane	chitin	0	0	0
silver	chitin	0	0	1
silver nitrate ,agno	chitin	0	0	0
Sno2, tin oxide	chitin	0	0	0
tib2, titanium dibor	chitin	0	0	0
Tio2, titanium dioxi	chitin	0	0	0
v2o5, vanadium oxide	chitin	0	0	0
vanadium phosphate	chitin	0	0	0
vinylpyridine	chitin	0	0	0
zeolite	chitin	0	0	0
zirconium	chitin	0	0	0
zno, zinc oxide	chitin	0	0	0
zro2, zirconium diox	chitin	0	0	0
al2o3 aluminum oxide	chitosan	0	0	0
alumina	chitosan	0	0	2
aluminium	chitosan	0	0	0
aluminum	chitosan	0	0	1
B4c boron carbide	chitosan	0	0	0
batio3 barium titana	chitosan	0	0	0
boron nitride	chitosan	0	1	1
c3n4, carbon nitride	chitosan	0	0	0
cacl2, calcium chlor	chitosan	2	2	2
cadmium sulfide	chitosan	0	0	1
calcium carbonate,ca	chitosan	4	4	6
calcium hydroxide	chitosan	0	0	0
calcium phosphate	chitosan	9	14	18
calcium silicate	chitosan	0	0	0
carbon nanotube	chitosan	14	21	23
carboxymethyl cellul	chitosan	0	1	4
cellulose	chitosan	6	23	40
ceo2, cerium oxide	chitosan	0	0	0
chitin	chitosan	4	13	15
chitosan	chitosan	104	187	326
chromium	chitosan	2	2	4
Co3o4	chitosan	0	1	1
cofe2o4, cobalt ferr	chitosan	0	0	0
collagen	chitosan	9	15	26
copper	chitosan	0	2	3
cuo, copper oxide	chitosan	0	0	0
cyclodextrin	chitosan	0	1	2
diamond	chitosan	0	0	0
epoxy	chitosan	2	3	4
fe2o3	chitosan	0	0	1
fe3o4	chitosan	1	7	15
fecl3	chitosan	0	1	1
fullerene	chitosan	0	1	2
glucose oxidase	chitosan	4	8	8
gold	chitosan	1	5	8
graphene	chitosan	2	12	31
graphite	chitosan	3	6	7
hydrogel	chitosan	6	11	22
kaolinite	chitosan	0	0	3
li3v2	chitosan	0	0	0
licl, lithium chlori	chitosan	0	0	0
lifepo4	chitosan	0	1	1
melamine	chitosan	0	0	0
mgo, magnesium oxide	chitosan	1	1	4
mno2, manganese oxid	chitosan	1	1	1
moo3, molybdenum tri	chitosan	0	0	0
Mos2, molybdenum dis	chitosan	0	0	0
nickel	chitosan	0	0	0
nickel hydroxide	chitosan	0	0	0
Nio, nickel oxide	chitosan	0	0	0
nylon	chitosan	0	0	0
palladium	chitosan	0	0	0
platinum	chitosan	0	1	1
pmma, polymethylmeth	chitosan	0	0	0
polyacrylamide	chitosan	0	1	1
polyacrylonitrile	chitosan	0	0	0
polyamide	chitosan	0	0	0
polyaniline, pani	chitosan	0	1	3
polybutadiene	chitosan	0	0	0
polycaprolactone	chitosan	0	0	1
polycarbonate	chitosan	0	0	0
polydimethylsiloxane	chitosan	0	0	0
polydopamine	chitosan	0	1	1
polyelectrolyte	chitosan	3	4	7
polyester	chitosan	1	1	1
polyetherimide	chitosan	0	0	0
polyethylene	chitosan	1	3	4
polyimide	chitosan	0	0	0
polylactic acid	chitosan	1	2	4
polylactide	chitosan	0	0	2
polyolefin	chitosan	0	0	0
polypropylene	chitosan	0	0	1
polypyrrole	chitosan	0	1	2
polysaccharide	chitosan	10	17	21
polysiloxane	chitosan	0	0	0
polystyrene	chitosan	2	3	3
polysulfone	chitosan	0	0	0
polythiophene	chitosan	0	0	0
polyurethane	chitosan	1	1	1
polyvinylidene	chitosan	0	0	0
polyvinylpyrrolidone	chitosan	1	1	1
pva, polyvinyl alcoh	chitosan	1	2	2
pvc, polyvinyl chlor	chitosan	0	0	0
pvdf, polyvinylidene	chitosan	0	0	0
pyridine	chitosan	0	0	0
silane	chitosan	7	7	11
Silica, sio2	chitosan	10	11	20
silsesquioxane	chitosan	0	0	1
silver	chitosan	0	7	13
silver nitrate ,agno	chitosan	0	0	1
Sno2, tin oxide	chitosan	0	1	1
tib2, titanium dibor	chitosan	0	0	0
Tio2, titanium dioxi	chitosan	0	1	3
v2o5, vanadium oxide	chitosan	0	0	0
vanadium phosphate	chitosan	0	0	0
vinylpyridine	chitosan	0	0	0
zeolite	chitosan	1	2	4
zirconium	chitosan	1	1	1
zno, zinc oxide	chitosan	0	0	4
zro2, zirconium diox	chitosan	0	0	1
[truncated: 8,001 more rows]
