# Supplementary material for: Detecting possible pairs of materials for composites using a material word co-occurrence network
Source: PLoS One. 2024 Jan 26;19(1):e0297361. doi: 10.1371/journal.pone.0297361 (PMC10817182; doi:10.1371/journal.pone.0297361)
Supplement: S1 Data — (ZIP) [file pone.0297361.s013.zip › README.md]

### Files
#### 1. "mission.facet.all.tsv" - This includes various information of the extracted scientific papers; title, keyword, abstract, author(s).
#### 2. "num_of_co-occurrences_in_2012,2015,2020.xlsx" - Calculated result. The number of co-occurrences between two of 100 material words.
#### 3. "ROC_curve.xlsx" - We drew ROC curves based on "num_of_co-occurrences_in_2012,2015,2020.xlsx".
