# Supplementary material for: Detecting possible pairs of materials for composites using a material word co-occurrence network
Source: PLoS One. 2024 Jan 26;19(1):e0297361. doi: 10.1371/journal.pone.0297361 (PMC10817182; doi:10.1371/journal.pone.0297361)
Supplement: S1 Data — (ZIP) [file pone.0297361.s013.zip › ROC_curve.xlsx]

## Sheet: Index
		2009	2009	2009	2009	2009	2009	2009	2009	2009	2010	2010	2010	2010	2010	2010	2010	2010	2010	2011	2011	2011	2011	2011	2011	2011	2011	2011	2012	2012	2012	2012	2012	2012	2012	2012	2012	2013	2013	2013	2013	2013	2013	2013	2013	2013	2014	2014	2014
		CO	CN	JC	RA	AA	PA	CNSH	RISH	WIC	CO	CN	JC	RA	AA	PA	CNSH	RISH	WIC	CO	CN	JC	RA	AA	PA	CNSH	RISH	WIC	CO	CN	JC	RA	AA	PA	CNSH	RISH	WIC	CO	CN	JC	RA	AA	PA	CNSH	RISH	WIC	CO	CN	JC
al2o3 aluminum oxide	al2o3 aluminum oxide	176									200	5	0.833333	0.176673	1.42608	49	8	0.149054	1.49925	227									248	47	0.979167	1.68856		2401	71	0.90678	1.04343	270
al2o3 aluminum oxide	alumina	38									44	4	0.0754717	0.0655623	0.970963	364	6	0.0379433	0.9995	54									56	35	0.564516	1.10443		2548	52	0.57635	0.944392	61
al2o3 aluminum oxide	aluminium	10									12	3	0.12	0.0488956	0.726724	161	4	0.0212766	0.49975	12									13	29	0.508772	0.894961		2009	41	0.394583	0.705841	14
al2o3 aluminum oxide	aluminum	44									52	4	0.0666667	0.0655623	0.970963	413	4	0	0	54									60	39	0.6	1.31466		2891	58	0.695408	0.949953	65
al2o3 aluminum oxide	B4c boron carbide	0									1	1	0.111111	0.0142857	0.235377	35	1	0	0	1									1	11	0.22449	0.291966		735	11	0	0	1
al2o3 aluminum oxide	batio3 barium titanate	1									1	4	0.25	0.0655623	0.970963	105	4	0	0	1									1	18	0.310345	0.4515		1519	27	0.261814	0.999889	1
al2o3 aluminum oxide	boron nitride	0									0	3	0.107143	0.0442857	0.711233	182	3	0	0	0									0	15	0.306122	0.406942		833	15	0	0	0
al2o3 aluminum oxide	c3n4, carbon nitride	0									0	3	0.214286	0.0442857	0.711233	84	3	0	0	0									0	3	0.06	0.0556624		294	3	0	0	0
al2o3 aluminum oxide	cacl2, calcium chloride	0									0	2	0.222222	0.0309524	0.479617	42	2	0	0	0									0	4	0.0769231	0.0746601		441	5	0.0277778	0.333222	0
al2o3 aluminum oxide	cadmium sulfide	0									0	4	0.25	0.0655623	0.970963	105	6	0.0379433	0.9995	0									0	2	0.0392157	0.0282051		294	2	0	0	0
al2o3 aluminum oxide	calcium carbonate,caco3	0									0	5	0.3125	0.176673	1.42608	112	8	0.149054	1.49925	0									0	9	0.145161	0.189584		1176	10	0.0277778	0.124984	0
al2o3 aluminum oxide	calcium hydroxide	0									0	5	0.227273	0.176673	1.42608	154	8	0.149054	1.49925	0									0	1	0.0196078	0.0125		245	1	0	0	0
al2o3 aluminum oxide	calcium phosphate	2									2	4	0.1	0.0655623	0.970963	273	6	0.0379433	0.9995	2									2	17	0.265625	0.440076		1764	21	0.0867834	0.307669	2
al2o3 aluminum oxide	calcium silicate	0									0	4	0.121212	0.0655623	0.970963	224	4	0	0	0									0	1	0.0204082	0.0153846		147	2	0.0153846	1000	0
al2o3 aluminum oxide	carbon nanotube	1									1	3	0.0428571	0.0512766	0.735586	490	3	0	0	2									3	39	0.464286	1.2829		3822	39	0	0	7
al2o3 aluminum oxide	carboxymethyl cellulose	0									0	0	0	0	0	49	0	0	0	0									0	2	0.037037	0.0346154		441	2	0	0	0
al2o3 aluminum oxide	cellulose	2									2	4	0.0677966	0.160007	1.18184	420	6	0.132388	0.9995	2									3	25	0.347222	0.699109		2548	25	0	0	4
al2o3 aluminum oxide	ceo2, cerium oxide	1									1	3	0.176471	0.0442857	0.711233	105	3	0	0	1									2	14	0.269231	0.325529		1029	21	0.185801	0.999857	2
al2o3 aluminum oxide	chitin	0									0	4	0.210526	0.0655623	0.970963	126	6	0.0379433	0.9995	0									0	5	0.0877193	0.0877137		735	5	0	0	0
al2o3 aluminum oxide	chitosan	0									0	4	0.0754717	0.0655623	0.970963	364	6	0.0379433	0.9995	0									0	16	0.253968	0.450501		1568	16	0	0	0
al2o3 aluminum oxide	chromium	2									2	3	0.115385	0.0442857	0.711233	168	4	0.0166667	0.49975	2									2	20	0.4	0.5133		1225	29	0.251094	0.818107	2
al2o3 aluminum oxide	Co3o4	1									1	2	0.0740741	0.03	0.475855	168	3	0.0166667	0.999001	1									2	6	0.12	0.14616		539	9	0.105688	0.999667	2
al2o3 aluminum oxide	cofe2o4, cobalt ferrite	0									0	1	0.0769231	0.0142857	0.235377	63	1	0	0	0									0	9	0.173077	0.184894		686	13	0.0880458	0.79984	0
al2o3 aluminum oxide	collagen	0									0	2	0.0869565	0.027619	0.466994	140	2	0	0	0									0	11	0.177419	0.214149		1274	11	0	0	0
al2o3 aluminum oxide	copper	3									5	2	0.0714286	0.0309524	0.479617	175	2	0	0	6									7	35	0.546875	1.05592		2646	53	0.625846	1.05876	8
al2o3 aluminum oxide	cuo, copper oxide	2									2	1	0.0555556	0.0212766	0.25973	98	2	0.0212766	1000	4									4	12	0.214286	0.285207		1127	19	0.193971	1.39972	4
al2o3 aluminum oxide	cyclodextrin	0									0	1	0.0344828	0.0133333	0.231616	175	1	0	0	0									0	8	0.153846	0.161327		637	8	0	0	0
al2o3 aluminum oxide	diamond	2									3	2	0.125	0.027619	0.466994	91	2	0	0	4									4	24	0.444444	0.64673		1617	24	0	0	4
al2o3 aluminum oxide	epoxy	3									4	4	0.0655738	0.0655623	0.970963	420	6	0.0379433	0.9995	4									6	36	0.493151	1.12109		3136	36	0	0	7
al2o3 aluminum oxide	fe2o3	1									1	3	0.06	0.0442857	0.711233	336	3	0	0	7									8	15	0.283019	0.371598		1127	24	0.277371	1.49975	8
al2o3 aluminum oxide	fe3o4	0									0	4	0.0727273	0.0655623	0.970963	378	4	0	0	0									0	12	0.2	0.300305		1225	20	0.241503	1.9995	0
al2o3 aluminum oxide	fecl3	1									1	1	0.0909091	0.0142857	0.235377	49	1	0	0	1									1	14	0.27451	0.331849		980	20	0.151541	0.749906	1
al2o3 aluminum oxide	fullerene	0									0	3	0.125	0.0488956	0.726724	154	4	0.0212766	0.49975	0									0	10	0.196078	0.209479		686	10	0	0	0
al2o3 aluminum oxide	glucose oxidase	0									0	4	0.0869565	0.0655623	0.970963	315	4	0	0	0									0	15	0.272727	0.346381		1127	15	0	0	0
al2o3 aluminum oxide	gold	3									3	4	0.137931	0.0655623	0.970963	196	6	0.0379433	0.9995	3									3	26	0.412698	0.728319		2156	39	0.420361	0.999923	3
al2o3 aluminum oxide	graphene	0									0	2	0.0833333	0.0309524	0.479617	147	2	0	0	0									0	25	0.373134	0.727361		2205	25	0	0	0
al2o3 aluminum oxide	graphite	3									3	3	0.0652174	0.0442857	0.711233	308	3	0	0	4									6	38	0.520548	1.32145		3234	38	0	0	6
al2o3 aluminum oxide	hydrogel	0									0	2	0.153846	0.027619	0.466994	70	2	0	0	0									0	9	0.138462	0.196058		1323	9	0	0	0
al2o3 aluminum oxide	kaolinite	1									1	2	0.0714286	0.027619	0.466994	175	2	0	0	1									1	5	0.0961538	0.0994922		588	5	0	0	1
al2o3 aluminum oxide	li3v2	0									0	3	0.111111	0.0488956	0.726724	175	4	0.0212766	0.49975	0									0	1	0.0181818	0.0153846		441	1	0	0	0
al2o3 aluminum oxide	licl, lithium chloride	0									0	2	0.142857	0.0379433	0.50397	77	4	0.0379433	2000	0									0	3	0.0588235	0.0633658		343	3	0	0	0
al2o3 aluminum oxide	lifepo4	0									0	2	0.0645161	0.0309524	0.479617	196	3	0.0166667	0.999001	0									0	5	0.0925926	0.114846		588	8	0.0866407	1.49925	0
al2o3 aluminum oxide	melamine	0									0	4	0.235294	0.0655623	0.970963	112	4	0	0	0									0	3	0.0555556	0.0447917		490	3	0	0	0
al2o3 aluminum oxide	mgo, magnesium oxide	2									3	2	0.0909091	0.03	0.475855	133	2	0	0	3									4	15	0.306122	0.394638		931	24	0.285927	1.49975	4
al2o3 aluminum oxide	mno2, manganese oxide	0									0	0	0	0	0	77	0	0	0	0									1	11	0.192982	0.323857		1127	17	0.232046	1.19976	1
al2o3 aluminum oxide	moo3, molybdenum trioxide	0									0	2	0.117647	0.0346099	0.491346	98	3	0.0212766	0.999001	0									0	5	0.102041	0.0988246		343	7	0.0323338	0.666445	0
al2o3 aluminum oxide	Mos2, molybdenum disulfide	0									0	0	0	0	0	105	0	0	0	0									0	8	0.156863	0.229903		588	13	0.113561	1.66611	0
al2o3 aluminum oxide	nickel	5									6	2	0.125	0.0309524	0.479617	91	2	0	0	6									6	32	0.5	1.0434		2499	49	0.631183	1.13326	7
al2o3 aluminum oxide	nickel hydroxide	0									0	3	0.111111	0.0442857	0.711233	175	3	0	0	0									0	3	0.06	0.0800474		294	5	0.0672269	1.998	0
al2o3 aluminum oxide	Nio, nickel oxide	5									5	2	0.2	0.0379433	0.50397	63	4	0.0379433	2000	5									5	14	0.269231	0.419743		1029	23	0.317702	1.79964	5
al2o3 aluminum oxide	nylon	0									0	2	0.0512821	0.027619	0.466994	252	2	0	0	0									0	19	0.327586	0.420109		1470	19	0	0	0
al2o3 aluminum oxide	palladium	3									3	2	0.111111	0.027619	0.466994	105	2	0	0	3									3	17	0.314815	0.439619		1274	25	0.23781	0.88879	4
al2o3 aluminum oxide	platinum	1									1	3	0.111111	0.0512766	0.735586	175	3	0	0	1									1	18	0.327273	0.364899		1372	25	0.149836	0.636306	1
al2o3 aluminum oxide	pmma, polymethylmethacrylate	1									1	2	0.181818	0.0346099	0.491346	56	2	0	0	1									1	20	0.350877	0.465058		1568	20	0	0	1
al2o3 aluminum oxide	polyacrylamide	0									0	1	0.0588235	0.0166667	0.244239	91	2	0.0166667	1000	0									0	5	0.0925926	0.15438		588	5	0	0	0
al2o3 aluminum oxide	polyacrylonitrile	0									1	0	0	0	0	35	0	0	0	1									1	13	0.236364	0.273153		1127	13	0	0	1
al2o3 aluminum oxide	polyamide	1									2	4	0.137931	0.0655623	0.970963	196	6	0.0379433	0.9995	2									2	18	0.327273	0.408085		1372	18	0	0	2
al2o3 aluminum oxide	polyaniline, pani	2									2	2	0.142857	0.0346099	0.491346	77	3	0.0212766	0.999001	2									3	35	0.530303	1.09407		2744	35	0	0	3
al2o3 aluminum oxide	polybutadiene	0									0	3	0.142857	0.0488956	0.726724	133	3	0	0	0									0	9	0.163636	0.193322		833	9	0	0	0
al2o3 aluminum oxide	polycaprolactone	0									0	3	0.142857	0.0442857	0.711233	133	3	0	0	0									0	9	0.160714	0.207505		882	9	0	0	0
al2o3 aluminum oxide	polycarbonate	0									0	2	0.0952381	0.0309524	0.479617	126	2	0	0	0									0	18	0.310345	0.444454		1421	18	0	0	0
al2o3 aluminum oxide	polydimethylsiloxane	0									0	2	0.111111	0.027619	0.466994	105	2	0	0	0									0	11	0.211538	0.290871		784	11	0	0	0
al2o3 aluminum oxide	polydopamine	0									0	1	0.0555556	0.0133333	0.231616	98	1	0	0	0									0	1	0.0196078	0.0151515		245	1	0	0	0
al2o3 aluminum oxide	polyelectrolyte	0									0	1	0.0454545	0.0166667	0.244239	126	2	0.0166667	1000	0									0	14	0.237288	0.372597		1274	14	0	0	0
al2o3 aluminum oxide	polyester	2									2	4	0.0727273	0.0655623	0.970963	378	4	0	0	3									3	23	0.359375	0.574383		2058	23	0	0	3
al2o3 aluminum oxide	polyetherimide	0									0	2	0.222222	0.027619	0.466994	42	2	0	0	0									0	6	0.12	0.122166		441	6	0	0	0
al2o3 aluminum oxide	polyethylene	1									1	2	0.0833333	0.027619	0.466994	147	2	0	0	1									1	33	0.428571	1.0441		3185	33	0	0	2
al2o3 aluminum oxide	polyimide	1									1	4	0.114286	0.0655623	0.970963	238	6	0.0379433	0.9995	2									2	17	0.303571	0.406358		1372	17	0	0	3
al2o3 aluminum oxide	polylactic acid	0									1	3	0.136364	0.0442857	0.711233	140	4	0.0166667	0.49975	1									1	9	0.173077	0.186456		784	9	0	0	1
al2o3 aluminum oxide	polylactide	0									0	4	0.222222	0.0655623	0.970963	119	6	0.0379433	0.9995	0									0	4	0.0769231	0.0833181		441	4	0	0	0
al2o3 aluminum oxide	polyolefin	0									0	4	0.173913	0.0655623	0.970963	154	6	0.0379433	0.9995	0									0	9	0.18	0.187567		588	9	0	0	0
al2o3 aluminum oxide	polypropylene	0									0	4	0.1	0.0655623	0.970963	273	4	0	0	0									1	24	0.387097	0.619438		2009	24	0	0	2
al2o3 aluminum oxide	polypyrrole	0									0	3	0.0588235	0.0442857	0.711233	343	3	0	0	0									0	24	0.393443	0.666794		1862	24	0	0	0
al2o3 aluminum oxide	polysaccharide	0									0	1	0.0769231	0.0133333	0.231616	63	1	0	0	0									0	6	0.105263	0.118866		784	6	0	0	0
al2o3 aluminum oxide	polysiloxane	2									2	1	0.0625	0.0133333	0.231616	84	1	0	0	2									2	14	0.264151	0.287929		1078	14	0	0	2
al2o3 aluminum oxide	polystyrene	0									0	4	0.097561	0.0655623	0.970963	280	4	0	0	0									0	33	0.452055	0.989234		2891	33	0	0	0
al2o3 aluminum oxide	polysulfone	0									0	3	0.04	0.052229	0.739347	525	3	0	0	0									0	9	0.160714	0.182876		882	9	0	0	0
al2o3 aluminum oxide	polythiophene	0									0	5	0.15625	0.176673	1.42608	224	8	0.149054	1.49925	0									0	9	0.176471	0.242674		637	9	0	0	0
al2o3 aluminum oxide	polyurethane	0									0	4	0.0869565	0.155397	1.16635	329	6	0.127778	0.9995	0									0	24	0.369231	0.574326		2058	24	0	0	0
al2o3 aluminum oxide	polyvinylidene	0									0	3	0.12	0.0512766	0.735586	161	3	0	0	0									0	12	0.210526	0.2621		1078	12	0	0	0
al2o3 aluminum oxide	polyvinylpyrrolidone	0									0	3	0.130435	0.0488956	0.726724	147	3	0	0	0									0	9	0.160714	0.193046		882	9	0	0	0
al2o3 aluminum oxide	pva, polyvinyl alcohol	0									0	1	0.0666667	0.0166667	0.244239	77	1	0	0	0									0	23	0.348485	0.579409		2058	23	0	0	0
al2o3 aluminum oxide	pvc, polyvinyl chloride	0									0	1	0.111111	0.0133333	0.231616	35	1	0	0	0									0	12	0.218182	0.281255		980	12	0	0	0
al2o3 aluminum oxide	pvdf, polyvinylidene fluoride	0									0	1	0.0833333	0.0166667	0.244239	56	2	0.0166667	1000	0									0	11	0.2	0.227905		931	11	0	0	0
al2o3 aluminum oxide	pyridine	0									0	2	0.125	0.027619	0.466994	91	2	0	0	1									1	15	0.272727	0.342327		1225	15	0	0	1
al2o3 aluminum oxide	silane	8									8	4	0.111111	0.0655623	0.970963	245	6	0.0379433	0.9995	8									9	36	0.521739	1.16403		2940	36	0	0	9
al2o3 aluminum oxide	Silica, sio2	21									23	0	0	0	0	49	0	0	0	24									25	43	0.52439	1.46356		3920	43	0	0	26
al2o3 aluminum oxide	silsesquioxane	1									1	1	0.0357143	0.0133333	0.231616	168	1	0	0	1									1	10	0.196078	0.198015		784	10	0	0	1
al2o3 aluminum oxide	silver	0									0	4	0.114286	0.0655623	0.970963	238	6	0.0379433	0.9995	0									0	33	0.5	0.99688		2548	47	0.425437	0.736803	0
al2o3 aluminum oxide	silver nitrate ,agno3	0									0	2	0.166667	0.027619	0.466994	63	2	0	0	0									0	13	0.232143	0.358661		1078	19	0.20462	0.85702	0
al2o3 aluminum oxide	Sno2, tin oxide	2									2	1	0.1	0.0133333	0.231616	42	1	0	0	2									3	14	0.269231	0.354615		1029	23	0.260572	1.79964	3
al2o3 aluminum oxide	tib2, titanium diboride	4									4	1	0.111111	0.0133333	0.231616	35	1	0	0	4									4	11	0.22449	0.29398		735	19	0.181859	2.66578	4
al2o3 aluminum oxide	Tio2, titanium dioxide	8									9	0	0	0	0	21	0	0	0	11									13	38	0.527778	1.24083		3185	58	0.709389	1.11105	13
al2o3 aluminum oxide	v2o5, vanadium oxide	0									0	0	0	0	0	14	0	0	0	0									0	7	0.137255	0.161277		539	11	0.0727417	1.33289	0
al2o3 aluminum oxide	vanadium phosphate	0									0	2	0.105263	0.0309524	0.479617	112	3	0.0166667	0.999001	0									0	0	0	0		147	0	0	0	0
al2o3 aluminum oxide	vinylpyridine	0									0	5	0.238095	0.176673	1.42608	147	8	0.149054	1.49925	0									0	6	0.115385	0.161639		539	6	0	0	0
al2o3 aluminum oxide	zeolite	4									4	4	0.0677966	0.0655623	0.970963	406	4	0	0	5									6	17	0.303571	0.381881		1372	17	0	0	8
al2o3 aluminum oxide	zirconium	2									2	3	0.125	0.0488956	0.726724	154	3	0	0	2									2	20	0.37037	0.521344		1421	28	0.215193	0.666611	4
al2o3 aluminum oxide	zno, zinc oxide	0									0	0	0	0	0	21	0	0	0	1									1	25	0.446429	0.710035		1764	39	0.473947	1.27261	3
al2o3 aluminum oxide	zro2, zirconium dioxide	12									13	0	0	0	0	0	0	0	0	16									17	22	0.431373	0.661011		1372	22	0	0	18
alumina	al2o3 aluminum oxide	38									44	4	0.0754717	0.0655623	0.970963	364	6	0.0379433	0.9995	54									56	35	0.564516	1.10443		2548	52	0.57635	0.944392	61
alumina	alumina	210									235	50	0.980392	2.15897	15.6272	2704	75	1.00352	0.99996	267									299	50	0.980392	1.77135		2704	72	0.86166	0.785686	334
alumina	aluminium	18									19	14	0.245614	0.328099	3.6986	1196	18	0.0865858	0.39996	20									28	32	0.561404	0.991592		2132	44	0.379277	0.59997	29
alumina	aluminum	33									39	33	0.445946	1.12465	9.64969	3068	33	0	0	43									45	41	0.621212	1.37734		3068	59	0.693766	0.782575	53
alumina	B4c boron carbide	0									2	1	0.0185185	0.0142857	0.235377	260	1	0	0	2									2	12	0.235294	0.351967		780	12	0	0	2
alumina	batio3 barium titanate	2									2	8	0.145455	0.159147	2.03076	780	8	0	0	2									2	19	0.316667	0.467377		1612	27	0.226839	0.727207	2
alumina	boron nitride	0									0	18	0.321429	0.476653	4.88711	1352	18	0	0	0									1	13	0.25	0.363321		884	13	0	0	1
alumina	c3n4, carbon nitride	0									0	7	0.127273	0.140879	1.77719	624	7	0	0	0									0	3	0.0566038	0.0556624		312	3	0	0	0
alumina	cacl2, calcium chloride	0									0	2	0.0384615	0.0309524	0.479617	312	2	0	0	0									0	5	0.0925926	0.111697		468	6	0.0277778	0.249938	1
alumina	cadmium sulfide	0									0	9	0.166667	0.285441	2.56812	780	13	0.123398	0.79984	0									0	3	0.0566038	0.0451543		312	3	0	0	0
alumina	calcium carbonate,caco3	0									0	11	0.2	0.430906	3.2656	832	15	0.109193	0.571347	0									0	12	0.193548	0.288311		1248	13	0.0277778	0.0909008	0
alumina	calcium hydroxide	0									0	15	0.272727	0.390308	4.06843	1144	21	0.176586	0.666593	0									0	1	0.0185185	0.0125		260	1	0	0	0
alumina	calcium phosphate	0									0	28	0.474576	0.86031	7.94006	2028	43	0.51802	1.15376	0									1	20	0.3125	0.49443		1872	24	0.0879608	0.249984	1
alumina	calcium silicate	0									0	19	0.311475	0.661674	5.57142	1664	19	0	0	0									0	1	0.0192308	0.0153846		156	2	0.0153846	1000	0
alumina	carbon nanotube	14									14	44	0.594595	1.8527	13.6392	3640	44	0	0	16									20	42	0.5	1.35676		4056	42	0	0	23
alumina	carboxymethyl cellulose	0									0	4	0.0754717	0.0693757	0.986454	364	4	0	0	0									0	5	0.0925926	0.133923		468	5	0	0	0
alumina	cellulose	0									0	37	0.521127	1.4289	11.1688	3120	58	0.831947	1.31242	0									2	27	0.369863	0.680313		2704	27	0	0	2
alumina	ceo2, cerium oxide	4									4	8	0.140351	0.160058	2.03596	780	8	0	0	4									4	15	0.277778	0.319408		1092	22	0.162731	0.874891	4
alumina	chitin	0									0	13	0.245283	0.392881	3.65234	936	23	0.334012	3.33222	0									0	7	0.12069	0.1417		780	7	0	0	0
alumina	chitosan	0									0	34	0.515152	1.16051	9.93632	2704	49	0.572767	0.789432	0									0	20	0.322581	0.528067		1664	20	0	0	0
alumina	chromium	3									4	14	0.241379	0.350157	3.74392	1248	18	0.0984594	0.39996	4									5	18	0.327273	0.426858		1300	26	0.204652	0.79992	5
alumina	Co3o4	0									0	16	0.285714	0.410142	4.33416	1248	24	0.238386	0.999875	0									0	8	0.150943	0.20503		572	12	0.126097	0.99975	0
alumina	cofe2o4, cobalt ferrite	2									2	5	0.0925926	0.137467	1.3765	468	5	0	0	2									2	10	0.192308	0.206422		728	13	0.0688151	0.42851	2
alumina	collagen	0									0	13	0.236364	0.380399	3.62006	1040	13	0	0	0									0	15	0.245902	0.311176		1352	15	0	0	1
alumina	copper	9									11	17	0.293103	0.455357	4.64261	1300	17	0	0	15									17	36	0.545455	1.10727		2808	53	0.643685	0.89469	22
alumina	cuo, copper oxide	0									1	10	0.192308	0.285063	2.78825	728	16	0.190275	1.49963	4									4	16	0.290909	0.43865		1196	24	0.254234	0.999875	4
alumina	cyclodextrin	0									0	16	0.280702	0.527917	4.61153	1300	16	0	0	0									0	9	0.166667	0.204805		676	9	0	0	0
alumina	diamond	2									3	9	0.166667	0.279932	2.54268	676	9	0	0	4									5	26	0.472727	0.754235		1716	26	0	0	5
alumina	epoxy	11									12	38	0.542857	1.35561	11.256	3120	58	0.757849	1.11105	14									18	40	0.555556	1.28198		3328	40	0	0	21
alumina	fe2o3	0									0	25	0.352113	0.759266	7.05436	2496	25	0	0	0									0	16	0.280702	0.348373		1196	24	0.200161	0.999875	0
alumina	fe3o4	0									0	30	0.416667	0.994056	8.6749	2808	30	0	0	0									0	15	0.25	0.373084		1300	22	0.198024	0.874891	0
alumina	fecl3	0									0	2	0.0377358	0.0315271	0.481656	364	2	0	0	0									0	13	0.22807	0.284389		1040	19	0.12847	0.85702	0
alumina	fullerene	1									1	16	0.285714	0.406843	4.31796	1144	25	0.276874	1.28553	1									1	10	0.192308	0.224731		728	10	0	0	1
alumina	glucose oxidase	1									1	27	0.397059	0.860094	7.72087	2340	27	0	0	1									1	15	0.267857	0.358945		1196	15	0	0	1
alumina	gold	6									7	19	0.333333	0.568696	5.33958	1456	28	0.306191	0.89991	7									7	28	0.4375	0.760525		2288	38	0.263957	0.555525	7
alumina	graphene	0									0	13	0.232143	0.351423	3.55699	1092	13	0	0	0									0	25	0.357143	0.745894		2340	25	0	0	2
alumina	graphite	9									10	29	0.446154	0.948666	8.36264	2288	29	0	0	11									12	41	0.561644	1.3888		3432	41	0	0	14
alumina	hydrogel	2									2	5	0.0909091	0.137947	1.36747	520	7	0.062709	0.666445	2									2	11	0.171875	0.2318		1404	11	0	0	2
alumina	kaolinite	0									0	19	0.339286	0.634959	5.44491	1300	19	0	0	0									0	9	0.169811	0.246274		624	9	0	0	0
alumina	li3v2	0									0	15	0.258621	0.489597	4.30862	1300	23	0.322	1.14269	0									0	3	0.0535714	0.125524		468	5	0.11014	1.998	0
alumina	licl, lithium chloride	0									0	8	0.150943	0.196507	2.14366	572	12	0.102229	0.99975	0									0	4	0.0754717	0.0871753		364	4	0	0	0
alumina	lifepo4	0									0	22	0.407407	0.724178	6.36322	1456	33	0.394432	0.999909	0									0	7	0.127273	0.131357		624	10	0.0623932	0.749813	0
alumina	melamine	0									0	12	0.222222	0.351596	3.32907	832	12	0	0	0									0	6	0.111111	0.126893		520	6	0	0	0
alumina	mgo, magnesium oxide	2									2	12	0.210526	0.316165	3.26115	988	12	0	0	2									2	14	0.264151	0.352337		988	22	0.243626	1.33311	2
alumina	mno2, manganese oxide	0									0	7	0.12963	0.148896	1.81067	572	7	0	0	0									0	14	0.237288	0.371288		1196	21	0.224066	0.999857	0
alumina	moo3, molybdenum trioxide	0									0	11	0.207547	0.375706	3.22487	728	18	0.257862	1.74956	0									0	5	0.0961538	0.0988246		364	7	0.0323338	0.666445	0
alumina	Mos2, molybdenum disulfide	1									1	6	0.101695	0.121728	1.53654	780	6	0	0	1									1	7	0.132075	0.160673		624	11	0.0943305	1.33289	1
alumina	nickel	9									9	9	0.166667	0.222728	2.41003	676	9	0	0	11									12	33	0.5	1.06013		2652	49	0.600349	0.941121	12
alumina	nickel hydroxide	0									0	16	0.271186	0.379645	4.24063	1300	16	0	0	0									0	3	0.0566038	0.0800474		312	5	0.0672269	1.998	0
alumina	Nio, nickel oxide	1									1	4	0.0727273	0.114648	1.11602	468	8	0.114648	4000	2									2	12	0.210526	0.262285		1092	20	0.203723	1.9995	2
alumina	nylon	1									1	22	0.354839	0.661192	6.19015	1872	22	0	0	2									2	21	0.368421	0.535062		1560	21	0	0	2
alumina	palladium	0									1	9	0.160714	0.195011	2.32843	780	9	0	0	1									1	19	0.345455	0.467834		1352	27	0.167309	0.727207	1
alumina	platinum	0									0	16	0.271186	0.404388	4.30334	1300	16	0	0	0									0	21	0.368421	0.421487		1456	30	0.189475	0.749938	0
alumina	pmma, polymethylmethacrylate	2									2	5	0.0943396	0.122809	1.3358	416	5	0	0	2									2	23	0.403509	0.536317		1664	23	0	0	4
alumina	polyacrylamide	0									0	9	0.166667	0.235406	2.44205	676	12	0.0888889	0.499917	0									0	7	0.127273	0.148843		624	7	0	0	0
alumina	polyacrylonitrile	0									0	3	0.0576923	0.113889	0.904874	260	5	0.0583333	1.998	0									0	19	0.351852	0.436019		1196	19	0	0	0
alumina	polyamide	0									0	19	0.333333	0.512318	5.19537	1456	29	0.295027	1.11099	0									1	21	0.381818	0.4692		1456	21	0	0	1
alumina	polyaniline, pani	2									3	9	0.173077	0.269012	2.52281	572	13	0.105633	0.79984	3									3	35	0.507246	1.02228		2912	35	0	0	3
alumina	polybutadiene	0									0	11	0.196429	0.289044	2.9824	988	11	0	0	0									0	11	0.196429	0.244174		884	11	0	0	0
alumina	polycaprolactone	0									0	14	0.254545	0.362742	3.78498	988	14	0	0	0									0	11	0.192982	0.222801		936	11	0	0	0
alumina	polycarbonate	1									1	14	0.269231	0.466478	4.05448	936	14	0	0	1									1	20	0.350877	0.522106		1508	20	0	0	1
alumina	polydimethylsiloxane	0									0	9	0.166667	0.254359	2.4909	780	9	0	0	0									0	13	0.245283	0.347139		832	13	0	0	0
alumina	polydopamine	0									0	7	0.122807	0.132597	1.75986	728	7	0	0	0									0	1	0.0185185	0.0151515		260	1	0	0	1
alumina	polyelectrolyte	0									1	13	0.245283	0.387107	3.65421	936	19	0.192157	0.85702	1									1	14	0.233333	0.292196		1352	14	0	0	1
alumina	polyester	2									2	37	0.569231	1.27726	10.8738	2808	37	0	0	4									5	27	0.428571	0.648049		2184	27	0	0	5
alumina	polyetherimide	0									0	2	0.037037	0.027619	0.466994	312	2	0	0	0									0	6	0.113208	0.122166		468	6	0	0	0
alumina	polyethylene	3									3	14	0.254545	0.448539	4.00499	1092	14	0	0	3									3	37	0.486842	1.1069		3380	37	0	0	4
alumina	polyimide	1									1	26	0.464286	0.77628	7.31834	1768	41	0.530944	1.36351	1									2	21	0.381818	0.526348		1456	21	0	0	2
alumina	polylactic acid	0									0	14	0.259259	0.347743	3.75007	1040	22	0.240526	1.33311	0									0	11	0.2	0.218654		832	11	0	0	0
alumina	polylactide	0									0	13	0.25	0.396826	3.66887	884	22	0.295133	2.24944	0									0	5	0.0925926	0.100267		468	5	0	0	0
alumina	polyolefin	0									0	15	0.272727	0.453361	4.22029	1144	23	0.276287	1.14269	0									0	9	0.169811	0.19651		624	9	0	0	0
alumina	polypropylene	0									0	24	0.380952	0.692809	6.69216	2028	24	0	0	0									0	30	0.491803	0.737785		2132	30	0	0	0
alumina	polypyrrole	0									0	30	0.447761	0.937197	8.56393	2548	30	0	0	0									0	22	0.333333	0.513898		1976	22	0	0	0
alumina	polysaccharide	0									0	6	0.113208	0.144895	1.59877	468	6	0	0	0									0	8	0.137931	0.179712		832	8	0	0	0
alumina	polysiloxane	5									5	7	0.132075	0.157551	1.82932	624	7	0	0	5									5	16	0.296296	0.336725		1144	16	0	0	5
alumina	polystyrene	1									2	28	0.466667	0.846633	7.90853	2080	28	0	0	3									4	32	0.426667	0.910938		3068	32	0	0	4
alumina	polysulfone	0									0	41	0.5	1.50774	12.2635	3900	41	0	0	0									0	10	0.172414	0.209918		936	10	0	0	0
alumina	polythiophene	0									0	20	0.333333	0.543366	5.46757	1664	29	0.238634	0.818107	0									0	8	0.145455	0.190293		676	8	0	0	0
alumina	polyurethane	1									1	30	0.461538	1.0428	8.80527	2444	48	0.69514	1.49988	1									2	27	0.428571	0.658511		2184	27	0	0	3
alumina	polyvinylidene	0									0	17	0.303571	0.580378	4.97071	1196	17	0	0	0									0	14	0.241379	0.288704		1144	14	0	0	0
alumina	polyvinylpyrrolidone	0									0	14	0.254545	0.352215	3.75886	1092	14	0	0	0									0	10	0.172414	0.200372		936	10	0	0	0
alumina	pva, polyvinyl alcohol	4									4	5	0.0892857	0.101338	1.27739	572	5	0	0	4									4	25	0.384615	0.620909		2184	25	0	0	4
alumina	pvc, polyvinyl chloride	0									0	3	0.0576923	0.068744	0.78379	260	3	0	0	0									0	13	0.22807	0.260109		1040	13	0	0	0
alumina	pvdf, polyvinylidene fluoride	0									0	4	0.0740741	0.096408	1.0676	416	6	0.0479167	0.9995	0									0	13	0.232143	0.298896		988	13	0	0	0
alumina	pyridine	0									0	8	0.145455	0.138236	1.96871	676	8	0	0	0									0	20	0.363636	0.533302		1300	20	0	0	0
alumina	silane	5									7	26	0.45614	0.793599	7.35136	1820	40	0.494761	1.16657	9									10	39	0.565217	1.20802		3120	39	0	0	12
alumina	Silica, sio2	19									21	2	0.0363636	0.167857	0.784983	364	2	0	0	24									25	45	0.542169	1.44651		4160	45	0	0	27
alumina	silsesquioxane	1									1	17	0.298246	0.518949	4.79982	1248	21	0.137526	0.307669	1									1	11	0.207547	0.200625		832	11	0	0	1
alumina	silver	1									2	23	0.389831	0.741431	6.59781	1768	34	0.392184	0.91659	2									2	31	0.449275	0.819305		2704	42	0.327014	0.549973	3
alumina	silver nitrate ,agno3	0									0	5	0.0925926	0.125536	1.34128	468	6	0.0416667	0.249938	0									0	16	0.285714	0.397924		1144	21	0.132754	0.454504	0
alumina	Sno2, tin oxide	0									0	4	0.0769231	0.12578	1.13909	312	6	0.0811966	0.9995	0									0	14	0.245614	0.305016		1092	22	0.194024	1.33311	2
alumina	tib2, titanium diboride	1									1	2	0.0377358	0.0587879	0.555132	260	2	0	0	1									1	12	0.235294	0.353981		780	20	0.183036	1.9995	1
alumina	Tio2, titanium dioxide	3									3	0	0	0	0	156	0	0	0	4									4	40	0.547945	1.31158		3380	59	0.727228	0.904719	5
alumina	v2o5, vanadium oxide	1									1	0	0	0	0	104	0	0	0	1									1	5	0.0925926	0.102046		572	8	0.053511	1.49925	1
alumina	vanadium phosphate	0									0	10	0.185185	0.23683	2.64858	832	15	0.111388	0.9998	0									0	0	0	0		156	0	0	0	0
alumina	vinylpyridine	0									0	15	0.267857	0.493877	4.33193	1092	24	0.341555	1.49975	0									0	7	0.12963	0.184348		572	7	0	0	0
alumina	zeolite	4									4	33	0.452055	1.20454	9.79356	3016	33	0	0	7									9	19	0.333333	0.446338		1456	19	0	0	9
alumina	zirconium	2									2	15	0.263158	0.344159	3.93697	1144	15	0	0	2									2	20	0.350877	0.530764		1508	27	0.16637	0.53842	2
alumina	zno, zinc oxide	1									1	1	0.0192308	0.0172414	0.246279	156	1	0	0	2									2	25	0.423729	0.689905		1872	37	0.384027	0.923006	3
alumina	zro2, zirconium dioxide	3									3	0	0	0	0	0	0	0	0	3									6	20	0.357143	0.554901		1456	20	0	0	6
aluminium	al2o3 aluminum oxide	10									12	3	0.12	0.0488956	0.726724	161	4	0.0212766	0.49975	12									13	29	0.508772	0.894961		2009	41	0.394583	0.705841	14
aluminium	alumina	18									19	14	0.245614	0.328099	3.6986	1196	18	0.0865858	0.39996	20									28	32	0.561404	0.991592		2132	44	0.379277	0.59997	29
aluminium	aluminium	188									214	21	0.954545	0.731016	6.11346	529	29	0.292938	0.615337	238									272	39	0.975	1.33454		1681	53	0.434222	0.559978	298
aluminium	aluminum	4									6	17	0.278689	0.484437	4.72811	1357	17	0	0	6									6	34	0.548387	1.13267		2419	46	0.389495	0.54543	7
aluminium	B4c boron carbide	3									3	1	0.04	0.0142857	0.235377	115	1	0	0	3									3	12	0.3	0.346807		615	12	0	0	4
aluminium	batio3 barium titanate	0									0	6	0.2	0.105163	1.48119	345	6	0	0	0									0	20	0.4	0.447506		1271	28	0.182578	0.666611	0
aluminium	boron nitride	1									1	12	0.363636	0.33603	3.26582	598	12	0	0	2									2	14	0.35	0.382552		697	14	0	0	2
aluminium	c3n4, carbon nitride	0									0	3	0.1	0.0461376	0.717684	276	3	0	0	0									0	2	0.0465116	0.0278846		246	2	0	0	0
aluminium	cacl2, calcium chloride	0									0	2	0.08	0.0335165	0.488462	138	2	0	0	0									0	4	0.0909091	0.0746601		369	5	0.0277778	0.333222	0
aluminium	cadmium sulfide	0									0	4	0.125	0.0681264	0.979809	345	6	0.0405074	0.9995	0									0	2	0.0465116	0.0297697		246	2	0	0	0
aluminium	calcium carbonate,caco3	0									0	4	0.121212	0.0674142	0.977414	368	5	0.0212766	0.333222	0									0	10	0.188679	0.248009		984	11	0.0277778	0.111099	0
aluminium	calcium hydroxide	0									0	9	0.264706	0.206383	2.36364	506	14	0.134604	1.24969	0									0	1	0.0232558	0.0125		205	1	0	0	0
aluminium	calcium phosphate	0									0	13	0.276596	0.281062	3.36686	897	19	0.151271	0.85702	0									1	15	0.258621	0.356986		1476	18	0.0550235	0.249979	1
aluminium	calcium silicate	0									0	7	0.152174	0.147542	1.79824	736	7	0	0	0									0	1	0.0243902	0.0153846		123	2	0.0153846	1000	0
aluminium	carbon nanotube	1									1	19	0.271429	0.675064	5.56342	1610	19	0	0	2									5	33	0.402439	1.05569		3198	33	0	0	6
aluminium	carboxymethyl cellulose	0									0	4	0.166667	0.093801	1.05483	161	4	0	0	0									0	1	0.0212766	0.0192308		369	1	0	0	0
aluminium	cellulose	0									0	15	0.227273	0.359552	3.9833	1380	20	0.105817	0.49995	0									1	23	0.348485	0.563109		2132	23	0	0	1
aluminium	ceo2, cerium oxide	0									0	6	0.2	0.122558	1.5334	345	6	0	0	0									0	15	0.333333	0.307389		861	23	0.181961	1.14269	0
aluminium	chitin	0									0	7	0.21875	0.133436	1.76071	414	12	0.105817	2.49875	0									0	5	0.102041	0.0892782		615	5	0	0	0
aluminium	chitosan	0									0	18	0.339623	0.559008	5.0906	1196	24	0.23204	0.499958	0									0	15	0.267857	0.409669		1312	15	0	0	0
aluminium	chromium	1									1	10	0.285714	0.239521	2.64946	552	13	0.0775641	0.42851	1									1	17	0.377778	0.423587		1025	24	0.176766	0.69993	1
aluminium	Co3o4	0									0	8	0.216216	0.151403	2.01157	552	10	0.0358974	0.333278	0									0	6	0.136364	0.128107		451	9	0.0876351	0.999667	0
aluminium	cofe2o4, cobalt ferrite	0									0	3	0.12	0.0731554	0.799254	207	3	0	0	0									0	9	0.204545	0.169585		574	12	0.0557878	0.499917	0
aluminium	collagen	0									0	12	0.413793	0.308544	3.24149	460	12	0	0	0									0	12	0.226415	0.234945		1066	12	0	0	0
aluminium	copper	9									11	11	0.314286	0.27107	2.94027	575	11	0	0	13									13	28	0.444444	0.732979		2214	38	0.287675	0.555525	17
aluminium	cuo, copper oxide	0									0	5	0.166667	0.106034	1.29565	322	8	0.0597381	1.49925	0									0	13	0.265306	0.288487		943	20	0.162354	1.16647	0
aluminium	cyclodextrin	0									0	7	0.179487	0.149055	1.80432	575	7	0	0	0									0	5	0.106383	0.0797365		533	5	0	0	0
aluminium	diamond	3									4	6	0.214286	0.138266	1.56852	299	6	0	0	4									4	22	0.458333	0.636304		1353	22	0	0	4
aluminium	epoxy	17									18	17	0.274194	0.463238	4.66914	1380	23	0.176271	0.545405	19									21	34	0.507463	1.11435		2624	34	0	0	24
aluminium	fe2o3	0									0	17	0.326923	0.532709	4.8074	1104	17	0	0	0									0	11	0.215686	0.185095		943	15	0.0739191	0.571347	0
aluminium	fe3o4	0									0	15	0.258621	0.378901	4.0378	1242	15	0	0	0									0	8	0.142857	0.127693		1025	11	0.0519416	0.59988	0
aluminium	fecl3	0									0	2	0.0769231	0.0335165	0.488462	161	2	0	0	0									0	12	0.255319	0.258167		820	17	0.105743	0.714184	0
aluminium	fullerene	1									1	12	0.413793	0.335722	3.27843	506	17	0.186586	0.714184	1									1	7	0.159091	0.142998		574	7	0	0	1
aluminium	glucose oxidase	0									0	15	0.294118	0.378189	4.03541	1035	15	0	0	0									0	13	0.265306	0.275047		943	13	0	0	0
aluminium	gold	0									0	11	0.289474	0.253706	2.88675	644	15	0.0988407	0.571347	0									0	23	0.383333	0.591393		1804	33	0.252663	0.769172	0
aluminium	graphene	0									0	9	0.290323	0.259934	2.47255	483	9	0	0	0									0	20	0.3125	0.501661		1845	20	0	0	0
aluminium	graphite	7									7	15	0.3	0.484869	4.27748	1012	15	0	0	9									11	32	0.450704	1.00108		2706	32	0	0	15
aluminium	hydrogel	0									0	7	0.318182	0.225378	2.00624	230	9	0.0646853	0.39992	0									0	8	0.137931	0.145597		1107	8	0	0	0
aluminium	kaolinite	0									0	9	0.243243	0.163552	2.24085	575	9	0	0	0									0	6	0.133333	0.123746		492	6	0	0	0
aluminium	li3v2	0									0	9	0.243243	0.191356	2.31646	575	13	0.102629	0.79984	0									0	1	0.0212766	0.0192308		369	2	0.0192308	1000	0
aluminium	licl, lithium chloride	0									0	3	0.103448	0.0583136	0.761111	253	4	0.0212766	0.49975	0									0	4	0.0952381	0.113366		287	4	0	0	0
aluminium	lifepo4	0									0	8	0.195122	0.157588	2.03134	644	10	0.0358974	0.333278	0									0	4	0.0851064	0.064385		492	6	0.0346154	0.9995	0
aluminium	melamine	0									0	8	0.275862	0.153132	2.01527	368	8	0	0	0									0	5	0.113636	0.103084		410	5	0	0	0
aluminium	mgo, magnesium oxide	0									0	5	0.142857	0.114664	1.30802	437	5	0	0	1									1	10	0.217391	0.212918		779	15	0.119592	0.9998	1
aluminium	mno2, manganese oxide	0									0	4	0.142857	0.0751066	1.00597	253	4	0	0	0									0	12	0.24	0.285207		943	18	0.176447	0.999833	0
aluminium	moo3, molybdenum trioxide	0									0	4	0.129032	0.0896627	1.04788	322	6	0.0506884	0.9995	0									0	5	0.121951	0.0988246		287	7	0.0323338	0.666445	0
aluminium	Mos2, molybdenum disulfide	0									0	5	0.16129	0.129108	1.35546	345	5	0	0	0									0	7	0.159091	0.136425		492	11	0.0700831	1.33289	0
aluminium	nickel	4									5	6	0.214286	0.172273	1.67176	299	6	0	0	5									7	24	0.375	0.650947		2091	34	0.299722	0.714235	7
aluminium	nickel hydroxide	0									0	11	0.333333	0.330801	3.06135	575	11	0	0	0									0	3	0.0714286	0.0800474		246	5	0.0672269	1.998	0
aluminium	Nio, nickel oxide	1									1	1	0.0344828	0.0212766	0.25973	207	2	0.0212766	1000	1									2	9	0.183673	0.191236		861	15	0.148058	1.99933	2
aluminium	nylon	1									1	12	0.27907	0.282724	3.16608	828	12	0	0	1									1	17	0.34	0.340841		1230	17	0	0	1
aluminium	palladium	0									0	6	0.2	0.107531	1.48622	345	6	0	0	0									0	18	0.382979	0.445475		1066	26	0.163813	0.79992	0
aluminium	platinum	1									1	11	0.314286	0.264527	2.92712	575	11	0	0	1									1	18	0.382979	0.376727		1148	24	0.110099	0.499958	1
aluminium	pmma, polymethylmethacrylate	0									0	3	0.115385	0.0515591	0.736593	184	3	0	0	0									0	20	0.392157	0.44262		1312	20	0	0	0
aluminium	polyacrylamide	0									0	5	0.172414	0.0981835	1.27008	299	6	0.0166667	0.249938	0									0	4	0.0851064	0.0726115		492	4	0	0	0
aluminium	polyacrylonitrile	0									0	1	0.04	0.0166667	0.244239	115	2	0.0166667	1000	0									0	17	0.377778	0.382172		943	17	0	0	0
aluminium	polyamide	0									1	12	0.324324	0.261832	3.11377	644	17	0.13204	0.714184	1									2	19	0.413043	0.399814		1148	19	0	0	2
aluminium	polyaniline, pani	3									3	5	0.185185	0.101771	1.2787	253	8	0.0699191	1.49925	3									3	28	0.430769	0.750108		2296	28	0	0	4
aluminium	polybutadiene	0									0	8	0.25	0.153414	2.01627	437	8	0	0	0									0	9	0.191489	0.176475		697	9	0	0	0
aluminium	polycaprolactone	0									0	7	0.212121	0.126195	1.73866	437	7	0	0	0									0	10	0.212766	0.232879		738	10	0	0	0
aluminium	polycarbonate	1									1	5	0.147059	0.0856508	1.22864	414	5	0	0	1									1	16	0.32	0.377217		1189	16	0	0	1
aluminium	polydimethylsiloxane	0									0	6	0.2	0.121209	1.52433	345	6	0	0	0									0	8	0.170213	0.181884		656	8	0	0	0
aluminium	polydopamine	0									0	7	0.25	0.157219	1.82505	322	7	0	0	0									0	1	0.0232558	0.0151515		205	1	0	0	0
aluminium	polyelectrolyte	0									0	6	0.181818	0.110292	1.5009	414	8	0.0358974	0.499875	0									0	11	0.203704	0.1928		1066	11	0	0	0
aluminium	polyester	2									2	17	0.303571	0.484437	4.72811	1242	17	0	0	2									2	23	0.410714	0.533853		1722	23	0	0	2
aluminium	polyetherimide	0									0	3	0.125	0.067619	0.777661	138	3	0	0	1									2	5	0.121951	0.0977756		369	5	0	0	2
aluminium	polyethylene	0									0	8	0.235294	0.174526	2.06951	483	8	0	0	0									0	32	0.444444	0.893056		2665	32	0	0	1
aluminium	polyimide	0									0	13	0.309524	0.284658	3.37736	782	17	0.0764048	0.444395	0									2	18	0.382979	0.501749		1148	18	0	0	2
aluminium	polylactic acid	0									1	8	0.242424	0.149516	2.00318	460	12	0.08454	0.99975	1									1	11	0.261905	0.218654		656	11	0	0	1
aluminium	polylactide	0									0	6	0.1875	0.103312	1.47474	391	9	0.057174	0.999667	0									0	5	0.116279	0.100267		369	5	0	0	0
aluminium	polyolefin	0									0	6	0.162162	0.107765	1.48984	506	9	0.0597381	0.999667	0									0	8	0.186047	0.173258		492	8	0	0	0
aluminium	polypropylene	1									2	16	0.380952	0.428025	4.3651	897	16	0	0	2									3	24	0.444444	0.601936		1681	24	0	0	3
aluminium	polypyrrole	0									0	17	0.333333	0.541712	4.83403	1127	17	0	0	0									0	21	0.375	0.512701		1558	21	0	0	0
aluminium	polysaccharide	0									0	3	0.111111	0.0485185	0.726546	207	3	0	0	0									0	6	0.122449	0.119948		656	6	0	0	0
aluminium	polysiloxane	0									0	6	0.222222	0.126365	1.53953	276	6	0	0	0									0	14	0.297872	0.294034		902	14	0	0	0
aluminium	polystyrene	0									2	15	0.326087	0.33971	3.9339	920	15	0	0	2									2	26	0.371429	0.692429		2419	26	0	0	2
aluminium	polysulfone	0									0	18	0.236842	0.558953	5.09826	1725	18	0	0	0									0	10	0.212766	0.298784		738	10	0	0	0
aluminium	polythiophene	0									0	10	0.232558	0.18711	2.50842	736	14	0.0764048	0.666556	0									0	8	0.181818	0.163507		533	8	0	0	0
aluminium	polyurethane	1									2	12	0.222222	0.282695	3.1676	1081	17	0.129995	0.714184	3									3	24	0.436364	0.572373		1722	24	0	0	5
aluminium	polyvinylidene	0									0	4	0.1	0.0682257	0.980832	529	4	0	0	0									0	12	0.244898	0.234202		902	12	0	0	0
aluminium	polyvinylpyrrolidone	0									0	12	0.4	0.26773	3.13603	483	12	0	0	0									0	8	0.163265	0.151438		738	8	0	0	0
aluminium	pva, polyvinyl alcohol	0									0	3	0.103448	0.0778466	0.812989	253	3	0	0	0									0	20	0.327869	0.419992		1722	20	0	0	0
aluminium	pvc, polyvinyl chloride	1									1	3	0.130435	0.068744	0.78379	115	3	0	0	1									3	10	0.212766	0.204461		820	10	0	0	3
aluminium	pvdf, polyvinylidene fluoride	0									0	0	0	0	0	184	0	0	0	0									0	9	0.183673	0.157097		779	9	0	0	0
aluminium	pyridine	0									1	7	0.259259	0.141828	1.77878	299	7	0	0	1									1	15	0.319149	0.313336		1025	15	0	0	2
aluminium	silane	0									1	11	0.244444	0.206196	2.75976	805	15	0.0764048	0.571347	1									2	33	0.515625	1.0974		2460	33	0	0	2
aluminium	Silica, sio2	9									10	1	0.037037	0.111111	0.45512	161	1	0	0	13									13	33	0.392857	0.960332		3280	33	0	0	13
aluminium	silsesquioxane	0									0	8	0.228571	0.157813	2.03145	552	9	0.0166667	0.142837	0									0	11	0.25	0.204471		656	11	0	0	0
aluminium	silver	2									2	12	0.292683	0.278614	3.15495	782	17	0.121859	0.714184	2									2	25	0.390625	0.646263		2132	32	0.173024	0.388867	2
aluminium	silver nitrate ,agno3	0									0	2	0.0714286	0.027619	0.466994	207	2	0	0	0									0	13	0.270833	0.28549		902	16	0.0573571	0.29997	0
aluminium	Sno2, tin oxide	0									0	1	0.0384615	0.0133333	0.231616	138	1	0	0	0									0	11	0.22449	0.222253		861	16	0.11126	0.833194	0
aluminium	tib2, titanium diboride	4									4	1	0.04	0.0133333	0.231616	115	1	0	0	4									4	11	0.268293	0.321044		615	18	0.150099	1.74956	5
aluminium	Tio2, titanium dioxide	4									4	0	0	0	0	69	0	0	0	4									4	32	0.457143	0.98356		2665	44	0.371218	0.59997	5
aluminium	v2o5, vanadium oxide	0									0	0	0	0	0	46	0	0	0	0									0	7	0.162791	0.161277		451	11	0.0727417	1.33289	0
aluminium	vanadium phosphate	0									0	7	0.233333	0.145122	1.79911	368	11	0.08454	1.33289	0									0	0	0	0		123	0	0	0	0
aluminium	vinylpyridine	0									0	4	0.105263	0.0681264	0.979809	483	6	0.0405074	0.9995	0									0	6	0.136364	0.142408		451	6	0	0	0
aluminium	zeolite	2									2	18	0.295082	0.474451	4.90053	1334	18	0	0	2									2	17	0.354167	0.336424		1148	17	0	0	2
aluminium	zirconium	2									2	12	0.413793	0.312606	3.21393	506	12	0	0	2									2	17	0.346939	0.458831		1189	22	0.0904912	0.416632	3
aluminium	zno, zinc oxide	0									0	0	0	0	0	69	0	0	0	0									0	22	0.415094	0.592965		1476	32	0.304794	0.833264	0
aluminium	zro2, zirconium dioxide	2									2	0	0	0	0	0	0	0	0	2									2	17	0.354167	0.420172		1148	17	0	0	3
aluminum	al2o3 aluminum oxide	44									52	4	0.0666667	0.0655623	0.970963	413	4	0	0	54									60	39	0.6	1.31466		2891	58	0.695408	0.949953	65
aluminum	alumina	33									39	33	0.445946	1.12465	9.64969	3068	33	0	0	43									45	41	0.621212	1.37734		3068	59	0.693766	0.782575	53
aluminum	aluminium	4									6	17	0.278689	0.484437	4.72811	1357	17	0	0	6									6	34	0.548387	1.13267		2419	46	0.389495	0.54543	7
aluminum	aluminum	427									481	57	0.982759	2.73964	18.4198	3481	62	0.250256	0.096152	516									573	57	0.982759	2.25343		3481	82	1.07267	0.781226	618
aluminum	B4c boron carbide	3									5	2	0.0333333	0.037013	0.499635	295	2	0	0	7									9	12	0.206897	0.354248		885	12	0	0	9
aluminum	batio3 barium titanate	0									0	10	0.16129	0.204809	2.56011	885	10	0	0	0									0	27	0.442623	0.81575		1829	39	0.369403	0.799947	0
aluminum	boron nitride	3									3	20	0.327869	0.678699	5.73395	1534	20	0	0	3									3	13	0.220339	0.354279		1003	13	0	0	4
aluminum	c3n4, carbon nitride	0									0	8	0.131148	0.197214	2.12882	708	8	0	0	0									0	3	0.05	0.0556624		354	3	0	0	0
aluminum	cacl2, calcium chloride	0									0	3	0.05	0.0501832	0.732702	354	3	0	0	0									0	3	0.047619	0.0468823		531	3	0	0	0
aluminum	cadmium sulfide	0									0	8	0.125	0.223827	2.19962	885	8	0	0	0									0	4	0.0677966	0.10071		354	4	0	0	0
aluminum	calcium carbonate,caco3	0									0	9	0.140625	0.189049	2.31394	944	9	0	0	0									0	11	0.157143	0.249425		1416	12	0.04	0.09999	0
aluminum	calcium hydroxide	0									0	15	0.234375	0.401084	4.09627	1298	15	0	0	0									0	1	0.0163934	0.0125		295	1	0	0	0
aluminum	calcium phosphate	0									0	26	0.382353	0.743017	7.24112	2301	26	0	0	0									0	21	0.291667	0.525052		2124	26	0.107192	0.31248	0
aluminum	calcium silicate	0									0	18	0.253521	0.610193	5.2098	1888	18	0	0	0									0	1	0.0169492	0.0153846		177	2	0.0153846	1000	0
aluminum	carbon nanotube	7									11	41	0.488095	1.50233	12.2492	4130	44	0.164542	0.0789453	13									17	47	0.546512	1.63349		4602	47	0	0	22
aluminum	carboxymethyl cellulose	0									0	4	0.0689655	0.0940932	1.05587	413	4	0	0	0									0	4	0.0645161	0.11398		531	4	0	0	1
aluminum	cellulose	1									2	36	0.455696	1.28818	10.6598	3540	36	0	0	2									4	31	0.407895	0.909555		3068	31	0	0	6
aluminum	ceo2, cerium oxide	1									1	11	0.180328	0.28193	2.95279	885	11	0	0	1									2	17	0.288136	0.405168		1239	26	0.248491	1.12486	2
aluminum	chitin	0									0	10	0.153846	0.205155	2.56149	1062	10	0	0	0									0	6	0.0909091	0.116885		885	6	0	0	0
aluminum	chitosan	0									0	32	0.426667	1.08477	9.31545	3068	32	0	0	0									0	21	0.308824	0.605069		1888	21	0	0	0
aluminum	chromium	2									2	17	0.274194	0.460536	4.65334	1416	17	0	0	2									2	20	0.333333	0.516759		1475	29	0.254553	0.818107	2
aluminum	Co3o4	0									0	17	0.274194	0.468355	4.69507	1416	17	0	0	0									0	8	0.133333	0.188791		649	12	0.126097	0.99975	0
aluminum	cofe2o4, cobalt ferrite	1									1	6	0.1	0.160194	1.64076	531	6	0	0	1									1	10	0.169492	0.229077		826	12	0.0388386	0.249969	1
aluminum	collagen	0									0	16	0.271186	0.500613	4.54538	1180	16	0	0	0									0	12	0.169014	0.210647		1534	12	0	0	0
aluminum	copper	14									18	21	0.355932	0.72055	6.12556	1475	24	0.138828	0.166657	19									20	40	0.57971	1.22522		3186	58	0.656132	0.818145	22
aluminum	cuo, copper oxide	0									1	10	0.163934	0.23971	2.66951	826	10	0	0	4									4	17	0.278689	0.461843		1357	26	0.296516	1.12486	4
aluminum	cyclodextrin	0									0	20	0.322581	0.68455	5.82762	1475	20	0	0	0									0	8	0.129032	0.161327		767	8	0	0	0
aluminum	diamond	7									10	8	0.133333	0.219044	2.19242	767	8	0	0	14									17	26	0.419355	0.691678		1947	26	0	0	19
aluminum	epoxy	76									83	45	0.642857	1.82968	13.8279	3540	45	0	0	86									96	47	0.652778	1.70924		3776	47	0	0	98
aluminum	fe2o3	0									0	35	0.514706	1.33267	10.5354	2832	35	0	0	0									0	17	0.269841	0.416697		1357	27	0.305521	1.42837	0
aluminum	fe3o4	1									1	41	0.602941	1.69793	12.6424	3186	41	0	0	1									1	12	0.176471	0.270601		1475	17	0.148817	0.714184	1
aluminum	fecl3	1									1	4	0.0666667	0.0907579	1.04541	413	4	0	0	1									1	13	0.209677	0.29183		1180	18	0.111521	0.624922	1
aluminum	fullerene	0									0	16	0.262295	0.458553	4.45947	1298	16	0	0	0									0	12	0.20339	0.266184		826	12	0	0	0
aluminum	glucose oxidase	0									0	32	0.470588	1.20369	9.60669	2655	32	0	0	0									0	16	0.25	0.379714		1357	16	0	0	0
aluminum	gold	4									4	21	0.33871	0.637751	5.94031	1652	21	0	0	4									5	32	0.477612	0.897626		2596	46	0.439572	0.777735	5
aluminum	graphene	0									0	15	0.245902	0.504141	4.34035	1239	18	0.131209	0.249979	0									1	29	0.408451	0.877274		2655	29	0	0	2
aluminum	graphite	35									39	35	0.546875	1.31016	10.4946	2596	35	0	0	40									42	46	0.613333	1.65637		3894	46	0	0	43
aluminum	hydrogel	0									0	8	0.135593	0.268856	2.32516	590	8	0	0	0									0	11	0.150685	0.224791		1593	11	0	0	0
aluminum	kaolinite	0									0	17	0.269841	0.500743	4.75042	1475	17	0	0	0									0	9	0.15	0.246274		708	9	0	0	0
aluminum	li3v2	0									0	11	0.15942	0.37942	3.17689	1475	11	0	0	0									0	3	0.047619	0.087247		531	4	0.0192308	0.49975	0
aluminum	licl, lithium chloride	0									0	7	0.114754	0.177989	1.89297	649	7	0	0	0									0	4	0.0666667	0.0871753		413	4	0	0	0
aluminum	lifepo4	0									0	20	0.31746	0.642101	5.7416	1652	20	0	0	0									0	8	0.131148	0.153579		708	11	0.0623932	0.59988	0
aluminum	melamine	0									0	12	0.196721	0.284652	3.17249	944	12	0	0	0									0	6	0.0983607	0.126893		590	6	0	0	0
aluminum	mgo, magnesium oxide	0									0	13	0.213115	0.418933	3.71281	1121	13	0	0	0									1	15	0.254237	0.398097		1121	24	0.289386	1.49975	1
aluminum	mno2, manganese oxide	0									0	8	0.137931	0.275487	2.32208	649	8	0	0	0									1	16	0.258065	0.483804		1357	23	0.254735	0.777691	1
aluminum	moo3, molybdenum trioxide	1									1	8	0.126984	0.228194	2.23402	826	8	0	0	1									1	4	0.0689655	0.0818754		413	5	0.0153846	0.333222	1
aluminum	Mos2, molybdenum disulfide	1									1	12	0.206897	0.413278	3.51129	885	12	0	0	1									1	8	0.135593	0.185176		708	12	0.0966122	0.99975	1
aluminum	nickel	6									10	10	0.172414	0.285779	2.78612	767	13	0.101905	0.42851	10									12	38	0.558824	1.22297		3009	55	0.598656	0.809485	13
aluminum	nickel hydroxide	0									0	19	0.311475	0.551504	5.2957	1475	19	0	0	0									0	4	0.0677966	0.10227		354	6	0.0672269	0.9995	0
aluminum	Nio, nickel oxide	1									1	2	0.03125	0.0379433	0.50397	531	2	0	0	1									1	14	0.225806	0.330267		1239	23	0.249483	1.79964	1
aluminum	nylon	2									2	29	0.467742	1.00478	8.5015	2124	29	0	0	2									2	22	0.349206	0.601589		1770	22	0	0	2
aluminum	palladium	1									1	12	0.206897	0.396157	3.45271	885	12	0	0	1									1	18	0.285714	0.381717		1534	26	0.169591	0.79992	2
aluminum	platinum	0									0	17	0.269841	0.508404	4.77228	1475	17	0	0	0									1	21	0.33871	0.450057		1652	28	0.140267	0.499964	1
aluminum	pmma, polymethylmethacrylate	1									1	3	0.05	0.0746099	0.802014	472	3	0	0	2									3	24	0.380952	0.567174		1888	24	0	0	3
aluminum	polyacrylamide	0									0	8	0.133333	0.201184	2.1504	767	8	0	0	0									0	6	0.0952381	0.10625		708	6	0	0	0
aluminum	polyacrylonitrile	0									0	3	0.0508475	0.113889	0.904874	295	3	0	0	0									0	19	0.311475	0.419779		1357	19	0	0	0
aluminum	polyamide	1									1	21	0.33871	0.641137	5.92768	1652	21	0	0	1									1	21	0.33871	0.468094		1652	21	0	0	1
aluminum	polyaniline, pani	9									9	7	0.114754	0.183827	1.90285	649	7	0	0	9									11	38	0.520548	1.16799		3304	38	0	0	11
aluminum	polybutadiene	0									0	12	0.193548	0.322769	3.27767	1121	12	0	0	0									0	13	0.213115	0.314018		1003	13	0	0	0
aluminum	polycaprolactone	0									0	12	0.1875	0.276373	3.1555	1121	12	0	0	0									0	10	0.153846	0.220486		1062	10	0	0	0
aluminum	polycarbonate	1									1	9	0.140625	0.248046	2.47735	1062	9	0	0	1									3	20	0.3125	0.490546		1711	20	0	0	3
aluminum	polydimethylsiloxane	0									0	12	0.2	0.390513	3.44452	885	12	0	0	0									0	10	0.15873	0.250066		944	10	0	0	0
aluminum	polydopamine	0									0	10	0.169492	0.33814	2.89934	826	10	0	0	0									0	2	0.0333333	0.0551515		295	2	0	0	0
aluminum	polyelectrolyte	0									0	12	0.196721	0.371697	3.40186	1062	12	0	0	0									0	15	0.220588	0.308834		1534	15	0	0	0
aluminum	polyester	2									3	40	0.56338	1.34677	11.6787	3186	40	0	0	4									4	27	0.385714	0.669421		2478	27	0	0	4
aluminum	polyetherimide	0									0	4	0.0677966	0.0898413	1.04036	354	4	0	0	1									1	4	0.0666667	0.0695024		531	4	0	0	1
aluminum	polyethylene	5									5	13	0.2	0.380509	3.62463	1239	13	0	0	6									6	40	0.5	1.26806		3835	40	0	0	7
aluminum	polyimide	0									0	23	0.348485	0.62687	6.33266	2006	23	0	0	0									0	24	0.393443	0.678912		1652	24	0	0	1
aluminum	polylactic acid	0									1	16	0.271186	0.38952	4.27202	1180	16	0	0	1									1	10	0.163934	0.198317		944	10	0	0	1
aluminum	polylactide	0									0	12	0.193548	0.341983	3.32529	1003	12	0	0	0									0	4	0.0645161	0.0724894		531	4	0	0	0
aluminum	polyolefin	1									1	13	0.19697	0.331348	3.49998	1298	13	0	0	1									1	8	0.135593	0.171694		708	8	0	0	1
aluminum	polypropylene	4									4	30	0.46875	1.00362	8.70919	2301	30	0	0	4									4	32	0.5	0.92431		2419	32	0	0	5
aluminum	polypyrrole	0									0	40	0.625	1.50583	12.0353	2891	40	0	0	0									0	28	0.41791	0.735383		2242	28	0	0	0
aluminum	polysaccharide	0									0	5	0.0819672	0.138604	1.37846	531	5	0	0	0									0	7	0.106061	0.154898		944	7	0	0	1
aluminum	polysiloxane	3									3	7	0.116667	0.152977	1.81686	708	7	0	0	3									3	15	0.241935	0.33107		1298	15	0	0	3
aluminum	polystyrene	0									1	27	0.397059	0.870775	7.74447	2360	27	0	0	1									1	36	0.461538	1.10335		3481	36	0	0	2
aluminum	polysulfone	0									0	45	0.529412	1.94668	14.06	4425	45	0	0	0									0	12	0.190476	0.363096		1062	12	0	0	0
aluminum	polythiophene	0									0	22	0.328358	0.678024	6.20424	1888	22	0	0	0									0	10	0.166667	0.276007		767	10	0	0	0
aluminum	polyurethane	2									2	26	0.342105	0.875618	7.54214	2773	26	0	0	2									2	27	0.385714	0.687519		2478	27	0	0	2
aluminum	polyvinylidene	1									1	9	0.130435	0.233234	2.44295	1357	9	0	0	1									1	16	0.262295	0.382219		1298	16	0	0	1
aluminum	polyvinylpyrrolidone	0									1	14	0.225806	0.337367	3.73269	1239	14	0	0	1									1	11	0.177419	0.24136		1062	11	0	0	1
aluminum	pva, polyvinyl alcohol	1									1	6	0.1	0.207937	1.73799	649	6	0	0	1									1	27	0.385714	0.700544		2478	27	0	0	1
aluminum	pvc, polyvinyl chloride	0									0	2	0.0344828	0.0517949	0.538544	295	2	0	0	0									0	15	0.241935	0.345823		1180	15	0	0	0
aluminum	pvdf, polyvinylidene fluoride	2									2	3	0.0483871	0.124817	0.90755	472	3	0	0	2									2	14	0.233333	0.360844		1121	14	0	0	3
aluminum	pyridine	1									1	10	0.172414	0.207903	2.56508	767	10	0	0	1									1	18	0.290323	0.404188		1475	18	0	0	1
aluminum	silane	2									2	25	0.384615	0.757482	7.06267	2065	25	0	0	3									5	42	0.575342	1.45734		3540	42	0	0	6
aluminum	Silica, sio2	10									13	2	0.0322581	0.101923	0.660956	413	2	0	0	13									13	48	0.551724	1.59305		4720	48	0	0	16
aluminum	silsesquioxane	1									1	18	0.295082	0.785143	5.59885	1416	18	0	0	1									1	12	0.20339	0.252906		944	12	0	0	1
aluminum	silver	3									4	23	0.348485	0.746789	6.6131	2006	23	0	0	4									6	36	0.507042	1.06006		3068	48	0.37623	0.499979	6
aluminum	silver nitrate ,agno3	0									0	5	0.0819672	0.134286	1.3634	531	5	0	0	0									0	18	0.295082	0.494048		1298	25	0.223851	0.636306	0
aluminum	Sno2, tin oxide	1									1	2	0.0327869	0.0389744	0.504575	354	2	0	0	1									1	14	0.225806	0.321509		1239	21	0.188295	0.999857	2
aluminum	tib2, titanium diboride	4									4	2	0.0333333	0.0568116	0.550545	295	2	0	0	4									4	12	0.206897	0.356263		885	20	0.185318	1.9995	5
aluminum	Tio2, titanium dioxide	1									1	0	0	0	0	177	0	0	0	1									3	45	0.6	1.63414		3835	66	0.894755	0.874964	3
aluminum	v2o5, vanadium oxide	0									0	0	0	0	0	118	0	0	0	0									0	8	0.133333	0.183499		649	12	0.0727417	0.99975	0
aluminum	vanadium phosphate	0									0	12	0.196721	0.321021	3.28057	944	12	0	0	0									0	0	0	0		177	0	0	0	0
aluminum	vinylpyridine	0									0	10	0.147059	0.339105	2.86395	1239	10	0	0	0									0	8	0.133333	0.203092		649	8	0	0	0
aluminum	zeolite	8									8	39	0.527027	1.62705	12.0476	3422	39	0	0	9									9	19	0.296875	0.409616		1652	19	0	0	9
aluminum	zirconium	4									4	17	0.283333	0.491736	4.71618	1298	17	0	0	4									4	21	0.333333	0.622797		1711	28	0.186394	0.499964	5
aluminum	zno, zinc oxide	1									1	1	0.0169492	0.0172414	0.246279	177	1	0	0	1									1	24	0.358209	0.667123		2124	35	0.373892	0.846089	1
aluminum	zro2, zirconium dioxide	3									3	0	0	0	0	0	0	0	0	3									3	21	0.33871	0.723482		1652	21	0	0	3
B4c boron carbide	al2o3 aluminum oxide	0									1	1	0.111111	0.0142857	0.235377	35	1	0	0	1									1	11	0.22449	0.291966		735	11	0	0	1
B4c boron carbide	alumina	0									2	1	0.0185185	0.0142857	0.235377	260	1	0	0	2									2	12	0.235294	0.351967		780	12	0	0	2
B4c boron carbide	aluminium	3									3	1	0.04	0.0142857	0.235377	115	1	0	0	3									3	12	0.3	0.346807		615	12	0	0	4
B4c boron carbide	aluminum	3									5	2	0.0333333	0.037013	0.499635	295	2	0	0	7									9	12	0.206897	0.354248		885	12	0	0	9
B4c boron carbide	B4c boron carbide	26									31	3	0.75	0.10368	0.868904	25	5	0.0893939	1.998	36									44	13	0.928571	0.371197		225	15	0.0454545	0.181802	50
B4c boron carbide	batio3 barium titanate	0									0	2	0.125	0.037013	0.499635	75	2	0	0	0									0	7	0.189189	0.149216		465	7	0	0	0
B4c boron carbide	boron nitride	1									1	2	0.0740741	0.037013	0.499635	130	2	0	0	1									1	10	0.555556	0.251966		255	10	0	0	1
B4c boron carbide	c3n4, carbon nitride	0									0	2	0.153846	0.0809524	0.604647	60	3	0.0666667	0.999001	0									0	1	0.0555556	0.0125		90	1	0	0	0
B4c boron carbide	cacl2, calcium chloride	0									0	1	0.125	0.0142857	0.235377	30	1	0	0	0									0	2	0.1	0.0276515		135	2	0	0	0
B4c boron carbide	cadmium sulfide	0									0	1	0.0588235	0.0142857	0.235377	75	1	0	0	0									0	0	0	0		90	0	0	0	0
B4c boron carbide	calcium carbonate,caco3	0									0	2	0.117647	0.037013	0.499635	80	2	0	0	0									0	3	0.0882353	0.0432765		360	3	0	0	0
B4c boron carbide	calcium hydroxide	0									0	1	0.0416667	0.0142857	0.235377	110	1	0	0	0									0	1	0.0588235	0.0125		75	1	0	0	0
B4c boron carbide	calcium phosphate	0									0	2	0.05	0.037013	0.499635	195	2	0	0	0									0	5	0.113636	0.0931958		540	5	0	0	0
B4c boron carbide	calcium silicate	0									0	1	0.0294118	0.0142857	0.235377	160	1	0	0	0									0	0	0	0		45	0	0	0	0
B4c boron carbide	carbon nanotube	0									0	2	0.0289855	0.0893939	0.633527	350	2	0	0	0									0	11	0.1375	0.270048		1170	13	0.0454545	0.222198	0
B4c boron carbide	carboxymethyl cellulose	0									0	0	0	0	0	35	0	0	0	0									0	0	0	0		135	0	0	0	0
B4c boron carbide	cellulose	0									0	3	0.05	0.10368	0.868904	300	3	0	0	0									0	10	0.181818	0.215404		780	10	0	0	0
B4c boron carbide	ceo2, cerium oxide	0									0	2	0.142857	0.037013	0.499635	75	3	0.0227273	0.999001	0									0	7	0.259259	0.116531		315	7	0	0	0
B4c boron carbide	chitin	0									0	1	0.05	0.0142857	0.235377	90	1	0	0	0									0	1	0.037037	0.0125		225	1	0	0	0
B4c boron carbide	chitosan	0									0	3	0.0576923	0.10368	0.868904	260	3	0	0	0									0	6	0.153846	0.134426		480	6	0	0	0
B4c boron carbide	chromium	1									1	2	0.08	0.037013	0.499635	120	2	0	0	1									1	10	0.384615	0.237891		375	10	0	0	1
B4c boron carbide	Co3o4	0									0	0	0	0	0	120	0	0	0	0									0	3	0.142857	0.0480597		165	3	0	0	0
B4c boron carbide	cofe2o4, cobalt ferrite	0									0	2	0.2	0.037013	0.499635	45	3	0.0227273	0.999001	0									0	5	0.227273	0.0794564		210	5	0	0	0
B4c boron carbide	collagen	0									0	1	0.0454545	0.0142857	0.235377	100	1	0	0	0									0	2	0.0540541	0.0276515		390	2	0	0	0
B4c boron carbide	copper	0									0	2	0.0769231	0.037013	0.499635	125	2	0	0	0									0	12	0.218182	0.312374		810	12	0	0	0
B4c boron carbide	cuo, copper oxide	0									0	0	0	0	0	70	0	0	0	0									0	5	0.16129	0.0842396		345	5	0	0	0
B4c boron carbide	cyclodextrin	0									0	1	0.037037	0.0227273	0.264257	125	2	0.0227273	1000	0									0	2	0.0833333	0.0291667		195	2	0	0	0
B4c boron carbide	diamond	0									0	3	0.230769	0.10368	0.868904	65	5	0.0893939	1.998	1									1	11	0.333333	0.306412		495	12	0.0151515	0.09999	1
B4c boron carbide	epoxy	1									1	2	0.0327869	0.037013	0.499635	300	2	0	0	2									2	11	0.171875	0.288906		960	11	0	0	3
B4c boron carbide	fe2o3	0									0	3	0.0625	0.10368	0.868904	240	5	0.0893939	1.998	0									0	4	0.125	0.0647263		345	4	0	0	0
B4c boron carbide	fe3o4	0									0	3	0.0555556	0.10368	0.868904	270	5	0.0893939	1.998	0									0	3	0.0857143	0.0450742		375	3	0	0	0
B4c boron carbide	fecl3	0									0	1	0.111111	0.0142857	0.235377	35	1	0	0	0									0	5	0.178571	0.0999651		300	5	0	0	0
B4c boron carbide	fullerene	0									0	1	0.0416667	0.0142857	0.235377	110	1	0	0	0									0	5	0.227273	0.104701		210	7	0.0454545	0.666445	0
B4c boron carbide	glucose oxidase	0									0	3	0.0666667	0.10368	0.868904	225	5	0.0893939	1.998	0									0	6	0.2	0.109477		345	6	0	0	0
B4c boron carbide	gold	0									0	2	0.0689655	0.037013	0.499635	140	2	0	0	0									0	9	0.1875	0.186834		660	9	0	0	0
B4c boron carbide	graphene	0									0	2	0.0909091	0.037013	0.499635	105	2	0	0	0									0	6	0.115385	0.107195		675	8	0.0454545	0.499875	0
B4c boron carbide	graphite	4									4	2	0.0465116	0.0809524	0.604647	220	3	0.0666667	0.999001	5									6	11	0.166667	0.339379		990	12	0.030303	0.09999	6
B4c boron carbide	hydrogel	0									0	1	0.0833333	0.0142857	0.235377	50	1	0	0	0									0	2	0.0526316	0.0317308		405	2	0	0	0
B4c boron carbide	kaolinite	0									0	2	0.0769231	0.037013	0.499635	125	3	0.0227273	0.999001	0									0	2	0.0869565	0.0355597		180	2	0	0	0
B4c boron carbide	li3v2	0									0	1	0.037037	0.0142857	0.235377	125	1	0	0	0									0	0	0	0		135	0	0	0	0
B4c boron carbide	licl, lithium chloride	0									0	0	0	0	0	55	0	0	0	0									0	2	0.111111	0.0276515		105	2	0	0	0
B4c boron carbide	lifepo4	0									0	2	0.0689655	0.037013	0.499635	140	2	0	0	0									0	0	0	0		180	0	0	0	0
B4c boron carbide	melamine	0									0	1	0.0555556	0.0142857	0.235377	80	1	0	0	0									0	3	0.15	0.0447917		150	3	0	0	0
B4c boron carbide	mgo, magnesium oxide	0									0	0	0	0	0	95	0	0	0	0									0	7	0.28	0.12577		285	7	0	0	0
B4c boron carbide	mno2, manganese oxide	0									0	0	0	0	0	55	0	0	0	0									0	5	0.16129	0.0806338		345	5	0	0	0
B4c boron carbide	moo3, molybdenum trioxide	0									0	0	0	0	0	70	0	0	0	0									0	3	0.176471	0.0477257		105	3	0	0	0
B4c boron carbide	Mos2, molybdenum disulfide	0									0	1	0.0588235	0.0227273	0.264257	75	2	0.0227273	1000	0									0	3	0.136364	0.0513314		180	3	0	0	0
B4c boron carbide	nickel	0									0	1	0.0666667	0.0142857	0.235377	65	1	0	0	0									0	10	0.185185	0.261225		765	10	0	0	1
B4c boron carbide	nickel hydroxide	0									0	2	0.0769231	0.037013	0.499635	125	3	0.0227273	0.999001	0									0	0	0	0		90	0	0	0	0
B4c boron carbide	Nio, nickel oxide	0									0	0	0	0	0	45	0	0	0	0									0	5	0.172414	0.0934783		315	5	0	0	0
B4c boron carbide	nylon	0									0	3	0.0833333	0.10368	0.868904	180	5	0.0893939	1.998	0									0	7	0.194444	0.120513		450	7	0	0	0
B4c boron carbide	palladium	0									0	1	0.0588235	0.0142857	0.235377	75	1	0	0	0									0	7	0.21875	0.135389		390	7	0	0	0
B4c boron carbide	platinum	0									0	0	0	0	0	125	0	0	0	0									0	8	0.242424	0.151994		420	8	0	0	0
B4c boron carbide	pmma, polymethylmethacrylate	0									0	0	0	0	0	40	0	0	0	0									0	9	0.25	0.181317		480	9	0	0	0
B4c boron carbide	polyacrylamide	0									0	1	0.0666667	0.0227273	0.264257	65	1	0	0	0									0	1	0.0416667	0.0125		180	1	0	0	0
B4c boron carbide	polyacrylonitrile	0									0	0	0	0	0	25	0	0	0	0									0	6	0.2	0.110654		345	6	0	0	0
B4c boron carbide	polyamide	0									0	2	0.0689655	0.037013	0.499635	140	2	0	0	0									0	9	0.28125	0.171225		420	9	0	0	0
B4c boron carbide	polyaniline, pani	0									0	0	0	0	0	55	0	0	0	0									0	11	0.189655	0.245707		840	11	0	0	0
B4c boron carbide	polybutadiene	0									0	2	0.1	0.037013	0.499635	95	3	0.0227273	0.999001	0									0	3	0.111111	0.0447917		255	3	0	0	0
B4c boron carbide	polycaprolactone	0									0	1	0.047619	0.0142857	0.235377	95	1	0	0	0									0	2	0.0689655	0.028125		270	2	0	0	0
B4c boron carbide	polycarbonate	0									0	1	0.05	0.0142857	0.235377	90	1	0	0	0									0	7	0.2	0.120513		435	7	0	0	0
B4c boron carbide	polydimethylsiloxane	0									0	1	0.0588235	0.0142857	0.235377	75	1	0	0	0									0	1	0.0357143	0.0125		240	1	0	0	0
B4c boron carbide	polydopamine	0									0	0	0	0	0	70	0	0	0	0									0	1	0.0588235	0.0151515		75	1	0	0	0
B4c boron carbide	polyelectrolyte	0									0	1	0.05	0.0227273	0.264257	90	1	0	0	0									0	4	0.114286	0.063549		390	4	0	0	0
B4c boron carbide	polyester	0									0	1	0.0178571	0.0142857	0.235377	270	1	0	0	0									0	8	0.170213	0.140922		630	8	0	0	0
B4c boron carbide	polyetherimide	0									0	1	0.125	0.0142857	0.235377	30	1	0	0	0									0	4	0.222222	0.0736311		135	4	0	0	0
B4c boron carbide	polyethylene	0									0	1	0.0434783	0.0142857	0.235377	105	1	0	0	0									0	10	0.147059	0.221317		975	10	0	0	0
B4c boron carbide	polyimide	0									0	2	0.0571429	0.037013	0.499635	170	2	0	0	0									0	9	0.28125	0.217279		420	9	0	0	0
B4c boron carbide	polylactic acid	0									0	2	0.0952381	0.037013	0.499635	100	2	0	0	0									0	4	0.16	0.0784142		240	4	0	0	0
B4c boron carbide	polylactide	0									0	1	0.0526316	0.0142857	0.235377	85	1	0	0	0									0	1	0.047619	0.0125		135	1	0	0	0
B4c boron carbide	polyolefin	0									0	1	0.0416667	0.0142857	0.235377	110	1	0	0	0									0	3	0.136364	0.0680986		180	3	0	0	0
B4c boron carbide	polypropylene	0									0	2	0.05	0.037013	0.499635	195	3	0.0227273	0.999001	0									0	10	0.227273	0.2453		615	10	0	0	0
B4c boron carbide	polypyrrole	0									0	2	0.04	0.037013	0.499635	245	3	0.0227273	0.999001	0									0	5	0.108696	0.0944259		570	5	0	0	0
B4c boron carbide	polysaccharide	0									0	0	0	0	0	45	0	0	0	0									0	1	0.0357143	0.0125		240	1	0	0	0
B4c boron carbide	polysiloxane	0									0	1	0.0714286	0.0227273	0.264257	60	2	0.0227273	1000	0									0	7	0.25	0.116531		330	7	0	0	0
B4c boron carbide	polystyrene	0									0	2	0.0487805	0.037013	0.499635	200	3	0.0227273	0.999001	0									0	8	0.125	0.150816		885	8	0	0	0
B4c boron carbide	polysulfone	0									0	3	0.04	0.10368	0.868904	375	3	0	0	0									0	3	0.107143	0.0474432		270	3	0	0	0
B4c boron carbide	polythiophene	0									0	1	0.0294118	0.0142857	0.235377	160	1	0	0	0									0	2	0.0833333	0.0291667		195	2	0	0	0
B4c boron carbide	polyurethane	0									0	1	0.0204082	0.0142857	0.235377	235	1	0	0	0									0	7	0.145833	0.120513		630	7	0	0	0
B4c boron carbide	polyvinylidene	0									0	0	0	0	0	115	0	0	0	0									0	4	0.129032	0.0643923		330	4	0	0	0
B4c boron carbide	polyvinylpyrrolidone	0									0	1	0.0434783	0.0142857	0.235377	105	1	0	0	0									0	2	0.0689655	0.0294492		270	2	0	0	0
B4c boron carbide	pva, polyvinyl alcohol	0									0	0	0	0	0	55	0	0	0	0									0	7	0.145833	0.130606		630	7	0	0	0
B4c boron carbide	pvc, polyvinyl chloride	0									0	0	0	0	0	25	0	0	0	0									0	5	0.178571	0.106316		300	5	0	0	0
B4c boron carbide	pvdf, polyvinylidene fluoride	0									0	0	0	0	0	40	0	0	0	0									0	3	0.103448	0.0477257		285	3	0	0	0
B4c boron carbide	pyridine	0									0	2	0.142857	0.037013	0.499635	65	3	0.0227273	0.999001	0									0	8	0.266667	0.161691		375	8	0	0	0
B4c boron carbide	silane	1									1	2	0.0555556	0.037013	0.499635	175	2	0	0	1									1	10	0.163934	0.272713		900	10	0	0	1
B4c boron carbide	Silica, sio2	1									1	0	0	0	0	35	0	0	0	1									1	11	0.1375	0.292031		1200	11	0	0	1
B4c boron carbide	silsesquioxane	0									0	0	0	0	0	120	0	0	0	0									0	6	0.26087	0.10138		240	6	0	0	0
B4c boron carbide	silver	0									0	3	0.0882353	0.10368	0.868904	170	3	0	0	0									0	8	0.140351	0.150816		780	8	0	0	0
B4c boron carbide	silver nitrate ,agno3	0									0	1	0.0909091	0.0142857	0.235377	45	1	0	0	0									0	2	0.0606061	0.028125		330	2	0	0	0
B4c boron carbide	Sno2, tin oxide	0									0	0	0	0	0	30	0	0	0	0									0	5	0.172414	0.105009		315	5	0	0	0
B4c boron carbide	tib2, titanium diboride	4									4	0	0	0	0	25	0	0	0	4									5	8	0.444444	0.225256		225	8	0	0	7
B4c boron carbide	Tio2, titanium dioxide	0									0	0	0	0	0	15	0	0	0	0									0	13	0.2	0.371197		975	13	0	0	0
B4c boron carbide	v2o5, vanadium oxide	0									0	0	0	0	0	10	0	0	0	0									0	1	0.0434783	0.0192308		165	1	0	0	0
B4c boron carbide	vanadium phosphate	0									0	1	0.0555556	0.0142857	0.235377	80	1	0	0	0									0	0	0	0		45	0	0	0	0
B4c boron carbide	vinylpyridine	0									0	1	0.0434783	0.0142857	0.235377	105	1	0	0	0									0	2	0.0909091	0.0525		165	2	0	0	0
B4c boron carbide	zeolite	0									0	2	0.0338983	0.037013	0.499635	290	3	0.0227273	0.999001	0									0	8	0.242424	0.140922		420	8	0	0	0
B4c boron carbide	zirconium	1									1	2	0.0869565	0.037013	0.499635	110	3	0.0227273	0.999001	1									1	9	0.290323	0.199745		435	9	0	0	1
B4c boron carbide	zno, zinc oxide	0									0	0	0	0	0	15	0	0	0	0									0	9	0.225	0.213501		540	9	0	0	0
B4c boron carbide	zro2, zirconium dioxide	0									0	0	0	0	0	0	0	0	0	0									0	9	0.28125	0.175404		420	9	0	0	0
batio3 barium titanate	al2o3 aluminum oxide	1									1	4	0.25	0.0655623	0.970963	105	4	0	0	1									1	18	0.310345	0.4515		1519	27	0.261814	0.999889	1
batio3 barium titanate	alumina	2									2	8	0.145455	0.159147	2.03076	780	8	0	0	2									2	19	0.316667	0.467377		1612	27	0.226839	0.727207	2
batio3 barium titanate	aluminium	0									0	6	0.2	0.105163	1.48119	345	6	0	0	0									0	20	0.4	0.447506		1271	28	0.182578	0.666611	0
batio3 barium titanate	aluminum	0									0	10	0.16129	0.204809	2.56011	885	10	0	0	0									0	27	0.442623	0.81575		1829	39	0.369403	0.799947	0
batio3 barium titanate	B4c boron carbide	0									0	2	0.125	0.037013	0.499635	75	2	0	0	0									0	7	0.189189	0.149216		465	7	0	0	0
batio3 barium titanate	batio3 barium titanate	71									86	13	0.928571	0.376736	3.58851	225	15	0.0318519	0.181802	106									113	29	0.966667	0.921729		961	42	0.412881	0.812449	121
batio3 barium titanate	boron nitride	0									0	9	0.3	0.166336	2.25097	390	9	0	0	0									0	9	0.243243	0.181404		527	9	0	0	0
batio3 barium titanate	c3n4, carbon nitride	0									0	6	0.315789	0.10586	1.48294	180	6	0	0	0									0	3	0.09375	0.0556624		186	3	0	0	0
batio3 barium titanate	cacl2, calcium chloride	0									0	3	0.1875	0.0501832	0.732702	90	3	0	0	0									0	1	0.027027	0.0125		279	1	0	0	0
batio3 barium titanate	cadmium sulfide	0									0	5	0.217391	0.0847931	1.22405	225	5	0	0	0									0	2	0.0606061	0.0297697		186	2	0	0	0
batio3 barium titanate	calcium carbonate,caco3	0									0	6	0.26087	0.106808	1.48591	240	6	0	0	0									0	6	0.12766	0.140134		744	7	0.04	0.19996	0
batio3 barium titanate	calcium hydroxide	0									0	7	0.25	0.124145	1.73306	330	7	0	0	0									0	1	0.030303	0.0125		155	1	0	0	0
batio3 barium titanate	calcium phosphate	0									0	11	0.268293	0.223327	2.8108	585	11	0	0	0									0	14	0.27451	0.329818		1116	18	0.0828013	0.39996	0
batio3 barium titanate	calcium silicate	0									0	7	0.184211	0.125534	1.73744	480	7	0	0	0									0	1	0.0322581	0.0153846		93	2	0.0153846	1000	0
batio3 barium titanate	carbon nanotube	0									0	11	0.157143	0.271542	2.9361	1050	11	0	0	1									1	25	0.3125	0.767283		2418	25	0	0	1
batio3 barium titanate	carboxymethyl cellulose	0									0	1	0.0526316	0.0185185	0.25069	105	1	0	0	0									0	0	0	0		279	0	0	0	0
batio3 barium titanate	cellulose	0									0	11	0.183333	0.269161	2.92724	900	11	0	0	0									0	18	0.285714	0.454209		1612	18	0	0	0
batio3 barium titanate	ceo2, cerium oxide	0									0	7	0.333333	0.128587	1.7472	225	7	0	0	0									0	13	0.351351	0.262656		651	20	0.152381	1.16647	0
batio3 barium titanate	chitin	0									0	5	0.192308	0.0847931	1.22405	270	5	0	0	0									0	4	0.1	0.0822697		465	4	0	0	0
batio3 barium titanate	chitosan	0									0	12	0.226415	0.341022	3.28841	780	12	0	0	0									0	9	0.173077	0.196663		992	9	0	0	0
batio3 barium titanate	chromium	0									0	8	0.275862	0.147818	2.00028	360	8	0	0	0									0	12	0.285714	0.246541		775	18	0.140769	0.999833	0
batio3 barium titanate	Co3o4	0									0	7	0.233333	0.144204	1.79312	360	7	0	0	0									0	4	0.111111	0.0653365		341	6	0.040016	0.9995	0
batio3 barium titanate	cofe2o4, cobalt ferrite	8									8	3	0.157895	0.0578463	0.757953	135	3	0	0	11									11	8	0.242424	0.190116		434	10	0.0388386	0.333278	11
batio3 barium titanate	collagen	0									0	5	0.178571	0.0875906	1.23347	300	5	0	0	0									0	8	0.170213	0.13707		806	8	0	0	0
batio3 barium titanate	copper	2									2	7	0.225806	0.133772	1.76627	375	7	0	0	3									3	24	0.421053	0.673965		1674	34	0.282934	0.714235	4
batio3 barium titanate	cuo, copper oxide	0									0	4	0.173913	0.0812481	1.0262	210	4	0	0	0									0	12	0.3	0.281678		713	20	0.204029	1.9995	0
batio3 barium titanate	cyclodextrin	0									0	7	0.225806	0.15258	1.82077	375	7	0	0	0									0	4	0.105263	0.0605057		403	4	0	0	0
batio3 barium titanate	diamond	0									0	3	0.130435	0.0503463	0.731251	195	3	0	0	1									1	15	0.333333	0.292681		1023	15	0	0	1
batio3 barium titanate	epoxy	9									11	12	0.196721	0.285827	3.17148	900	12	0	0	12									12	24	0.358209	0.669173		1984	24	0	0	13
batio3 barium titanate	fe2o3	1									1	9	0.18	0.181217	2.29275	720	9	0	0	1									1	12	0.315789	0.266109		713	19	0.189316	1.39972	1
batio3 barium titanate	fe3o4	0									1	11	0.203704	0.267309	2.92079	810	11	0	0	1									1	8	0.181818	0.154223		775	11	0.0784707	0.59988	1
batio3 barium titanate	fecl3	0									0	2	0.111111	0.0335165	0.488462	105	2	0	0	0									0	10	0.25641	0.215465		620	15	0.132272	0.9998	0
batio3 barium titanate	fullerene	0									0	5	0.166667	0.0882475	1.23573	330	5	0	0	0									0	6	0.162162	0.127847		434	6	0	0	0
batio3 barium titanate	glucose oxidase	0									0	9	0.191489	0.20866	2.35559	675	9	0	0	0									0	9	0.209302	0.167331		713	9	0	0	0
batio3 barium titanate	gold	0									0	11	0.366667	0.223327	2.8108	420	11	0	0	0									0	22	0.431373	0.61502		1364	33	0.30697	0.999909	0
batio3 barium titanate	graphene	0									0	5	0.172414	0.0914289	1.24765	315	5	0	0	0									0	17	0.298246	0.441273		1395	17	0	0	0
batio3 barium titanate	graphite	0									0	7	0.145833	0.141574	1.78304	660	7	0	0	0									0	25	0.357143	0.719229		2046	25	0	0	0
batio3 barium titanate	hydrogel	0									0	2	0.0952381	0.027619	0.466994	150	2	0	0	0									0	10	0.217391	0.272344		837	10	0	0	0
batio3 barium titanate	kaolinite	0									0	6	0.1875	0.108217	1.49095	375	6	0	0	0									0	5	0.138889	0.108595		372	5	0	0	0
batio3 barium titanate	li3v2	0									0	5	0.151515	0.0866449	1.2305	375	5	0	0	0									0	2	0.0555556	0.0718623		279	3	0.0192308	0.999001	0
batio3 barium titanate	licl, lithium chloride	0									0	4	0.2	0.0749803	1.00535	165	4	0	0	0									0	1	0.0285714	0.0125		217	1	0	0	0
batio3 barium titanate	lifepo4	0									0	7	0.21875	0.130781	1.75666	420	7	0	0	0									0	6	0.171429	0.135641		372	10	0.105871	1.999	0
batio3 barium titanate	melamine	0									0	6	0.285714	0.106303	1.48435	240	6	0	0	0									0	5	0.147059	0.103084		310	5	0	0	0
batio3 barium titanate	mgo, magnesium oxide	0									0	5	0.185185	0.0915741	1.24756	285	5	0	0	0									0	9	0.230769	0.176128		589	13	0.0828013	0.79984	0
batio3 barium titanate	mno2, manganese oxide	0									0	2	0.0909091	0.0393519	0.509008	165	2	0	0	0									0	11	0.268293	0.298561		713	15	0.106866	0.571347	0
batio3 barium titanate	moo3, molybdenum trioxide	0									0	2	0.08	0.0346099	0.491346	210	2	0	0	0									0	3	0.0909091	0.0667239		217	4	0.0153846	0.49975	0
batio3 barium titanate	Mos2, molybdenum disulfide	0									0	4	0.166667	0.0843013	1.03596	225	4	0	0	0									0	4	0.108108	0.070991		372	7	0.0531339	2.997	0
batio3 barium titanate	nickel	3									3	4	0.181818	0.0875	1.03804	195	4	0	0	3									3	23	0.418182	0.70307		1581	33	0.311172	0.769172	3
batio3 barium titanate	nickel hydroxide	0									0	8	0.266667	0.147106	1.99789	375	8	0	0	0									0	2	0.0606061	0.0324284		186	3	0.0196078	0.999001	0
batio3 barium titanate	Nio, nickel oxide	0									0	2	0.1	0.0379433	0.50397	135	2	0	0	0									0	8	0.190476	0.149433		651	13	0.106255	1.66611	0
batio3 barium titanate	nylon	0									0	9	0.225	0.185384	2.30683	540	9	0	0	0									0	15	0.340909	0.364906		930	15	0	0	0
batio3 barium titanate	palladium	0									0	3	0.12	0.0461376	0.717684	225	4	0.0133333	0.49975	0									0	12	0.27907	0.230517		806	19	0.146863	1.39972	0
batio3 barium titanate	platinum	1									1	8	0.266667	0.193869	2.11866	375	8	0	0	1									1	14	0.341463	0.275395		868	19	0.0931499	0.555494	1
batio3 barium titanate	pmma, polymethylmethacrylate	0									0	2	0.105263	0.0346099	0.491346	120	2	0	0	0									0	17	0.386364	0.401029		992	17	0	0	0
batio3 barium titanate	polyacrylamide	0									0	3	0.130435	0.0579125	0.759187	195	3	0	0	0									0	4	0.108108	0.107334		372	4	0	0	0
batio3 barium titanate	polyacrylonitrile	0									0	0	0	0	0	75	0	0	0	0									0	13	0.333333	0.250354		713	13	0	0	0
batio3 barium titanate	polyamide	0									0	11	0.366667	0.292014	2.96514	420	11	0	0	0									0	17	0.425	0.39688		868	17	0	0	0
batio3 barium titanate	polyaniline, pani	2									2	3	0.157895	0.0531284	0.742037	165	3	0	0	2									2	22	0.360656	0.589755		1736	22	0	0	2
batio3 barium titanate	polybutadiene	0									0	8	0.333333	0.194094	2.11813	285	8	0	0	0									0	9	0.243243	0.202698		527	9	0	0	0
batio3 barium titanate	polycaprolactone	0									0	7	0.28	0.124378	1.73363	285	7	0	0	0									0	7	0.175	0.123371		558	7	0	0	0
batio3 barium titanate	polycarbonate	1									1	5	0.192308	0.104416	1.28349	270	5	0	0	1									1	12	0.272727	0.250095		899	12	0	0	1
batio3 barium titanate	polydimethylsiloxane	0									0	3	0.12	0.0468498	0.720078	225	3	0	0	0									1	6	0.162162	0.110455		496	6	0	0	1
batio3 barium titanate	polydopamine	0									0	5	0.227273	0.0934259	1.25401	210	5	0	0	0									0	1	0.030303	0.04		155	1	0	0	0
batio3 barium titanate	polyelectrolyte	0									0	6	0.24	0.131376	1.56306	270	6	0	0	0									0	9	0.195652	0.17064		806	9	0	0	0
batio3 barium titanate	polyester	0									1	10	0.181818	0.272991	2.71289	810	11	0.0133333	0.111099	1									1	17	0.326923	0.350974		1302	17	0	0	1
batio3 barium titanate	polyetherimide	0									0	3	0.1875	0.0498413	0.729691	90	3	0	0	0									0	3	0.0857143	0.0451122		279	3	0	0	0
batio3 barium titanate	polyethylene	0									0	4	0.133333	0.0653683	0.970769	315	4	0	0	0									0	22	0.305556	0.593211		2015	22	0	0	0
batio3 barium titanate	polyimide	0									0	10	0.27027	0.201105	2.54811	510	10	0	0	0									0	14	0.325581	0.280949		868	14	0	0	0
batio3 barium titanate	polylactic acid	0									0	7	0.269231	0.14418	1.79137	300	7	0	0	0									0	8	0.216216	0.154696		496	8	0	0	0
batio3 barium titanate	polylactide	0									0	7	0.304348	0.139026	1.77484	255	7	0	0	0									0	3	0.0857143	0.0532587		279	3	0	0	0
batio3 barium titanate	polyolefin	1									1	5	0.166667	0.0847931	1.22405	330	5	0	0	1									1	5	0.147059	0.103745		372	5	0	0	1
batio3 barium titanate	polypropylene	1									1	11	0.268293	0.223327	2.8108	585	11	0	0	1									1	19	0.387755	0.489022		1271	19	0	0	2
batio3 barium titanate	polypyrrole	0									0	10	0.192308	0.228836	2.61164	735	10	0	0	0									0	18	0.367347	0.438464		1178	18	0	0	0
batio3 barium titanate	polysaccharide	0									0	3	0.157895	0.0675661	0.782408	135	5	0.0318519	1.998	0									0	5	0.125	0.11294		496	5	0	0	0
batio3 barium titanate	polysiloxane	0									0	5	0.25	0.0946432	1.25797	180	5	0	0	0									0	10	0.243902	0.225227		682	10	0	0	0
batio3 barium titanate	polystyrene	3									3	10	0.232558	0.201105	2.54811	600	10	0	0	3									3	20	0.30303	0.568324		1829	20	0	0	3
batio3 barium titanate	polysulfone	0									0	11	0.146667	0.327689	3.05679	1125	12	0.0185185	0.09999	0									0	8	0.205128	0.190198		558	8	0	0	0
batio3 barium titanate	polythiophene	0									0	8	0.216216	0.142663	1.98375	480	8	0	0	0									0	6	0.166667	0.110943		403	6	0	0	0
batio3 barium titanate	polyurethane	0									0	9	0.183673	0.276185	2.5061	705	9	0	0	1									1	17	0.326923	0.400874		1302	17	0	0	1
batio3 barium titanate	polyvinylidene	1									1	3	0.0909091	0.0512766	0.735586	345	3	0	0	1									1	11	0.289474	0.254733		682	11	0	0	1
batio3 barium titanate	polyvinylpyrrolidone	0									0	7	0.259259	0.199776	1.91023	315	7	0	0	0									0	6	0.146341	0.115258		558	6	0	0	0
batio3 barium titanate	pva, polyvinyl alcohol	0									0	2	0.0909091	0.0388889	0.506937	165	2	0	0	0									0	18	0.339623	0.430089		1302	18	0	0	0
batio3 barium titanate	pvc, polyvinyl chloride	0									0	1	0.0588235	0.0133333	0.231616	75	1	0	0	0									0	10	0.25641	0.217087		620	10	0	0	0
batio3 barium titanate	pvdf, polyvinylidene fluoride	1									1	1	0.05	0.0166667	0.244239	120	1	0	0	1									1	9	0.243243	0.24188		589	9	0	0	1
batio3 barium titanate	pyridine	0									0	6	0.3	0.11192	1.50296	195	6	0	0	0									0	10	0.227273	0.18629		775	10	0	0	0
batio3 barium titanate	silane	1									2	9	0.230769	0.180272	2.28979	525	9	0	0	3									3	22	0.338462	0.611275		1860	22	0	0	4
batio3 barium titanate	Silica, sio2	1									1	0	0	0	0	105	0	0	0	2									2	25	0.304878	0.727809		2480	25	0	0	2
batio3 barium titanate	silsesquioxane	0									0	5	0.15625	0.0934259	1.25401	360	5	0	0	0									0	9	0.25	0.168291		496	9	0	0	0
batio3 barium titanate	silver	2									2	9	0.236842	0.279448	2.5167	510	9	0	0	3									3	19	0.316667	0.498256		1612	24	0.108456	0.357117	4
batio3 barium titanate	silver nitrate ,agno3	0									0	2	0.1	0.027619	0.466994	135	2	0	0	0									0	12	0.307692	0.256125		682	17	0.132754	0.714184	0
batio3 barium titanate	Sno2, tin oxide	0									0	1	0.0555556	0.0133333	0.231616	90	1	0	0	1									1	9	0.230769	0.185694		651	14	0.125567	1.24969	1
batio3 barium titanate	tib2, titanium diboride	0									0	1	0.0588235	0.0133333	0.231616	75	1	0	0	0									0	7	0.189189	0.151231		465	13	0.120928	5.99401	0
batio3 barium titanate	Tio2, titanium dioxide	3									3	0	0	0	0	45	0	0	0	3									3	24	0.352941	0.692478		2015	35	0.326068	0.846089	3
batio3 barium titanate	v2o5, vanadium oxide	0									0	0	0	0	0	30	0	0	0	0									0	5	0.142857	0.0855623		341	9	0.0727417	3.996	0
batio3 barium titanate	vanadium phosphate	0									0	5	0.208333	0.131202	1.34407	240	5	0	0	0									0	0	0	0		93	0	0	0	0
batio3 barium titanate	vinylpyridine	0									0	5	0.172414	0.0863956	1.22928	315	5	0	0	0									0	4	0.111111	0.0624084		341	4	0	0	0
batio3 barium titanate	zeolite	0									0	11	0.183333	0.278522	2.92773	870	11	0	0	0									0	15	0.357143	0.338728		868	15	0	0	0
batio3 barium titanate	zirconium	1									1	8	0.296296	0.151716	2.01338	330	8	0	0	1									1	11	0.244444	0.279629		899	15	0.0735421	0.571347	1
batio3 barium titanate	zno, zinc oxide	0									0	0	0	0	0	45	0	0	0	1									1	16	0.340426	0.400719		1116	23	0.184247	0.777691	1
batio3 barium titanate	zro2, zirconium dioxide	1									1	0	0	0	0	0	0	0	0	1									1	12	0.27907	0.303377		868	12	0	0	1
boron nitride	al2o3 aluminum oxide	0									0	3	0.107143	0.0442857	0.711233	182	3	0	0	0									0	15	0.306122	0.406942		833	15	0	0	0
boron nitride	alumina	0									0	18	0.321429	0.476653	4.88711	1352	18	0	0	0									1	13	0.25	0.363321		884	13	0	0	1
boron nitride	aluminium	1									1	12	0.363636	0.33603	3.26582	598	12	0	0	2									2	14	0.35	0.382552		697	14	0	0	2
boron nitride	aluminum	3									3	20	0.327869	0.678699	5.73395	1534	20	0	0	3									3	13	0.220339	0.354279		1003	13	0	0	4
boron nitride	B4c boron carbide	1									1	2	0.0740741	0.037013	0.499635	130	2	0	0	1									1	10	0.555556	0.251966		255	10	0	0	1
boron nitride	batio3 barium titanate	0									0	9	0.3	0.166336	2.25097	390	9	0	0	0									0	9	0.243243	0.181404		527	9	0	0	0
boron nitride	boron nitride	24									25	24	0.96	0.891945	7.05427	676	24	0	0	29									34	15	0.9375	0.406942		289	17	0.0291667	0.153834	40
boron nitride	c3n4, carbon nitride	0									0	7	0.241379	0.123101	1.72922	312	7	0	0	0									0	2	0.105263	0.0278846		102	2	0	0	0
boron nitride	cacl2, calcium chloride	0									0	3	0.111111	0.0501832	0.732702	156	3	0	0	0									0	2	0.0909091	0.0276515		153	2	0	0	0
boron nitride	cadmium sulfide	0									0	4	0.114286	0.0635165	0.964318	390	4	0	0	0									0	1	0.05	0.0128205		102	1	0	0	0
boron nitride	calcium carbonate,caco3	0									0	8	0.25	0.19444	2.11281	416	8	0	0	0									0	4	0.114286	0.0676668		408	4	0	0	0
boron nitride	calcium hydroxide	0									0	9	0.243243	0.16434	2.24377	572	9	0	0	0									0	1	0.0526316	0.0125		85	1	0	0	0
boron nitride	calcium phosphate	0									0	16	0.340426	0.314022	4.0594	1014	16	0	0	0									0	7	0.159091	0.125383		612	7	0	0	0
boron nitride	calcium silicate	0									0	9	0.191489	0.170141	2.26065	832	9	0	0	0									0	1	0.0588235	0.0153846		51	1	0	0	0
boron nitride	carbon nanotube	3									3	22	0.314286	0.677659	6.19756	1820	22	0	0	4									4	11	0.1375	0.226306		1326	11	0	0	4
boron nitride	carboxymethyl cellulose	0									0	4	0.148148	0.0693757	0.986454	182	4	0	0	0									0	0	0	0		153	0	0	0	0
boron nitride	cellulose	0									0	17	0.261538	0.376244	4.43252	1560	17	0	0	0									0	11	0.196429	0.207591		884	11	0	0	0
boron nitride	ceo2, cerium oxide	0									0	9	0.3	0.175596	2.27934	390	9	0	0	0									0	8	0.285714	0.124328		357	8	0	0	0
boron nitride	chitin	0									0	7	0.2	0.128826	1.74522	468	7	0	0	0									0	2	0.0714286	0.0253205		255	2	0	0	0
boron nitride	chitosan	0									0	20	0.37037	0.519936	5.41008	1352	20	0	0	0									0	6	0.146341	0.107246		544	6	0	0	0
boron nitride	chromium	0									0	16	0.533333	0.380162	4.22759	624	16	0	0	0									0	12	0.428571	0.312355		425	12	0	0	0
boron nitride	Co3o4	0									0	12	0.333333	0.244704	3.07317	624	12	0	0	0									0	3	0.130435	0.040472		187	3	0	0	0
boron nitride	cofe2o4, cobalt ferrite	0									0	5	0.192308	0.121733	1.33383	234	5	0	0	0									0	5	0.208333	0.0794564		238	5	0	0	0
boron nitride	collagen	0									0	10	0.3125	0.228087	2.60429	520	10	0	0	0									0	5	0.138889	0.0915709		442	5	0	0	0
boron nitride	copper	0									0	13	0.361111	0.252046	3.29112	650	13	0	0	0									0	14	0.254545	0.340275		918	14	0	0	0
boron nitride	cuo, copper oxide	0									0	6	0.1875	0.124221	1.54489	364	6	0	0	0									0	6	0.1875	0.103606		391	6	0	0	0
boron nitride	cyclodextrin	0									0	11	0.289474	0.215412	2.7923	650	11	0	0	0									0	3	0.12	0.0419872		221	3	0	0	0
boron nitride	diamond	1									1	8	0.275862	0.225629	2.1949	338	8	0	0	1									1	12	0.352941	0.306442		561	12	0	0	1
boron nitride	epoxy	1									1	19	0.301587	0.474167	5.0891	1560	19	0	0	3									4	13	0.203125	0.32465		1088	13	0	0	5
boron nitride	fe2o3	0									0	19	0.372549	0.510966	5.15262	1248	19	0	0	0									0	5	0.151515	0.0725233		391	5	0	0	0
boron nitride	fe3o4	0									0	19	0.333333	0.453982	5.0432	1404	19	0	0	0									0	5	0.142857	0.0732793		425	5	0	0	0
boron nitride	fecl3	0									0	3	0.107143	0.0507579	0.734741	182	3	0	0	0									0	7	0.25	0.132152		340	7	0	0	0
boron nitride	fullerene	0									0	10	0.277778	0.223704	2.60512	572	10	0	0	0									0	7	0.318182	0.132906		238	7	0	0	0
boron nitride	glucose oxidase	0									0	16	0.313725	0.374824	4.21918	1170	16	0	0	0									0	7	0.225806	0.122297		391	7	0	0	0
boron nitride	gold	0									0	12	0.3	0.241619	3.05511	728	12	0	0	0									0	9	0.18	0.154631		748	9	0	0	0
boron nitride	graphene	0									0	11	0.323529	0.254995	2.88924	546	11	0	0	0									0	10	0.2	0.195505		765	10	0	0	0
boron nitride	graphite	3									3	17	0.346939	0.471323	4.6429	1144	17	0	0	3									3	13	0.19697	0.375124		1122	13	0	0	4
boron nitride	hydrogel	0									0	5	0.172414	0.130328	1.34967	260	5	0	0	0									0	3	0.0769231	0.0445513		459	3	0	0	0
boron nitride	kaolinite	0									0	13	0.361111	0.315379	3.43983	650	13	0	0	0									0	2	0.08	0.0305361		204	2	0	0	0
boron nitride	li3v2	0									0	7	0.166667	0.128396	1.74383	650	7	0	0	0									0	0	0	0		153	0	0	0	0
boron nitride	licl, lithium chloride	0									0	4	0.129032	0.0709451	0.991899	286	4	0	0	0									0	2	0.1	0.0276515		119	2	0	0	0
boron nitride	lifepo4	0									0	12	0.3	0.246586	3.07986	728	12	0	0	0									0	2	0.08	0.0282051		204	2	0	0	0
boron nitride	melamine	0									0	8	0.25	0.141332	1.97889	416	8	0	0	0									0	3	0.136364	0.0447917		170	5	0.0291667	1.998	0
boron nitride	mgo, magnesium oxide	0									0	9	0.264706	0.171173	2.26712	494	9	0	0	0									0	8	0.307692	0.133567		323	8	0	0	0
boron nitride	mno2, manganese oxide	0									0	6	0.206897	0.113181	1.51057	286	6	0	0	0									0	5	0.151515	0.0730462		391	5	0	0	0
boron nitride	moo3, molybdenum trioxide	0									0	2	0.0555556	0.0427451	0.515195	364	2	0	0	0									0	4	0.222222	0.0631103		119	4	0	0	0
boron nitride	Mos2, molybdenum disulfide	0									0	8	0.258065	0.166678	2.06349	390	8	0	0	0									0	4	0.173913	0.0667161		204	4	0	0	0
boron nitride	nickel	0									0	7	0.233333	0.153754	1.81918	338	7	0	0	0									0	12	0.222222	0.289126		867	12	0	0	0
boron nitride	nickel hydroxide	0									0	16	0.516129	0.360492	4.1877	650	16	0	0	0									0	1	0.05	0.0128205		102	1	0	0	0
boron nitride	Nio, nickel oxide	0									0	1	0.03125	0.0166667	0.244239	234	1	0	0	0									0	5	0.16129	0.0858907		357	5	0	0	0
boron nitride	nylon	0									0	16	0.380952	0.338056	4.12612	936	16	0	0	0									0	10	0.285714	0.173109		510	10	0	0	0
boron nitride	palladium	0									0	8	0.258065	0.166439	2.04716	390	8	0	0	0									0	9	0.28125	0.1789		442	9	0	0	0
boron nitride	platinum	0									0	12	0.324324	0.249136	3.08069	650	12	0	0	0									0	9	0.264706	0.159791		476	9	0	0	0
boron nitride	pmma, polymethylmethacrylate	0									0	2	0.0666667	0.0302825	0.476862	208	2	0	0	0									0	12	0.342857	0.249219		544	12	0	0	0
boron nitride	polyacrylamide	0									0	7	0.233333	0.136936	1.77671	338	7	0	0	0									0	2	0.08	0.0278846		204	2	0	0	0
boron nitride	polyacrylonitrile	0									0	2	0.0740741	0.0583333	0.558897	130	2	0	0	0									0	7	0.225806	0.118451		391	7	0	0	1
boron nitride	polyamide	0									0	14	0.368421	0.321994	3.66661	728	14	0	0	0									0	10	0.30303	0.188027		476	10	0	0	0
boron nitride	polyaniline, pani	0									0	4	0.129032	0.068324	0.98167	286	4	0	0	0									0	12	0.20339	0.237895		952	12	0	0	0
boron nitride	polybutadiene	0									0	10	0.30303	0.214917	2.58001	494	10	0	0	0									0	5	0.185185	0.0820024		289	5	0	0	0
boron nitride	polycaprolactone	0									0	10	0.30303	0.201942	2.54561	494	10	0	0	0									0	3	0.1	0.0409455		306	3	0	0	0
boron nitride	polycarbonate	0									0	6	0.166667	0.102317	1.47288	468	6	0	0	0									0	9	0.257143	0.157724		493	9	0	0	0
boron nitride	polydimethylsiloxane	0									0	8	0.275862	0.199414	2.13695	390	8	0	0	0									0	2	0.0689655	0.0253205		272	2	0	0	0
boron nitride	polydopamine	0									0	8	0.266667	0.15482	2.02255	364	8	0	0	0									0	1	0.0526316	0.0151515		85	1	0	0	0
boron nitride	polyelectrolyte	0									0	9	0.272727	0.174686	2.28048	468	9	0	0	0									0	6	0.171429	0.0917541		442	6	0	0	0
boron nitride	polyester	0									0	17	0.288136	0.405972	4.51455	1404	17	0	0	0									0	10	0.212766	0.173109		714	10	0	0	0
boron nitride	polyetherimide	0									0	4	0.153846	0.0898413	1.04036	156	4	0	0	0									0	6	0.333333	0.122166		153	6	0	0	0
boron nitride	polyethylene	0									0	7	0.184211	0.118507	1.71437	546	7	0	0	0									0	12	0.176471	0.249219		1105	12	0	0	0
boron nitride	polyimide	0									1	16	0.4	0.351813	4.16326	884	16	0	0	1									2	9	0.28125	0.166252		476	9	0	0	2
boron nitride	polylactic acid	0									0	12	0.375	0.223962	3.00816	520	12	0	0	0									0	5	0.192308	0.0977809		272	5	0	0	0
boron nitride	polylactide	0									0	7	0.205882	0.128113	1.74283	442	7	0	0	0									0	1	0.0434783	0.0125		153	1	0	0	0
boron nitride	polyolefin	0									0	8	0.210526	0.145397	1.99172	572	8	0	0	0									0	6	0.285714	0.120694		204	6	0	0	0
boron nitride	polypropylene	1									1	18	0.4	0.415311	4.73126	1014	18	0	0	1									1	10	0.227273	0.194273		697	10	0	0	1
boron nitride	polypyrrole	0									0	21	0.42	0.60487	5.80672	1274	21	0	0	0									0	8	0.177778	0.147021		646	8	0	0	0
boron nitride	polysaccharide	0									0	4	0.137931	0.0779303	1.01012	234	4	0	0	0									0	2	0.0689655	0.0253205		272	2	0	0	0
boron nitride	polysiloxane	0									0	7	0.241379	0.128259	1.74745	312	7	0	0	0									0	8	0.275862	0.144658		374	8	0	0	0
boron nitride	polystyrene	0									0	18	0.409091	0.440133	4.7913	1040	18	0	0	0									0	12	0.193548	0.239126		1003	12	0	0	0
boron nitride	polysulfone	0									0	22	0.293333	0.7675	6.36754	1950	22	0	0	0									0	5	0.178571	0.0846539		306	5	0	0	0
boron nitride	polythiophene	0									0	13	0.302326	0.249346	3.27923	832	13	0	0	0									0	4	0.166667	0.0573718		221	4	0	0	0
boron nitride	polyurethane	0									0	14	0.245614	0.290754	3.59084	1222	14	0	0	0									0	11	0.23913	0.208823		714	11	0	0	0
boron nitride	polyvinylidene	0									0	5	0.119048	0.0930276	1.24892	598	5	0	0	0									0	6	0.193548	0.101603		374	6	0	0	0
boron nitride	polyvinylpyrrolidone	0									0	10	0.285714	0.189198	2.51408	546	10	0	0	0									0	4	0.137931	0.0576543		306	4	0	0	0
boron nitride	pva, polyvinyl alcohol	0									0	5	0.166667	0.0923102	1.25155	286	5	0	0	0									0	10	0.212766	0.183201		714	10	0	0	0
boron nitride	pvc, polyvinyl chloride	0									0	2	0.08	0.0302825	0.476862	130	2	0	0	0									0	7	0.25	0.134521		340	7	0	0	0
boron nitride	pvdf, polyvinylidene fluoride	0									0	2	0.0666667	0.033908	0.490518	208	2	0	0	0									0	5	0.172414	0.0759308		323	5	0	0	0
boron nitride	pyridine	0									0	10	0.37037	0.183186	2.49567	338	10	0	0	0									0	7	0.212121	0.114103		425	7	0	0	0
boron nitride	silane	0									0	15	0.340909	0.295966	3.80947	910	15	0	0	0									1	12	0.196721	0.308457		1020	13	0.0125	0.0909008	1
boron nitride	Silica, sio2	2									2	2	0.0689655	0.136111	0.726205	182	2	0	0	2									2	13	0.1625	0.327775		1360	14	0.0166667	0.0833264	2
boron nitride	silsesquioxane	0									0	12	0.333333	0.277614	3.15937	624	12	0	0	0									0	6	0.24	0.0937921		272	8	0.0291667	0.499875	1
boron nitride	silver	0									0	14	0.318182	0.313737	3.64889	884	14	0	0	0									0	12	0.218182	0.239126		884	12	0	0	0
boron nitride	silver nitrate ,agno3	0									0	3	0.1	0.052619	0.738079	234	3	0	0	0									0	4	0.121212	0.0766598		374	4	0	0	0
boron nitride	Sno2, tin oxide	0									0	1	0.0344828	0.0133333	0.231616	156	1	0	0	0									0	5	0.16129	0.0728058		357	5	0	0	0
boron nitride	tib2, titanium diboride	2									2	1	0.0357143	0.0133333	0.231616	130	1	0	0	2									2	7	0.333333	0.188076		255	7	0	0	3
boron nitride	Tio2, titanium dioxide	1									1	0	0	0	0	78	0	0	0	1									1	13	0.2	0.324891		1105	13	0	0	1
boron nitride	v2o5, vanadium oxide	0									0	0	0	0	0	52	0	0	0	0									0	3	0.130435	0.0474359		187	3	0	0	0
boron nitride	vanadium phosphate	0									0	9	0.290323	0.17903	2.28963	416	9	0	0	0									0	0	0	0		51	0	0	0	0
boron nitride	vinylpyridine	0									0	6	0.153846	0.10935	1.49372	546	6	0	0	0									0	2	0.0833333	0.0253205		187	2	0	0	0
boron nitride	zeolite	0									0	18	0.290323	0.424036	4.75976	1508	18	0	0	0									0	10	0.30303	0.184433		476	10	0	0	0
boron nitride	zirconium	1									1	15	0.483871	0.342191	3.93124	572	15	0	0	1									1	11	0.354839	0.262669		493	11	0	0	1
boron nitride	zno, zinc oxide	0									0	1	0.0384615	0.0172414	0.246279	78	1	0	0	0									0	11	0.275	0.245688		612	11	0	0	0
boron nitride	zro2, zirconium dioxide	0									0	0	0	0	0	0	0	0	0	0									0	10	0.30303	0.206095		476	10	0	0	0
c3n4, carbon nitride	al2o3 aluminum oxide	0									0	3	0.214286	0.0442857	0.711233	84	3	0	0	0									0	3	0.06	0.0556624		294	3	0	0	0
c3n4, carbon nitride	alumina	0									0	7	0.127273	0.140879	1.77719	624	7	0	0	0									0	3	0.0566038	0.0556624		312	3	0	0	0
c3n4, carbon nitride	aluminium	0									0	3	0.1	0.0461376	0.717684	276	3	0	0	0									0	2	0.0465116	0.0278846		246	2	0	0	0
c3n4, carbon nitride	aluminum	0									0	8	0.131148	0.197214	2.12882	708	8	0	0	0									0	3	0.05	0.0556624		354	3	0	0	0
c3n4, carbon nitride	B4c boron carbide	0									0	2	0.153846	0.0809524	0.604647	60	3	0.0666667	0.999001	0									0	1	0.0555556	0.0125		90	1	0	0	0
c3n4, carbon nitride	batio3 barium titanate	0									0	6	0.315789	0.10586	1.48294	180	6	0	0	0									0	3	0.09375	0.0556624		186	3	0	0	0
c3n4, carbon nitride	boron nitride	0									0	7	0.241379	0.123101	1.72922	312	7	0	0	0									0	2	0.105263	0.0278846		102	2	0	0	0
c3n4, carbon nitride	c3n4, carbon nitride	2									3	10	0.909091	0.282399	2.74878	144	15	0.179595	0.9998	4									6	4	0.8	0.155662		36	4	0	0	6
c3n4, carbon nitride	cacl2, calcium chloride	0									0	2	0.142857	0.0309524	0.479617	72	2	0	0	0									0	1	0.0833333	0.0125		54	1	0	0	0
c3n4, carbon nitride	cadmium sulfide	0									0	4	0.190476	0.0842857	1.0219	180	4	0	0	0									0	0	0	0		36	0	0	0	0
c3n4, carbon nitride	calcium carbonate,caco3	0									0	5	0.238095	0.101527	1.26818	192	5	0	0	0									0	2	0.0769231	0.1125		144	2	0	0	0
c3n4, carbon nitride	calcium hydroxide	0									0	7	0.28	0.140879	1.77719	264	7	0	0	0									0	1	0.125	0.0125		30	1	0	0	0
c3n4, carbon nitride	calcium phosphate	0									0	8	0.195122	0.163101	2.03988	468	8	0	0	0									0	3	0.0810811	0.0556624		216	3	0	0	0
c3n4, carbon nitride	calcium silicate	0									0	7	0.2	0.142268	1.78157	384	9	0.0394636	0.39992	0									0	1	0.166667	0.0153846		18	1	0	0	0
c3n4, carbon nitride	carbon nanotube	0									0	8	0.114286	0.215482	2.17378	840	8	0	0	0									0	3	0.0379747	0.0556624		468	3	0	0	0
c3n4, carbon nitride	carboxymethyl cellulose	0									0	1	0.0625	0.0172414	0.246279	84	2	0.0172414	1000	0									0	0	0	0		54	0	0	0	0
c3n4, carbon nitride	cellulose	0									0	8	0.133333	0.225733	2.19387	720	8	0	0	0									0	2	0.037037	0.0278846		312	2	0	0	0
c3n4, carbon nitride	ceo2, cerium oxide	0									0	5	0.277778	0.0873413	1.23225	180	7	0.0430556	0.666445	0									0	2	0.0869565	0.0278846		126	2	0	0	0
c3n4, carbon nitride	chitin	0									0	3	0.12	0.0442857	0.711233	216	3	0	0	0									0	1	0.0555556	0.0125		90	1	0	0	0
c3n4, carbon nitride	chitosan	0									0	8	0.148148	0.189768	2.09849	624	8	0	0	0									0	1	0.0285714	0.0125		192	1	0	0	0
c3n4, carbon nitride	chromium	0									0	7	0.259259	0.123101	1.72922	288	7	0	0	0									0	2	0.0740741	0.0278846		150	2	0	0	0
c3n4, carbon nitride	Co3o4	0									0	4	0.133333	0.0707407	0.989243	288	4	0	0	0									0	1	0.0714286	0.0125		66	1	0	0	0
c3n4, carbon nitride	cofe2o4, cobalt ferrite	0									0	2	0.117647	0.035119	0.493695	108	3	0.0208333	0.999001	0									0	1	0.0588235	0.0125		84	1	0	0	0
c3n4, carbon nitride	collagen	0									0	4	0.153846	0.0670826	0.975969	240	6	0.0394636	0.9995	0									0	2	0.0714286	0.0278846		156	2	0	0	0
c3n4, carbon nitride	copper	0									0	6	0.206897	0.109768	1.4976	300	6	0	0	0									0	3	0.0545455	0.0556624		324	3	0	0	0
c3n4, carbon nitride	cuo, copper oxide	0									0	3	0.142857	0.0794636	0.819643	168	3	0	0	0									0	3	0.125	0.0556624		138	3	0	0	0
c3n4, carbon nitride	cyclodextrin	0									0	5	0.166667	0.0921488	1.2496	300	8	0.0602969	1.49925	0									0	1	0.0625	0.0125		78	1	0	0	0
c3n4, carbon nitride	diamond	0									0	3	0.15	0.0942857	0.836263	156	4	0.0666667	0.49975	0									0	3	0.0882353	0.0556624		198	3	0	0	0
c3n4, carbon nitride	epoxy	0									0	8	0.129032	0.163101	2.03988	720	8	0	0	0									0	4	0.0625	0.155662		384	4	0	0	0
c3n4, carbon nitride	fe2o3	0									0	8	0.166667	0.221566	2.17979	576	12	0.158762	0.99975	0									0	3	0.125	0.0556624		138	3	0	0	0
c3n4, carbon nitride	fe3o4	0									0	9	0.163636	0.242399	2.43811	648	14	0.179595	1.24969	0									0	2	0.0740741	0.0278846		150	2	0	0	0
c3n4, carbon nitride	fecl3	0									0	2	0.133333	0.0315271	0.481656	84	3	0.0172414	0.999001	0									0	2	0.0909091	0.0278846		120	2	0	0	0
c3n4, carbon nitride	fullerene	0									0	6	0.230769	0.159602	1.62629	264	6	0	0	0									0	1	0.0588235	0.0153846		84	1	0	0	0
c3n4, carbon nitride	glucose oxidase	0									0	8	0.177778	0.220177	2.17541	540	12	0.157373	0.99975	0									0	1	0.0384615	0.0125		138	1	0	0	0
c3n4, carbon nitride	gold	0									0	6	0.1875	0.10586	1.48294	336	6	0	0	0									0	3	0.0666667	0.0556624		264	3	0	0	0
c3n4, carbon nitride	graphene	0									0	4	0.148148	0.0667123	0.976586	252	4	0	0	0									0	2	0.0425532	0.0278846		270	2	0	0	0
c3n4, carbon nitride	graphite	0									0	7	0.148936	0.171249	1.8478	528	11	0.126964	1.33289	0									0	3	0.0447761	0.0556624		396	3	0	0	0
c3n4, carbon nitride	hydrogel	0									0	2	0.111111	0.027619	0.466994	120	2	0	0	0									0	2	0.0689655	0.0402778		162	2	0	0	0
c3n4, carbon nitride	kaolinite	0									0	6	0.206897	0.136844	1.5619	300	9	0.0907063	0.999667	0									0	1	0.0666667	0.0153846		72	1	0	0	0
c3n4, carbon nitride	li3v2	0									0	3	0.1	0.0461376	0.717684	300	3	0	0	0									0	0	0	0		54	0	0	0	0
c3n4, carbon nitride	licl, lithium chloride	0									0	3	0.166667	0.0524266	0.741208	132	3	0	0	0									0	1	0.1	0.0125		42	1	0	0	0
c3n4, carbon nitride	lifepo4	0									0	4	0.117647	0.0703042	0.988625	336	4	0	0	0									0	2	0.142857	0.0431624		72	2	0	0	0
c3n4, carbon nitride	melamine	0									0	4	0.181818	0.0665079	0.97393	192	5	0.0222222	0.333222	1									1	1	0.0909091	0.0125		60	1	0	0	1
c3n4, carbon nitride	mgo, magnesium oxide	0									0	5	0.227273	0.0902969	1.24315	228	8	0.0602969	1.49925	0									0	3	0.15	0.0556624		114	3	0	0	0
c3n4, carbon nitride	mno2, manganese oxide	0									0	3	0.166667	0.0907063	0.84422	132	6	0.0907063	3000	0									0	1	0.0384615	0.0125		138	1	0	0	0
c3n4, carbon nitride	moo3, molybdenum trioxide	0									0	2	0.0909091	0.0533333	0.542284	168	2	0	0	0									0	1	0.1	0.0153846		42	1	0	0	0
c3n4, carbon nitride	Mos2, molybdenum disulfide	0									0	3	0.136364	0.0602969	0.767294	180	6	0.0602969	3000	0									0	1	0.0666667	0.0153846		72	1	0	0	0
c3n4, carbon nitride	nickel	0									0	4	0.210526	0.0690271	0.984213	156	4	0	0	0									0	3	0.0576923	0.0556624		306	3	0	0	0
c3n4, carbon nitride	nickel hydroxide	0									0	7	0.25	0.123101	1.72922	300	10	0.0602969	0.749813	0									0	0	0	0		36	0	0	0	0
c3n4, carbon nitride	Nio, nickel oxide	0									0	1	0.0555556	0.0166667	0.244239	108	1	0	0	0									0	2	0.0869565	0.0402778		126	2	0	0	0
c3n4, carbon nitride	nylon	0									0	7	0.179487	0.173101	1.85425	432	11	0.126964	1.33289	0									0	3	0.0967742	0.0556624		180	3	0	0	0
c3n4, carbon nitride	palladium	0									0	3	0.136364	0.0448604	0.713272	180	3	0	0	0									0	2	0.0714286	0.0278846		156	2	0	0	0
c3n4, carbon nitride	platinum	0									0	6	0.206897	0.108815	1.49384	300	9	0.0602969	0.999667	0									0	2	0.0666667	0.0278846		168	2	0	0	0
c3n4, carbon nitride	pmma, polymethylmethacrylate	0									0	2	0.125	0.0533333	0.542284	96	2	0	0	0									0	3	0.0909091	0.0556624		192	3	0	0	0
c3n4, carbon nitride	polyacrylamide	0									0	1	0.0454545	0.0166667	0.244239	156	1	0	0	0									0	2	0.142857	0.0278846		72	2	0	0	0
c3n4, carbon nitride	polyacrylonitrile	0									0	0	0	0	0	60	0	0	0	0									0	2	0.08	0.0278846		138	2	0	0	0
c3n4, carbon nitride	polyamide	0									0	6	0.1875	0.136269	1.55986	336	6	0	0	0									0	2	0.0666667	0.0402778		168	2	0	0	0
c3n4, carbon nitride	polyaniline, pani	0									0	3	0.166667	0.0490932	0.728585	132	3	0	0	0									0	3	0.0526316	0.0556624		336	3	0	0	0
c3n4, carbon nitride	polybutadiene	0									0	6	0.26087	0.138233	1.56628	228	9	0.0920952	0.999667	0									0	1	0.05	0.0125		102	1	0	0	0
c3n4, carbon nitride	polycaprolactone	0									0	6	0.26087	0.10586	1.48294	228	6	0	0	0									0	1	0.047619	0.0125		108	1	0	0	0
c3n4, carbon nitride	polycarbonate	0									0	3	0.12	0.0494709	0.730307	216	3	0	0	0									0	2	0.0645161	0.1125		174	2	0	0	0
c3n4, carbon nitride	polydimethylsiloxane	0									0	2	0.0869565	0.027619	0.466994	180	2	0	0	0									0	2	0.111111	0.0402778		96	2	0	0	0
c3n4, carbon nitride	polydopamine	0									0	4	0.2	0.0749074	1.00332	168	4	0	0	0									0	0	0	0		30	0	0	0	0
c3n4, carbon nitride	polyelectrolyte	0									0	2	0.0769231	0.0351852	0.49493	216	2	0	0	0									0	2	0.0714286	0.0278846		156	2	0	0	0
c3n4, carbon nitride	polyester	0									0	7	0.127273	0.144583	1.78919	648	7	0	0	0									0	3	0.0697674	0.0556624		252	3	0	0	0
c3n4, carbon nitride	polyetherimide	0									0	3	0.230769	0.0498413	0.729691	72	4	0.0222222	0.49975	0									0	0	0	0		54	0	0	0	0
c3n4, carbon nitride	polyethylene	0									0	5	0.192308	0.137492	1.36356	252	7	0.069873	0.666445	0									0	2	0.0298507	0.0278846		390	2	0	0	0
c3n4, carbon nitride	polyimide	0									0	6	0.157895	0.123638	1.53091	408	6	0	0	0									0	2	0.0666667	0.0278846		168	2	0	0	0
c3n4, carbon nitride	polylactic acid	0									0	5	0.2	0.0837493	1.22021	240	5	0	0	0									0	1	0.0526316	0.0153846		96	1	0	0	0
c3n4, carbon nitride	polylactide	0									0	4	0.173913	0.0628042	0.961923	204	4	0	0	0									0	1	0.0833333	0.0125		54	1	0	0	0
c3n4, carbon nitride	polyolefin	0									0	5	0.185185	0.101527	1.26818	264	5	0	0	0									0	1	0.0666667	0.0153846		72	1	0	0	0
c3n4, carbon nitride	polypropylene	0									0	8	0.195122	0.163101	2.03988	468	11	0.0602969	0.59988	0									0	3	0.0714286	0.0556624		246	3	0	0	0
c3n4, carbon nitride	polypyrrole	0									0	8	0.156863	0.175733	2.06884	588	12	0.112929	0.99975	0									0	2	0.05	0.0278846		228	2	0	0	0
c3n4, carbon nitride	polysaccharide	0									0	2	0.117647	0.0318519	0.482307	108	2	0	0	0									0	1	0.0526316	0.0125		96	1	0	0	0
c3n4, carbon nitride	polysiloxane	0									0	2	0.1	0.0341667	0.489934	144	3	0.0208333	0.999001	0									0	1	0.04	0.0125		132	1	0	0	0
c3n4, carbon nitride	polystyrene	0									0	7	0.162791	0.153511	1.80614	480	10	0.0907063	0.749813	0									0	2	0.0327869	0.0278846		354	2	0	0	0
c3n4, carbon nitride	polysulfone	0									0	9	0.121622	0.269066	2.51716	900	9	0	0	0									0	0	0	0		108	0	0	0	0
c3n4, carbon nitride	polythiophene	0									0	7	0.2	0.153511	1.80614	384	7	0	0	0									0	2	0.133333	0.0278846		78	2	0	0	0
c3n4, carbon nitride	polyurethane	0									0	7	0.14	0.142268	1.78157	564	7	0	0	0									0	3	0.0697674	0.127885		252	3	0	0	0
c3n4, carbon nitride	polyvinylidene	0									0	3	0.1	0.07	0.786523	276	3	0	0	0									0	0	0	0		132	0	0	0	0
c3n4, carbon nitride	polyvinylpyrrolidone	0									0	5	0.192308	0.0856012	1.22666	252	7	0.0394636	0.666445	0									0	2	0.1	0.0278846		108	2	0	0	0
c3n4, carbon nitride	pva, polyvinyl alcohol	0									0	3	0.166667	0.0561303	0.753215	132	3	0	0	0									0	4	0.0952381	0.155662		252	4	0	0	0
c3n4, carbon nitride	pvc, polyvinyl chloride	0									0	1	0.0714286	0.0133333	0.231616	60	1	0	0	0									0	2	0.0909091	0.0431624		120	2	0	0	0
c3n4, carbon nitride	pvdf, polyvinylidene fluoride	0									0	2	0.125	0.033908	0.490518	96	2	0	0	0									0	1	0.0454545	0.0153846		114	1	0	0	0
c3n4, carbon nitride	pyridine	0									0	5	0.277778	0.087916	1.23429	156	8	0.0602969	1.49925	0									0	1	0.0357143	0.0125		150	1	0	0	0
c3n4, carbon nitride	silane	0									0	5	0.125	0.0800456	1.2082	420	5	0	0	0									0	4	0.0666667	0.155662		360	4	0	0	0
c3n4, carbon nitride	Silica, sio2	0									0	0	0	0	0	84	0	0	0	1									1	3	0.0379747	0.143162		480	3	0	0	1
c3n4, carbon nitride	silsesquioxane	0									0	5	0.172414	0.0921488	1.2496	288	5	0	0	0									0	1	0.0526316	0.0125		96	1	0	0	0
c3n4, carbon nitride	silver	0									0	6	0.157895	0.146712	1.57747	408	6	0	0	0									0	2	0.037037	0.0278846		312	2	0	0	0
c3n4, carbon nitride	silver nitrate ,agno3	0									0	2	0.117647	0.027619	0.466994	108	2	0	0	0									0	2	0.0833333	0.0402778		132	2	0	0	0
c3n4, carbon nitride	Sno2, tin oxide	0									0	1	0.0666667	0.0133333	0.231616	72	1	0	0	0									0	3	0.136364	0.0556624		126	3	0	0	0
c3n4, carbon nitride	tib2, titanium diboride	0									0	1	0.0714286	0.0133333	0.231616	60	1	0	0	0									0	2	0.117647	0.0431624		90	2	0	0	0
c3n4, carbon nitride	Tio2, titanium dioxide	0									1	0	0	0	0	36	0	0	0	1									1	2	0.0307692	0.0402778		390	2	0	0	1
c3n4, carbon nitride	v2o5, vanadium oxide	0									0	0	0	0	0	24	0	0	0	0									0	1	0.0714286	0.0153846		66	1	0	0	0
c3n4, carbon nitride	vanadium phosphate	0									0	4	0.181818	0.0667123	0.976586	192	4	0	0	0									0	0	0	0		18	0	0	0	0
c3n4, carbon nitride	vinylpyridine	0									0	5	0.192308	0.105119	1.28022	252	5	0	0	0									0	1	0.0714286	0.0125		66	1	0	0	0
c3n4, carbon nitride	zeolite	0									0	7	0.118644	0.158491	1.82256	696	10	0.0956871	0.749813	0									0	2	0.0666667	0.0278846		168	2	0	0	0
c3n4, carbon nitride	zirconium	0									0	6	0.230769	0.106435	1.48498	264	9	0.0602969	0.999667	0									0	2	0.0645161	0.0278846		174	2	0	0	0
c3n4, carbon nitride	zno, zinc oxide	0									0	1	0.0833333	0.0172414	0.246279	36	1	0	0	0									1	2	0.0555556	0.0278846		216	2	0	0	1
c3n4, carbon nitride	zro2, zirconium dioxide	0									0	0	0	0	0	0	0	0	0	0									0	2	0.0666667	0.0278846		168	2	0	0	0
cacl2, calcium chloride	al2o3 aluminum oxide	0									0	2	0.222222	0.0309524	0.479617	42	2	0	0	0									0	4	0.0769231	0.0746601		441	5	0.0277778	0.333222	0
cacl2, calcium chloride	alumina	0									0	2	0.0384615	0.0309524	0.479617	312	2	0	0	0									0	5	0.0925926	0.111697		468	6	0.0277778	0.249938	1
cacl2, calcium chloride	aluminium	0									0	2	0.08	0.0335165	0.488462	138	2	0	0	0									0	4	0.0909091	0.0746601		369	5	0.0277778	0.333222	0
cacl2, calcium chloride	aluminum	0									0	3	0.05	0.0501832	0.732702	354	3	0	0	0									0	3	0.047619	0.0468823		531	3	0	0	0
cacl2, calcium chloride	B4c boron carbide	0									0	1	0.125	0.0142857	0.235377	30	1	0	0	0									0	2	0.1	0.0276515		135	2	0	0	0
cacl2, calcium chloride	batio3 barium titanate	0									0	3	0.1875	0.0501832	0.732702	90	3	0	0	0									0	1	0.027027	0.0125		279	1	0	0	0
cacl2, calcium chloride	boron nitride	0									0	3	0.111111	0.0501832	0.732702	156	3	0	0	0									0	2	0.0909091	0.0276515		153	2	0	0	0
cacl2, calcium chloride	c3n4, carbon nitride	0									0	2	0.142857	0.0309524	0.479617	72	2	0	0	0									0	1	0.0833333	0.0125		54	1	0	0	0
cacl2, calcium chloride	cacl2, calcium chloride	10									11	4	0.8	0.112683	1.09338	36	4	0	0	11									16	7	0.875	0.184614		81	9	0.0694444	0.39992	22
cacl2, calcium chloride	cadmium sulfide	0									0	3	0.1875	0.0501832	0.732702	90	3	0	0	0									0	0	0	0		54	0	0	0	0
cacl2, calcium chloride	calcium carbonate,caco3	0									0	2	0.125	0.0309524	0.479617	96	2	0	0	0									1	6	0.26087	0.142947		216	7	0.0277778	0.19996	1
cacl2, calcium chloride	calcium hydroxide	0									0	3	0.130435	0.0501832	0.732702	132	3	0	0	0									0	2	0.2	0.0541667		45	3	0.0416667	0.999001	0
cacl2, calcium chloride	calcium phosphate	3									3	3	0.075	0.0501832	0.732702	234	3	0	0	3									3	5	0.138889	0.141684		324	6	0.0416667	0.249938	3
cacl2, calcium chloride	calcium silicate	0									0	3	0.0909091	0.0501832	0.732702	192	3	0	0	0									0	0	0	0		27	0	0	0	0
cacl2, calcium chloride	carbon nanotube	0									0	3	0.0434783	0.0983974	0.857998	420	3	0	0	0									0	6	0.0759494	0.142947		702	6	0	0	0
cacl2, calcium chloride	carboxymethyl cellulose	0									0	0	0	0	0	42	0	0	0	0									0	2	0.142857	0.0562678		81	2	0	0	0
cacl2, calcium chloride	cellulose	2									2	3	0.0508475	0.0960165	0.849136	360	3	0	0	2									4	6	0.117647	0.165383		468	6	0	0	4
cacl2, calcium chloride	ceo2, cerium oxide	0									0	2	0.117647	0.0309524	0.479617	90	2	0	0	0									0	2	0.0769231	0.0276515		189	2	0	0	0
cacl2, calcium chloride	chitin	0									0	3	0.157895	0.0501832	0.732702	108	3	0	0	0									0	6	0.375	0.169462		135	6	0	0	0
cacl2, calcium chloride	chitosan	2									2	3	0.0566038	0.0501832	0.732702	312	3	0	0	2									2	6	0.193548	0.153364		288	6	0	0	2
cacl2, calcium chloride	chromium	0									0	3	0.12	0.0501832	0.732702	144	3	0	0	0									0	4	0.142857	0.0781323		225	4	0	0	0
cacl2, calcium chloride	Co3o4	0									0	2	0.0769231	0.0358974	0.497324	144	2	0	0	0									0	2	0.125	0.0276515		99	2	0	0	0
cacl2, calcium chloride	cofe2o4, cobalt ferrite	0									0	1	0.0833333	0.0142857	0.235377	54	1	0	0	0									0	2	0.105263	0.0276515		126	2	0	0	0
cacl2, calcium chloride	collagen	0									0	2	0.0909091	0.0335165	0.488462	120	2	0	0	0									0	7	0.269231	0.184614		234	7	0	0	0
cacl2, calcium chloride	copper	0									0	2	0.0740741	0.0309524	0.479617	150	2	0	0	0									0	3	0.0517241	0.0468823		486	3	0	0	0
cacl2, calcium chloride	cuo, copper oxide	0									0	1	0.0588235	0.0192308	0.253085	84	1	0	0	0									0	2	0.0714286	0.0276515		207	2	0	0	0
cacl2, calcium chloride	cyclodextrin	0									0	1	0.0357143	0.0192308	0.253085	150	1	0	0	0									0	2	0.111111	0.0317308		117	2	0	0	0
cacl2, calcium chloride	diamond	0									0	1	0.0625	0.0142857	0.235377	78	1	0	0	0									0	2	0.0526316	0.0276515		297	2	0	0	0
cacl2, calcium chloride	epoxy	0									0	3	0.0491803	0.0501832	0.732702	360	3	0	0	0									0	5	0.0757576	0.119799		576	5	0	0	0
cacl2, calcium chloride	fe2o3	0									0	3	0.0612245	0.0501832	0.732702	288	3	0	0	0									0	4	0.153846	0.0839193		207	4	0	0	0
cacl2, calcium chloride	fe3o4	0									0	4	0.0740741	0.112683	1.09338	324	4	0	0	0									0	4	0.142857	0.122454		225	5	0.0416667	0.333222	0
cacl2, calcium chloride	fecl3	0									0	2	0.222222	0.0335165	0.488462	42	2	0	0	0									0	2	0.08	0.0317308		180	2	0	0	0
cacl2, calcium chloride	fullerene	0									0	1	0.04	0.0142857	0.235377	132	1	0	0	0									0	1	0.05	0.0151515		126	1	0	0	0
cacl2, calcium chloride	glucose oxidase	0									0	2	0.0425532	0.0309524	0.479617	270	2	0	0	0									0	4	0.153846	0.0781323		207	4	0	0	0
cacl2, calcium chloride	gold	0									0	3	0.103448	0.0501832	0.732702	168	3	0	0	0									0	4	0.0851064	0.0781323		396	4	0	0	0
cacl2, calcium chloride	graphene	0									0	3	0.136364	0.0501832	0.732702	126	3	0	0	0									0	4	0.0833333	0.0781323		405	4	0	0	0
cacl2, calcium chloride	graphite	1									1	3	0.0666667	0.0934524	0.840291	264	3	0	0	1									1	4	0.0597015	0.104647		594	4	0	0	1
cacl2, calcium chloride	hydrogel	2									2	1	0.0769231	0.0142857	0.235377	60	1	0	0	2									2	5	0.185185	0.132425		243	5	0	0	3
cacl2, calcium chloride	kaolinite	0									0	1	0.0357143	0.0142857	0.235377	150	1	0	0	0									0	1	0.0555556	0.0151515		108	1	0	0	0
cacl2, calcium chloride	li3v2	0									0	3	0.115385	0.0960165	0.849136	150	3	0	0	0									0	0	0	0		81	0	0	0	0
cacl2, calcium chloride	licl, lithium chloride	0									0	1	0.0714286	0.0166667	0.244239	66	1	0	0	0									0	2	0.166667	0.0276515		63	2	0	0	0
cacl2, calcium chloride	lifepo4	0									0	3	0.103448	0.0501832	0.732702	168	3	0	0	0									0	0	0	0		108	0	0	0	0
cacl2, calcium chloride	melamine	0									0	2	0.111111	0.0309524	0.479617	96	2	0	0	0									0	2	0.133333	0.0541667		90	2	0	0	0
cacl2, calcium chloride	mgo, magnesium oxide	0									0	1	0.0454545	0.0166667	0.244239	114	1	0	0	0									0	2	0.0833333	0.04375		171	2	0	0	0
cacl2, calcium chloride	mno2, manganese oxide	0									0	0	0	0	0	66	0	0	0	0									0	3	0.111111	0.0589015		207	3	0	0	0
cacl2, calcium chloride	moo3, molybdenum trioxide	0									0	0	0	0	0	84	0	0	0	0									0	1	0.0769231	0.0151515		63	1	0	0	0
cacl2, calcium chloride	Mos2, molybdenum disulfide	0									0	0	0	0	0	90	0	0	0	0									0	1	0.0555556	0.0151515		108	1	0	0	0
cacl2, calcium chloride	nickel	0									0	2	0.133333	0.0309524	0.479617	78	2	0	0	0									0	2	0.0357143	0.0276515		459	2	0	0	0
cacl2, calcium chloride	nickel hydroxide	0									0	2	0.0740741	0.0309524	0.479617	150	2	0	0	0									0	0	0	0		54	0	0	0	0
cacl2, calcium chloride	Nio, nickel oxide	0									0	2	0.181818	0.0791667	0.604913	54	2	0	0	0									0	1	0.037037	0.0125		189	1	0	0	0
cacl2, calcium chloride	nylon	0									0	2	0.0526316	0.0335165	0.488462	216	2	0	0	0									0	3	0.0882353	0.0468823		270	3	0	0	0
cacl2, calcium chloride	palladium	0									0	1	0.0555556	0.0142857	0.235377	90	1	0	0	0									0	2	0.0645161	0.0276515		234	2	0	0	0
cacl2, calcium chloride	platinum	0									0	1	0.0357143	0.0166667	0.244239	150	1	0	0	0									0	3	0.09375	0.0468823		252	3	0	0	0
cacl2, calcium chloride	pmma, polymethylmethacrylate	0									0	0	0	0	0	48	0	0	0	0									0	4	0.114286	0.0746601		288	4	0	0	0
cacl2, calcium chloride	polyacrylamide	0									0	1	0.0625	0.0166667	0.244239	78	1	0	0	0									0	3	0.1875	0.0773148		108	3	0	0	1
cacl2, calcium chloride	polyacrylonitrile	0									0	0	0	0	0	30	0	0	0	0									0	2	0.0714286	0.0276515		207	2	0	0	0
cacl2, calcium chloride	polyamide	0									0	3	0.103448	0.0501832	0.732702	168	3	0	0	0									0	4	0.129032	0.097096		252	4	0	0	0
cacl2, calcium chloride	polyaniline, pani	0									0	0	0	0	0	66	0	0	0	0									0	5	0.0862069	0.111697		504	5	0	0	0
cacl2, calcium chloride	polybutadiene	0									0	2	0.0952381	0.0335165	0.488462	114	2	0	0	0									0	2	0.0909091	0.0317308		153	2	0	0	0
cacl2, calcium chloride	polycaprolactone	0									0	3	0.15	0.0934524	0.840291	114	3	0	0	0									0	4	0.190476	0.0965456		162	4	0	0	0
cacl2, calcium chloride	polycarbonate	0									0	3	0.157895	0.0501832	0.732702	108	3	0	0	0									0	2	0.0588235	0.0276515		261	2	0	0	0
cacl2, calcium chloride	polydimethylsiloxane	0									0	3	0.1875	0.0960165	0.849136	90	3	0	0	0									0	3	0.15	0.0773148		144	3	0	0	0
cacl2, calcium chloride	polydopamine	0									0	0	0	0	0	84	0	0	0	0									0	1	0.0909091	0.0151515		45	1	0	0	0
cacl2, calcium chloride	polyelectrolyte	0									0	2	0.1	0.0358974	0.497324	108	2	0	0	0									0	7	0.269231	0.184614		234	7	0	0	0
cacl2, calcium chloride	polyester	0									0	3	0.0545455	0.0501832	0.732702	324	3	0	0	0									0	6	0.139535	0.147577		378	6	0	0	0
cacl2, calcium chloride	polyetherimide	0									0	1	0.111111	0.0142857	0.235377	36	1	0	0	0									0	0	0	0		81	0	0	0	0
cacl2, calcium chloride	polyethylene	0									0	2	0.0869565	0.0335165	0.488462	126	2	0	0	0									0	7	0.107692	0.184614		585	7	0	0	0
cacl2, calcium chloride	polyimide	0									0	3	0.0857143	0.0501832	0.732702	204	3	0	0	0									0	2	0.0606061	0.0276515		252	2	0	0	0
cacl2, calcium chloride	polylactic acid	0									0	3	0.142857	0.0501832	0.732702	120	3	0	0	0									0	3	0.15	0.0782585		144	3	0	0	0
cacl2, calcium chloride	polylactide	0									0	3	0.166667	0.0501832	0.732702	102	3	0	0	0									0	3	0.230769	0.0595085		81	3	0	0	0
cacl2, calcium chloride	polyolefin	0									0	3	0.130435	0.0501832	0.732702	132	3	0	0	0									0	1	0.0555556	0.0192308		108	1	0	0	0
cacl2, calcium chloride	polypropylene	0									0	3	0.075	0.0501832	0.732702	234	3	0	0	0									0	5	0.116279	0.116327		369	5	0	0	0
cacl2, calcium chloride	polypyrrole	0									0	3	0.06	0.0501832	0.732702	294	3	0	0	0									0	3	0.0714286	0.0468823		342	3	0	0	0
cacl2, calcium chloride	polysaccharide	0									0	0	0	0	0	54	0	0	0	0									0	6	0.352941	0.169462		144	6	0	0	0
cacl2, calcium chloride	polysiloxane	0									0	1	0.0666667	0.0192308	0.253085	72	1	0	0	0									0	3	0.115385	0.0554293		198	3	0	0	0
cacl2, calcium chloride	polystyrene	0									0	4	0.1	0.112683	1.09338	240	4	0	0	0									0	6	0.1	0.142947		531	6	0	0	0
cacl2, calcium chloride	polysulfone	0									0	4	0.0533333	0.112683	1.09338	450	4	0	0	0									0	2	0.0869565	0.0429293		162	2	0	0	0
cacl2, calcium chloride	polythiophene	0									0	4	0.125	0.112683	1.09338	192	4	0	0	0									0	2	0.111111	0.0317308		117	2	0	0	0
cacl2, calcium chloride	polyurethane	0									0	4	0.0851064	0.112683	1.09338	282	4	0	0	0									0	6	0.139535	0.147577		378	6	0	0	0
cacl2, calcium chloride	polyvinylidene	0									0	1	0.0384615	0.0166667	0.244239	138	1	0	0	0									0	1	0.0357143	0.0151515		198	1	0	0	0
cacl2, calcium chloride	polyvinylpyrrolidone	0									0	2	0.0869565	0.0335165	0.488462	126	2	0	0	0									0	3	0.136364	0.0629808		162	3	0	0	0
cacl2, calcium chloride	pva, polyvinyl alcohol	0									0	1	0.0714286	0.0166667	0.244239	66	1	0	0	0									0	7	0.166667	0.184614		378	7	0	0	0
cacl2, calcium chloride	pvc, polyvinyl chloride	0									0	0	0	0	0	30	0	0	0	0									0	2	0.08	0.0568182		180	2	0	0	0
cacl2, calcium chloride	pvdf, polyvinylidene fluoride	0									0	1	0.0909091	0.0166667	0.244239	48	1	0	0	0									0	1	0.04	0.0151515		171	1	0	0	0
cacl2, calcium chloride	pyridine	0									0	1	0.0625	0.0142857	0.235377	78	1	0	0	0									0	3	0.103448	0.0468823		225	3	0	0	0
cacl2, calcium chloride	silane	0									0	3	0.0833333	0.0501832	0.732702	210	3	0	0	0									0	4	0.0634921	0.0907585		540	4	0	0	0
cacl2, calcium chloride	Silica, sio2	1									2	0	0	0	0	42	0	0	0	2									2	6	0.0759494	0.172114		720	6	0	0	3
cacl2, calcium chloride	silsesquioxane	0									0	0	0	0	0	144	0	0	0	0									0	2	0.0952381	0.0317308		144	2	0	0	0
cacl2, calcium chloride	silver	0									0	3	0.0857143	0.0501832	0.732702	204	3	0	0	0									0	4	0.0727273	0.0839193		468	4	0	0	0
cacl2, calcium chloride	silver nitrate ,agno3	0									0	1	0.0833333	0.0142857	0.235377	54	1	0	0	0									0	2	0.0740741	0.049537		198	2	0	0	0
cacl2, calcium chloride	Sno2, tin oxide	0									0	0	0	0	0	36	0	0	0	0									0	2	0.0769231	0.0276515		189	2	0	0	0
cacl2, calcium chloride	tib2, titanium diboride	0									0	0	0	0	0	30	0	0	0	0									0	1	0.047619	0.0151515		135	1	0	0	0
cacl2, calcium chloride	Tio2, titanium dioxide	0									0	0	0	0	0	18	0	0	0	0									0	4	0.0588235	0.0746601		585	5	0.0277778	0.333222	0
cacl2, calcium chloride	v2o5, vanadium oxide	0									0	0	0	0	0	12	0	0	0	0									0	0	0	0		99	0	0	0	0
cacl2, calcium chloride	vanadium phosphate	0									0	3	0.176471	0.0501832	0.732702	96	3	0	0	0									0	0	0	0		27	0	0	0	0
cacl2, calcium chloride	vinylpyridine	0									0	2	0.0869565	0.0309524	0.479617	126	2	0	0	0									0	1	0.0588235	0.0125		99	1	0	0	0
cacl2, calcium chloride	zeolite	0									0	4	0.0689655	0.112683	1.09338	348	4	0	0	0									0	3	0.09375	0.0589015		252	3	0	0	0
cacl2, calcium chloride	zirconium	0									0	1	0.04	0.0142857	0.235377	132	1	0	0	0									0	4	0.125	0.0781323		261	4	0	0	0
cacl2, calcium chloride	zno, zinc oxide	0									0	0	0	0	0	18	0	0	0	0									0	4	0.102564	0.0924663		324	5	0.0277778	0.333222	0
cacl2, calcium chloride	zro2, zirconium dioxide	0									0	0	0	0	0	0	0	0	0	0									0	3	0.09375	0.0554293		252	3	0	0	0
cadmium sulfide	al2o3 aluminum oxide	0									0	4	0.25	0.0655623	0.970963	105	6	0.0379433	0.9995	0									0	2	0.0392157	0.0282051		294	2	0	0	0
cadmium sulfide	alumina	0									0	9	0.166667	0.285441	2.56812	780	13	0.123398	0.79984	0									0	3	0.0566038	0.0451543		312	3	0	0	0
cadmium sulfide	aluminium	0									0	4	0.125	0.0681264	0.979809	345	6	0.0405074	0.9995	0									0	2	0.0465116	0.0297697		246	2	0	0	0
cadmium sulfide	aluminum	0									0	8	0.125	0.223827	2.19962	885	8	0	0	0									0	4	0.0677966	0.10071		354	4	0	0	0
cadmium sulfide	B4c boron carbide	0									0	1	0.0588235	0.0142857	0.235377	75	1	0	0	0									0	0	0	0		90	0	0	0	0
cadmium sulfide	batio3 barium titanate	0									0	5	0.217391	0.0847931	1.22405	225	5	0	0	0									0	2	0.0606061	0.0297697		186	2	0	0	0
cadmium sulfide	boron nitride	0									0	4	0.114286	0.0635165	0.964318	390	4	0	0	0									0	1	0.05	0.0128205		102	1	0	0	0
cadmium sulfide	c3n4, carbon nitride	0									0	4	0.190476	0.0842857	1.0219	180	4	0	0	0									0	0	0	0		36	0	0	0	0
cadmium sulfide	cacl2, calcium chloride	0									0	3	0.1875	0.0501832	0.732702	90	3	0	0	0									0	0	0	0		54	0	0	0	0
cadmium sulfide	cadmium sulfide	7									9	13	0.928571	0.467198	3.84752	225	20	0.261676	1.16647	10									10	4	0.8	0.10071		36	4	0	0	10
cadmium sulfide	calcium carbonate,caco3	0									0	5	0.208333	0.105562	1.28163	240	8	0.0779433	1.49925	0									0	1	0.037037	0.0153846		144	1	0	0	0
cadmium sulfide	calcium hydroxide	0									0	10	0.4	0.294759	2.7991	330	15	0.144793	0.9998	0									0	0	0	0		30	0	0	0	0
cadmium sulfide	calcium phosphate	0									0	11	0.268293	0.37196	3.1906	585	17	0.214057	1.19976	0									0	3	0.0810811	0.0451543		216	3	0	0	0
cadmium sulfide	calcium silicate	0									0	11	0.34375	0.388329	3.23052	480	11	0	0	0									0	0	0	0		18	0	0	0	0
cadmium sulfide	carbon nanotube	1									1	10	0.140845	0.338006	2.91429	1050	10	0	0	1									1	3	0.038961	0.0878893		468	3	0	0	1
cadmium sulfide	carboxymethyl cellulose	0									0	0	0	0	0	105	0	0	0	0									0	2	0.181818	0.0709402		54	2	0	0	0
cadmium sulfide	cellulose	0									0	9	0.145161	0.291484	2.58523	900	13	0.133581	0.79984	0									0	4	0.0769231	0.10071		312	4	0	0	0
cadmium sulfide	ceo2, cerium oxide	0									0	3	0.12	0.0442857	0.711233	225	3	0	0	0									0	2	0.0869565	0.0297697		126	2	0	0	0
cadmium sulfide	chitin	0									0	8	0.347826	0.209117	2.16456	270	13	0.150248	1.66611	0									0	3	0.1875	0.0451543		90	3	0	0	0
cadmium sulfide	chitosan	0									0	9	0.160714	0.256736	2.49302	780	14	0.150248	1.24969	0									0	4	0.125	0.10071		192	4	0	0	0
cadmium sulfide	chromium	0									0	4	0.121212	0.0635165	0.964318	360	6	0.0358974	0.9995	0									0	2	0.0740741	0.0282051		150	2	0	0	0
cadmium sulfide	Co3o4	0									0	5	0.15625	0.123959	1.33641	360	7	0.0358974	0.666445	0									0	1	0.0714286	0.0128205		66	1	0	0	0
cadmium sulfide	cofe2o4, cobalt ferrite	0									0	1	0.047619	0.0142857	0.235377	135	1	0	0	0									0	1	0.0588235	0.0169492		84	1	0	0	0
cadmium sulfide	collagen	0									0	3	0.1	0.0468498	0.720078	300	3	0	0	0									0	3	0.111111	0.0451543		156	3	0	0	0
cadmium sulfide	copper	0									0	2	0.0555556	0.0309524	0.479617	375	2	0	0	0									0	3	0.0545455	0.0451543		324	3	0	0	0
cadmium sulfide	cuo, copper oxide	0									0	4	0.173913	0.111757	1.11202	210	7	0.0805074	2.997	0									0	2	0.08	0.0323338		138	2	0	0	0
cadmium sulfide	cyclodextrin	0									0	3	0.0857143	0.0801832	0.81316	375	3	0	0	0									0	2	0.133333	0.0282051		78	2	0	0	0
cadmium sulfide	diamond	0									0	2	0.0833333	0.027619	0.466994	195	2	0	0	0									0	3	0.0882353	0.0451543		198	3	0	0	0
cadmium sulfide	epoxy	0									0	9	0.140625	0.271446	2.52808	900	13	0.097174	0.79984	0									0	3	0.0461538	0.0451543		384	3	0	0	0
cadmium sulfide	fe2o3	0									0	5	0.0892857	0.111136	1.29278	720	5	0	0	0									0	2	0.08	0.0297697		138	2	0	0	0
cadmium sulfide	fe3o4	0									0	6	0.0983607	0.132412	1.55251	810	6	0	0	0									0	2	0.0740741	0.0297697		150	2	0	0	0
cadmium sulfide	fecl3	0									0	2	0.111111	0.0335165	0.488462	105	2	0	0	0									0	2	0.0909091	0.0282051		120	2	0	0	0
cadmium sulfide	fullerene	0									0	4	0.129032	0.0888956	1.03739	330	6	0.0612766	0.9995	0									0	2	0.125	0.0282051		84	2	0	0	0
cadmium sulfide	glucose oxidase	0									0	5	0.0943396	0.0968123	1.2595	675	5	0	0	0									0	1	0.0384615	0.0128205		138	1	0	0	0
cadmium sulfide	gold	0									0	7	0.205882	0.171599	1.85856	420	10	0.057174	0.749813	0									0	3	0.0666667	0.0451543		264	3	0	0	0
cadmium sulfide	graphene	0									0	4	0.133333	0.0978022	1.06116	315	4	0	0	0									0	4	0.0888889	0.10071		270	4	0	0	0
cadmium sulfide	graphite	0									0	3	0.0555556	0.0442857	0.711233	660	3	0	0	0									0	3	0.0447761	0.0451543		396	3	0	0	0
cadmium sulfide	hydrogel	0									0	2	0.0952381	0.027619	0.466994	150	2	0	0	0									0	3	0.107143	0.0451543		162	3	0	0	0
cadmium sulfide	kaolinite	0									0	2	0.0555556	0.027619	0.466994	375	2	0	0	0									0	1	0.0666667	0.0153846		72	1	0	0	0
cadmium sulfide	li3v2	0									0	10	0.384615	0.354976	2.94663	375	15	0.20501	0.9998	0									0	1	0.0833333	0.0153846		54	1	0	0	0
cadmium sulfide	licl, lithium chloride	0									0	2	0.0909091	0.0379433	0.50397	165	4	0.0379433	2000	0									0	0	0	0		42	0	0	0	0
cadmium sulfide	lifepo4	0									0	4	0.108108	0.105739	1.07868	420	6	0.0358974	0.9995	0									0	3	0.230769	0.0451543		72	3	0	0	0
cadmium sulfide	melamine	0									0	4	0.16	0.0655623	0.970963	240	4	0	0	0									0	0	0	0		60	0	0	0	0
cadmium sulfide	mgo, magnesium oxide	0									0	3	0.103448	0.077619	0.804314	285	3	0	0	0									0	2	0.0952381	0.0282051		114	2	0	0	0
cadmium sulfide	mno2, manganese oxide	0									0	0	0	0	0	165	0	0	0	0									0	2	0.08	0.0297697		138	2	0	0	0
cadmium sulfide	moo3, molybdenum trioxide	0									0	7	0.388889	0.242412	2.06146	210	10	0.106731	0.749813	0									0	0	0	0		42	0	0	0	0
cadmium sulfide	Mos2, molybdenum disulfide	0									0	0	0	0	0	225	0	0	0	0									0	0	0	0		72	0	0	0	0
cadmium sulfide	nickel	0									0	2	0.0833333	0.0309524	0.479617	195	2	0	0	0									0	3	0.0576923	0.0837607		306	3	0	0	0
cadmium sulfide	nickel hydroxide	0									0	3	0.0857143	0.0442857	0.711233	375	3	0	0	0									0	1	0.111111	0.0128205		36	1	0	0	0
cadmium sulfide	Nio, nickel oxide	0									0	3	0.157895	0.0855623	0.832428	135	6	0.0855623	3000	0									0	2	0.0869565	0.0282051		126	2	0	0	0
cadmium sulfide	nylon	0									0	3	0.0652174	0.0468498	0.720078	540	3	0	0	0									0	3	0.0967742	0.0451543		180	3	0	0	0
cadmium sulfide	palladium	0									0	2	0.0769231	0.027619	0.466994	225	2	0	0	0									0	2	0.0714286	0.0282051		156	2	0	0	0
cadmium sulfide	platinum	0									0	3	0.0857143	0.0512766	0.735586	375	3	0	0	0									0	4	0.142857	0.10071		168	4	0	0	0
cadmium sulfide	pmma, polymethylmethacrylate	0									0	5	0.3125	0.153479	1.41901	120	5	0	0	0									0	3	0.0909091	0.0451543		192	3	0	0	0
cadmium sulfide	polyacrylamide	0									0	1	0.04	0.0166667	0.244239	195	2	0.0166667	1000	0									0	2	0.142857	0.0323338		72	2	0	0	0
cadmium sulfide	polyacrylonitrile	0									0	1	0.0588235	0.0555556	0.345976	75	1	0	0	0									0	3	0.125	0.0451543		138	3	0	0	0
cadmium sulfide	polyamide	0									0	5	0.138889	0.0847931	1.22405	420	8	0.057174	1.49925	0									0	3	0.103448	0.0451543		168	3	0	0	0
cadmium sulfide	polyaniline, pani	0									0	2	0.0909091	0.0346099	0.491346	165	3	0.0212766	0.999001	0									0	3	0.0526316	0.0451543		336	3	0	0	0
cadmium sulfide	polybutadiene	0									0	5	0.185185	0.115745	1.30827	285	5	0	0	0									0	3	0.166667	0.0451543		102	3	0	0	0
cadmium sulfide	polycaprolactone	0									0	4	0.142857	0.0755357	0.999772	285	4	0	0	0									0	3	0.157895	0.0451543		108	3	0	0	0
cadmium sulfide	polycarbonate	0									0	5	0.208333	0.126888	1.34476	270	5	0	0	0									0	3	0.1	0.0451543		174	3	0	0	0
cadmium sulfide	polydimethylsiloxane	0									0	3	0.12	0.0468498	0.720078	225	3	0	0	0									0	1	0.0526316	0.0128205		96	1	0	0	0
cadmium sulfide	polydopamine	0									0	1	0.0384615	0.0133333	0.231616	210	1	0	0	0									0	0	0	0		30	0	0	0	0
cadmium sulfide	polyelectrolyte	0									0	3	0.107143	0.091453	0.8433	270	5	0.0358974	1.998	0									0	3	0.111111	0.0451543		156	3	0	0	0
cadmium sulfide	polyester	0									0	8	0.135593	0.211599	2.16923	810	8	0	0	0									0	3	0.0697674	0.0451543		252	3	0	0	0
cadmium sulfide	polyetherimide	0									0	2	0.117647	0.027619	0.466994	90	2	0	0	0									0	1	0.0833333	0.0128205		54	1	0	0	0
cadmium sulfide	polyethylene	2									2	7	0.28	0.249376	2.05706	315	7	0	0	2									2	3	0.046875	0.0853252		390	3	0	0	2
cadmium sulfide	polyimide	0									0	9	0.236842	0.27095	2.52111	510	14	0.168603	1.24969	0									0	3	0.103448	0.0451543		168	3	0	0	0
cadmium sulfide	polylactic acid	0									0	4	0.137931	0.0635165	0.964318	300	6	0.0358974	0.9995	0									0	1	0.0526316	0.0169492		96	1	0	0	0
cadmium sulfide	polylactide	0									0	6	0.25	0.140349	1.57002	255	9	0.057174	0.999667	0									0	1	0.0833333	0.0169492		54	1	0	0	0
cadmium sulfide	polyolefin	0									0	11	0.5	0.374125	3.19554	330	17	0.216222	1.19976	0									0	2	0.142857	0.0282051		72	2	0	0	0
cadmium sulfide	polypropylene	0									0	8	0.181818	0.243841	2.2421	585	8	0	0	0									0	3	0.0714286	0.0451543		246	3	0	0	0
cadmium sulfide	polypyrrole	0									0	5	0.0877193	0.108971	1.28783	735	5	0	0	0									0	3	0.0769231	0.0451543		228	3	0	0	0
cadmium sulfide	polysaccharide	0									0	2	0.1	0.0568116	0.550545	135	2	0	0	0									0	1	0.0526316	0.0128205		96	1	0	0	0
cadmium sulfide	polysiloxane	0									0	2	0.0869565	0.0325641	0.484701	180	2	0	0	0									0	3	0.130435	0.0837607		132	3	0	0	0
cadmium sulfide	polystyrene	1									1	7	0.152174	0.177867	1.87602	600	7	0	0	1									1	2	0.0338983	0.0282051		354	2	0	0	1
cadmium sulfide	polysulfone	0									0	11	0.146667	0.398309	3.26992	1125	11	0	0	0									0	3	0.157895	0.0451543		108	3	0	0	0
cadmium sulfide	polythiophene	0									0	9	0.25	0.268964	2.52341	480	14	0.150248	1.24969	0									0	1	0.0625	0.0128205		78	1	0	0	0
cadmium sulfide	polyurethane	0									0	10	0.208333	0.342747	2.91335	705	16	0.2404	1.49963	0									0	3	0.0697674	0.0451543		252	3	0	0	0
cadmium sulfide	polyvinylidene	0									0	9	0.36	0.334648	2.69415	345	9	0	0	0									0	3	0.130435	0.0451543		132	3	0	0	0
cadmium sulfide	polyvinylpyrrolidone	1									1	4	0.133333	0.0681264	0.979809	315	4	0	0	1									1	2	0.111111	0.0282051		108	2	0	0	1
cadmium sulfide	pva, polyvinyl alcohol	0									0	1	0.0434783	0.0166667	0.244239	165	1	0	0	0									0	4	0.0952381	0.10071		252	4	0	0	0
cadmium sulfide	pvc, polyvinyl chloride	0									0	1	0.0588235	0.0133333	0.231616	75	1	0	0	0									0	3	0.142857	0.0451543		120	3	0	0	0
cadmium sulfide	pvdf, polyvinylidene fluoride	0									0	3	0.166667	0.0955357	0.861237	120	5	0.0642857	1.998	0									0	2	0.0952381	0.0282051		114	2	0	0	0
cadmium sulfide	pyridine	0									0	2	0.0833333	0.027619	0.466994	195	2	0	0	0									0	2	0.0740741	0.0297697		150	2	0	0	0
cadmium sulfide	silane	0									0	8	0.2	0.215077	2.17749	525	11	0.057174	0.59988	0									0	3	0.0491803	0.0451543		360	3	0	0	0
cadmium sulfide	Silica, sio2	0									0	0	0	0	0	105	0	0	0	0									0	4	0.05	0.10071		480	4	0	0	0
cadmium sulfide	silsesquioxane	0									0	2	0.0571429	0.0445833	0.520155	360	2	0	0	0									0	3	0.176471	0.0451543		96	3	0	0	0
cadmium sulfide	silver	0									0	6	0.146341	0.156222	1.60297	510	10	0.128603	1.999	0									0	4	0.0769231	0.10071		312	4	0	0	0
cadmium sulfide	silver nitrate ,agno3	0									0	3	0.157895	0.058869	0.755533	135	3	0	0	0									0	3	0.130435	0.0853252		132	3	0	0	0
cadmium sulfide	Sno2, tin oxide	0									0	2	0.117647	0.0445833	0.520155	90	2	0	0	0									0	2	0.0869565	0.0297697		126	2	0	0	0
cadmium sulfide	tib2, titanium diboride	0									0	3	0.2	0.102266	0.874061	75	3	0	0	0									0	0	0	0		90	0	0	0	0
cadmium sulfide	Tio2, titanium dioxide	0									0	0	0	0	0	45	0	0	0	0									0	4	0.0615385	0.10071		390	4	0	0	0
cadmium sulfide	v2o5, vanadium oxide	0									0	0	0	0	0	30	0	0	0	0									0	1	0.0714286	0.0128205		66	1	0	0	0
cadmium sulfide	vanadium phosphate	0									0	4	0.16	0.0936614	1.05163	240	6	0.0358974	0.9995	0									0	0	0	0		18	0	0	0	0
cadmium sulfide	vinylpyridine	0									0	9	0.391304	0.273364	2.54107	315	13	0.123398	0.79984	0									0	1	0.0714286	0.0128205		66	1	0	0	0
cadmium sulfide	zeolite	0									0	8	0.126984	0.209117	2.16456	870	8	0	0	0									0	3	0.103448	0.0451543		168	3	0	0	0
cadmium sulfide	zirconium	0									0	3	0.09375	0.0488956	0.726724	330	3	0	0	0									0	1	0.03125	0.0153846		174	1	0	0	0
cadmium sulfide	zno, zinc oxide	0									0	0	0	0	0	45	0	0	0	0									0	1	0.025641	0.0128205		216	1	0	0	0
cadmium sulfide	zro2, zirconium dioxide	0									0	0	0	0	0	0	0	0	0	0									0	0	0	0		168	0	0	0	0
calcium carbonate,caco3	al2o3 aluminum oxide	0									0	5	0.3125	0.176673	1.42608	112	8	0.149054	1.49925	0									0	9	0.145161	0.189584		1176	10	0.0277778	0.124984	0
calcium carbonate,caco3	alumina	0									0	11	0.2	0.430906	3.2656	832	15	0.109193	0.571347	0									0	12	0.193548	0.288311		1248	13	0.0277778	0.0909008	0
calcium carbonate,caco3	aluminium	0									0	4	0.121212	0.0674142	0.977414	368	5	0.0212766	0.333222	0									0	10	0.188679	0.248009		984	11	0.0277778	0.111099	0
calcium carbonate,caco3	aluminum	0									0	9	0.140625	0.189049	2.31394	944	9	0	0	0									0	11	0.157143	0.249425		1416	12	0.04	0.09999	0
calcium carbonate,caco3	B4c boron carbide	0									0	2	0.117647	0.037013	0.499635	80	2	0	0	0									0	3	0.0882353	0.0432765		360	3	0	0	0
calcium carbonate,caco3	batio3 barium titanate	0									0	6	0.26087	0.106808	1.48591	240	6	0	0	0									0	6	0.12766	0.140134		744	7	0.04	0.19996	0
calcium carbonate,caco3	boron nitride	0									0	8	0.25	0.19444	2.11281	416	8	0	0	0									0	4	0.114286	0.0676668		408	4	0	0	0
calcium carbonate,caco3	c3n4, carbon nitride	0									0	5	0.238095	0.101527	1.26818	192	5	0	0	0									0	2	0.0769231	0.1125		144	2	0	0	0
calcium carbonate,caco3	cacl2, calcium chloride	0									0	2	0.125	0.0309524	0.479617	96	2	0	0	0									1	6	0.26087	0.142947		216	7	0.0277778	0.19996	1
calcium carbonate,caco3	cadmium sulfide	0									0	5	0.208333	0.105562	1.28163	240	8	0.0779433	1.49925	0									0	1	0.037037	0.0153846		144	1	0	0	0
calcium carbonate,caco3	calcium carbonate,caco3	36									45	14	0.933333	0.617376	4.3246	256	19	0.220304	0.555494	53									67	22	0.956522	1.01269		576	26	0.378889	0.22221	77
calcium carbonate,caco3	calcium hydroxide	1									1	8	0.285714	0.258915	2.25411	352	12	0.189054	0.99975	1									1	2	0.0869565	0.0509615		120	2	0	0	1
calcium carbonate,caco3	calcium phosphate	2									3	10	0.232558	0.247931	2.67102	624	14	0.109193	0.666556	3									4	15	0.365854	0.564136		864	16	0.111111	0.0714235	5
calcium carbonate,caco3	calcium silicate	0									0	7	0.179487	0.175435	1.86753	512	7	0	0	0									0	0	0	0		72	0	0	0	0
calcium carbonate,caco3	carbon nanotube	0									0	12	0.171429	0.491979	3.63411	1120	12	0	0	0									0	19	0.234568	0.60158		1872	19	0	0	0
calcium carbonate,caco3	carboxymethyl cellulose	0									0	2	0.105263	0.0357599	0.496969	112	2	0	0	0									0	5	0.192308	0.133923		216	5	0	0	0
calcium carbonate,caco3	cellulose	1									1	11	0.180328	0.494042	3.40043	960	14	0.163638	0.374953	1									2	16	0.285714	0.567746		1248	16	0	0	2
calcium carbonate,caco3	ceo2, cerium oxide	0									0	5	0.208333	0.0855315	1.22618	240	5	0	0	0									0	4	0.102564	0.0832765		504	5	0.04	0.333222	0
calcium carbonate,caco3	chitin	2									3	4	0.142857	0.0655623	0.970963	288	6	0.0379433	0.9995	5									5	9	0.346154	0.284142		360	9	0	0	5
calcium carbonate,caco3	chitosan	2									3	11	0.2	0.299598	3.00071	832	14	0.0691933	0.374953	4									4	16	0.444444	0.571336		768	16	0	0	4
calcium carbonate,caco3	chromium	0									0	8	0.266667	0.228553	2.20175	384	9	0.0166667	0.142837	0									0	6	0.146341	0.109142		600	6	0	0	0
calcium carbonate,caco3	Co3o4	0									0	5	0.151515	0.12615	1.33725	384	6	0.0166667	0.249938	0									0	3	0.1	0.0661131		264	3	0	0	0
calcium carbonate,caco3	cofe2o4, cobalt ferrite	0									0	2	0.0952381	0.037013	0.499635	144	2	0	0	0									0	4	0.125	0.067086		336	4	0	0	0
calcium carbonate,caco3	collagen	0									2	5	0.172414	0.130046	1.33323	320	5	0	0	2									3	12	0.352941	0.535117		624	12	0	0	3
calcium carbonate,caco3	copper	0									0	5	0.147059	0.0894396	1.24084	400	5	0	0	0									0	11	0.169231	0.247887		1296	11	0	0	0
calcium carbonate,caco3	cuo, copper oxide	0									0	4	0.166667	0.0970365	1.06737	224	6	0.0612766	0.9995	0									0	7	0.184211	0.155045		552	8	0.04	0.166639	0
calcium carbonate,caco3	cyclodextrin	0									0	4	0.114286	0.078302	1.01324	400	4	0	0	0									0	3	0.09375	0.0471154		312	3	0	0	0
calcium carbonate,caco3	diamond	0									0	5	0.227273	0.142013	1.37161	208	5	0	0	0									0	6	0.122449	0.118766		792	6	0	0	0
calcium carbonate,caco3	epoxy	0									1	12	0.193548	0.339598	3.31137	960	16	0.109193	0.499938	1									2	13	0.183099	0.41505		1536	13	0	0	2
calcium carbonate,caco3	fe2o3	0									0	9	0.169811	0.211654	2.37171	768	9	0	0	0									0	5	0.125	0.123919		552	6	0.04	0.249938	0
calcium carbonate,caco3	fe3o4	1									1	9	0.157895	0.214413	2.38075	864	9	0	0	1									1	8	0.216216	0.28785		600	8	0	0	1
calcium carbonate,caco3	fecl3	0									0	2	0.105263	0.0315271	0.481656	112	2	0	0	0									0	6	0.166667	0.137131		480	6	0	0	0
calcium carbonate,caco3	fullerene	0									0	4	0.125	0.0888956	1.03739	352	6	0.0612766	0.9995	0									0	3	0.0909091	0.0461611		336	3	0	0	0
calcium carbonate,caco3	glucose oxidase	0									0	8	0.156863	0.176681	2.07181	720	8	0	0	0									0	7	0.184211	0.156028		552	7	0	0	0
calcium carbonate,caco3	gold	0									0	7	0.2	0.138058	1.77445	448	10	0.0691933	0.749813	0									0	10	0.178571	0.273913		1056	11	0.04	0.111099	0
calcium carbonate,caco3	graphene	0									0	4	0.129032	0.070921	0.990153	336	4	0	0	0									0	10	0.175439	0.235803		1080	10	0	0	0
calcium carbonate,caco3	graphite	2									2	6	0.12	0.105046	1.47929	704	6	0	0	2									2	14	0.194444	0.463558		1584	14	0	0	2
calcium carbonate,caco3	hydrogel	1									1	2	0.0909091	0.027619	0.466994	160	2	0	0	3									4	12	0.342857	0.487154		648	12	0	0	5
calcium carbonate,caco3	kaolinite	0									0	7	0.21875	0.184023	1.88603	400	7	0	0	0									0	3	0.0967742	0.0543457		288	3	0	0	0
calcium carbonate,caco3	li3v2	0									0	3	0.0882353	0.0488956	0.726724	400	4	0.0212766	0.49975	0									0	1	0.0333333	0.0153846		216	1	0	0	0
calcium carbonate,caco3	licl, lithium chloride	0									0	4	0.190476	0.0737032	1.00094	176	6	0.0379433	0.9995	0									0	4	0.16	0.101461		168	4	0	0	0
calcium carbonate,caco3	lifepo4	0									0	5	0.135135	0.0971982	1.26565	448	6	0.0166667	0.249938	0									0	2	0.0625	0.0391941		288	2	0	0	0
calcium carbonate,caco3	melamine	0									1	5	0.2	0.0840808	1.22165	256	5	0	0	1									1	4	0.153846	0.075744		240	4	0	0	1
calcium carbonate,caco3	mgo, magnesium oxide	0									0	6	0.222222	0.12201	1.53245	304	6	0	0	0									0	4	0.108108	0.0747596		456	4	0	0	0
calcium carbonate,caco3	mno2, manganese oxide	0									0	2	0.0869565	0.0357599	0.496969	176	2	0	0	0									0	5	0.125	0.112988		552	5	0	0	0
calcium carbonate,caco3	moo3, molybdenum trioxide	0									0	3	0.12	0.0746099	0.802014	224	5	0.0612766	1.998	0									0	2	0.0740741	0.0307765		168	2	0	0	0
calcium carbonate,caco3	Mos2, molybdenum disulfide	0									0	3	0.115385	0.0584872	0.761226	240	3	0	0	0									0	1	0.030303	0.0151515		288	1	0	0	0
calcium carbonate,caco3	nickel	0									0	3	0.125	0.0481938	0.725895	208	3	0	0	0									0	9	0.140625	0.19448		1224	10	0.04	0.124984	0
calcium carbonate,caco3	nickel hydroxide	0									0	7	0.21875	0.127773	1.74354	400	7	0	0	0									0	0	0	0		144	0	0	0	0
calcium carbonate,caco3	Nio, nickel oxide	0									0	3	0.166667	0.0691933	0.792509	144	6	0.0691933	3000	0									0	2	0.0487805	0.0278846		504	2	0	0	0
calcium carbonate,caco3	nylon	0									0	6	0.136364	0.111106	1.4993	576	6	0	0	0									0	9	0.209302	0.185615		720	9	0	0	0
calcium carbonate,caco3	palladium	0									0	4	0.16	0.0633789	0.963963	240	4	0	0	0									0	4	0.0909091	0.0668457		624	4	0	0	0
calcium carbonate,caco3	platinum	0									0	5	0.147059	0.0870365	1.23255	400	5	0	0	0									0	7	0.162791	0.151701		672	7	0	0	0
calcium carbonate,caco3	pmma, polymethylmethacrylate	0									0	3	0.157895	0.0746099	0.802014	128	3	0	0	0									0	8	0.173913	0.153869		768	8	0	0	0
calcium carbonate,caco3	polyacrylamide	0									0	4	0.173913	0.0829125	1.03027	208	5	0.0166667	0.333222	0									0	5	0.172414	0.116509		288	5	0	0	0
calcium carbonate,caco3	polyacrylonitrile	0									0	0	0	0	0	80	0	0	0	0									0	6	0.153846	0.132837		552	6	0	0	0
calcium carbonate,caco3	polyamide	1									1	7	0.2	0.173475	1.85518	448	9	0.0379433	0.39992	2									2	8	0.2	0.158448		672	8	0	0	2
calcium carbonate,caco3	polyaniline, pani	0									0	3	0.136364	0.0518513	0.737625	176	4	0.0212766	0.49975	0									0	16	0.258065	0.441163		1344	16	0	0	0
calcium carbonate,caco3	polybutadiene	0									0	5	0.178571	0.0888643	1.23726	304	5	0	0	0									0	6	0.181818	0.11094		408	6	0	0	0
calcium carbonate,caco3	polycaprolactone	0									0	4	0.148148	0.0628042	0.961923	304	4	0	0	0									0	9	0.290323	0.213636		432	9	0	0	0
calcium carbonate,caco3	polycarbonate	0									0	2	0.0666667	0.0309524	0.479617	288	2	0	0	0									0	9	0.214286	0.266385		696	9	0	0	0
calcium carbonate,caco3	polydimethylsiloxane	0									0	3	0.125	0.052619	0.738079	240	3	0	0	0									0	4	0.117647	0.113029		384	4	0	0	0
calcium carbonate,caco3	polydopamine	0									0	2	0.0769231	0.0318519	0.482307	224	2	0	0	0									0	3	0.125	0.0936131		120	3	0	0	0
calcium carbonate,caco3	polyelectrolyte	0									1	4	0.142857	0.0829125	1.03027	288	5	0.0166667	0.333222	1									1	8	0.210526	0.198332		624	8	0	0	1
calcium carbonate,caco3	polyester	2									2	10	0.172414	0.250204	2.67785	864	10	0	0	2									2	13	0.265306	0.345605		1008	13	0	0	2
calcium carbonate,caco3	polyetherimide	0									0	2	0.111111	0.027619	0.466994	96	2	0	0	0									0	1	0.0333333	0.015625		216	1	0	0	0
calcium carbonate,caco3	polyethylene	2									2	6	0.206897	0.134629	1.56317	336	6	0	0	2									2	16	0.231884	0.483695		1560	16	0	0	2
calcium carbonate,caco3	polyimide	0									0	9	0.230769	0.203058	2.3562	544	13	0.109193	0.79984	0									0	6	0.136364	0.120932		672	6	0	0	0
calcium carbonate,caco3	polylactic acid	0									0	6	0.214286	0.109254	1.49285	320	7	0.0166667	0.19996	0									0	5	0.151515	0.126458		384	5	0	0	0
calcium carbonate,caco3	polylactide	0									0	5	0.192308	0.118194	1.31059	272	7	0.0379433	0.666445	0									0	5	0.192308	0.12178		216	5	0	0	0
calcium carbonate,caco3	polyolefin	0									0	8	0.285714	0.179054	2.08753	352	12	0.109193	0.99975	0									0	3	0.0967742	0.0590056		288	3	0	0	0
calcium carbonate,caco3	polypropylene	4									4	11	0.261905	0.272931	2.9421	624	11	0	0	4									5	10	0.196078	0.212813		984	10	0	0	6
calcium carbonate,caco3	polypyrrole	0									0	8	0.145455	0.159023	2.03208	784	8	0	0	0									0	12	0.25	0.340863		912	12	0	0	0
calcium carbonate,caco3	polysaccharide	2									3	2	0.0952381	0.0445833	0.520155	144	2	0	0	3									5	10	0.384615	0.320543		384	10	0	0	5
calcium carbonate,caco3	polysiloxane	0									0	4	0.181818	0.0858291	1.0351	192	4	0	0	0									0	9	0.257143	0.193582		528	9	0	0	0
calcium carbonate,caco3	polystyrene	0									0	9	0.209302	0.221966	2.39	640	9	0	0	0									0	18	0.285714	0.53908		1416	18	0	0	0
calcium carbonate,caco3	polysulfone	0									0	11	0.144737	0.326264	3.07976	1200	11	0	0	0									0	8	0.25	0.227267		432	8	0	0	0
calcium carbonate,caco3	polythiophene	0									0	8	0.222222	0.237433	2.19414	512	11	0.149054	0.59988	0									0	2	0.0606061	0.0317308		312	2	0	0	0
calcium carbonate,caco3	polyurethane	1									2	9	0.18	0.287407	2.53361	752	13	0.199028	0.79984	2									2	14	0.291667	0.457143		1008	14	0	0	2
calcium carbonate,caco3	polyvinylidene	0									0	5	0.15625	0.122527	1.33479	368	5	0	0	0									0	5	0.128205	0.0943609		528	5	0	0	0
calcium carbonate,caco3	polyvinylpyrrolidone	0									0	4	0.129032	0.066137	0.973002	336	4	0	0	0									0	5	0.142857	0.102175		432	5	0	0	0
calcium carbonate,caco3	pva, polyvinyl alcohol	1									2	3	0.136364	0.065158	0.779057	176	3	0	0	2									2	15	0.319149	0.474428		1008	15	0	0	2
calcium carbonate,caco3	pvc, polyvinyl chloride	2									2	1	0.0555556	0.0133333	0.231616	80	1	0	0	2									2	5	0.142857	0.0937802		480	5	0	0	2
calcium carbonate,caco3	pvdf, polyvinylidene fluoride	0									0	3	0.157895	0.065158	0.779057	128	5	0.0479167	1.998	0									0	4	0.108108	0.0699707		456	4	0	0	0
calcium carbonate,caco3	pyridine	0									0	5	0.227273	0.0861062	1.22822	208	5	0	0	0									0	4	0.0930233	0.0625073		600	4	0	0	0
calcium carbonate,caco3	silane	0									0	9	0.225	0.180299	2.29181	560	12	0.0691933	0.499917	0									0	14	0.205882	0.441763		1440	14	0	0	0
calcium carbonate,caco3	Silica, sio2	1									2	1	0.05	0.025	0.271085	112	1	0	0	2									3	20	0.25	0.950191		1920	20	0	0	4
calcium carbonate,caco3	silsesquioxane	0									0	3	0.0857143	0.0490932	0.728585	384	3	0	0	0									0	4	0.117647	0.0627404		384	4	0	0	0
calcium carbonate,caco3	silver	0									0	7	0.170732	0.130531	1.75258	544	9	0.0379433	0.39992	0									0	13	0.213115	0.323385		1248	13	0	0	0
calcium carbonate,caco3	silver nitrate ,agno3	0									0	4	0.210526	0.105251	1.0777	144	4	0	0	0									0	5	0.128205	0.112781		528	5	0	0	0
calcium carbonate,caco3	Sno2, tin oxide	0									0	1	0.0526316	0.0133333	0.231616	96	1	0	0	0									0	2	0.0487805	0.0276515		504	2	0	0	0
calcium carbonate,caco3	tib2, titanium diboride	0									0	1	0.0555556	0.0133333	0.231616	80	1	0	0	0									0	1	0.0277778	0.0151515		360	1	0	0	0
calcium carbonate,caco3	Tio2, titanium dioxide	0									0	0	0	0	0	48	0	0	0	0									0	14	0.191781	0.368412		1560	16	0.0677778	0.166653	0
calcium carbonate,caco3	v2o5, vanadium oxide	0									0	0	0	0	0	32	0	0	0	0									0	0	0	0		264	0	0	0	0
calcium carbonate,caco3	vanadium phosphate	0									0	3	0.111111	0.0481938	0.725895	256	4	0.0166667	0.49975	0									0	0	0	0		72	0	0	0	0
calcium carbonate,caco3	vinylpyridine	0									0	8	0.296296	0.272923	2.29637	336	13	0.220304	1.66611	0									0	1	0.03125	0.0125		264	1	0	0	0
calcium carbonate,caco3	zeolite	0									0	8	0.129032	0.163058	2.04554	928	8	0	0	0									0	6	0.136364	0.113721		672	6	0	0	0
calcium carbonate,caco3	zirconium	0									0	6	0.2	0.107383	1.48795	352	6	0	0	0									0	9	0.214286	0.207342		696	9	0	0	0
calcium carbonate,caco3	zno, zinc oxide	0									0	1	0.0625	0.0172414	0.246279	48	1	0	0	0									0	10	0.208333	0.265815		864	11	0.0277778	0.111099	0
calcium carbonate,caco3	zro2, zirconium dioxide	0									0	0	0	0	0	0	0	0	0	0									0	5	0.111111	0.0948638		672	5	0	0	0
calcium hydroxide	al2o3 aluminum oxide	0									0	5	0.227273	0.176673	1.42608	154	8	0.149054	1.49925	0									0	1	0.0196078	0.0125		245	1	0	0	0
calcium hydroxide	alumina	0									0	15	0.272727	0.390308	4.06843	1144	21	0.176586	0.666593	0									0	1	0.0185185	0.0125		260	1	0	0	0
calcium hydroxide	aluminium	0									0	9	0.264706	0.206383	2.36364	506	14	0.134604	1.24969	0									0	1	0.0232558	0.0125		205	1	0	0	0
calcium hydroxide	aluminum	0									0	15	0.234375	0.401084	4.09627	1298	15	0	0	0									0	1	0.0163934	0.0125		295	1	0	0	0
calcium hydroxide	B4c boron carbide	0									0	1	0.0416667	0.0142857	0.235377	110	1	0	0	0									0	1	0.0588235	0.0125		75	1	0	0	0
calcium hydroxide	batio3 barium titanate	0									0	7	0.25	0.124145	1.73306	330	7	0	0	0									0	1	0.030303	0.0125		155	1	0	0	0
calcium hydroxide	boron nitride	0									0	9	0.243243	0.16434	2.24377	572	9	0	0	0									0	1	0.0526316	0.0125		85	1	0	0	0
calcium hydroxide	c3n4, carbon nitride	0									0	7	0.28	0.140879	1.77719	264	7	0	0	0									0	1	0.125	0.0125		30	1	0	0	0
calcium hydroxide	cacl2, calcium chloride	0									0	3	0.130435	0.0501832	0.732702	132	3	0	0	0									0	2	0.2	0.0541667		45	3	0.0416667	0.999001	0
calcium hydroxide	cadmium sulfide	0									0	10	0.4	0.294759	2.7991	330	15	0.144793	0.9998	0									0	0	0	0		30	0	0	0	0
calcium hydroxide	calcium carbonate,caco3	1									1	8	0.285714	0.258915	2.25411	352	12	0.189054	0.99975	1									1	2	0.0869565	0.0509615		120	2	0	0	1
calcium hydroxide	calcium hydroxide	7									10	20	0.952381	0.657202	5.74754	484	30	0.400001	0.9999	10									11	3	0.75	0.0926282		25	4	0.0416667	0.49975	11
calcium hydroxide	calcium phosphate	0									0	14	0.311111	0.350212	3.75765	858	21	0.191271	0.999857	0									0	3	0.0833333	0.0926282		180	4	0.0416667	0.49975	0
calcium hydroxide	calcium silicate	0									0	11	0.282051	0.270881	2.93216	704	11	0	0	0									0	0	0	0		15	0	0	0	0
calcium hydroxide	carbon nanotube	0									0	17	0.239437	0.488327	4.73811	1540	17	0	0	0									0	2	0.0253165	0.0509615		390	2	0	0	0
calcium hydroxide	carboxymethyl cellulose	0									0	1	0.0384615	0.0172414	0.246279	154	1	0	0	0									0	0	0	0		45	0	0	0	0
calcium hydroxide	cellulose	0									0	16	0.258065	0.507462	4.54066	1320	23	0.29788	0.777691	0									0	3	0.0576923	0.0926282		260	3	0	0	0
calcium hydroxide	ceo2, cerium oxide	0									0	6	0.206897	0.113762	1.50621	330	6	0	0	0									0	1	0.0434783	0.0125		105	1	0	0	0
calcium hydroxide	chitin	0									0	9	0.310345	0.212305	2.37771	396	15	0.153436	1.99933	0									0	3	0.2	0.0926282		75	3	0	0	0
calcium hydroxide	chitosan	0									0	16	0.296296	0.443382	4.40974	1144	23	0.229659	0.777691	0									0	3	0.09375	0.0926282		160	3	0	0	0
calcium hydroxide	chromium	0									0	8	0.222222	0.14511	1.99069	528	10	0.0358974	0.333278	0									0	1	0.037037	0.0125		125	1	0	0	0
calcium hydroxide	Co3o4	0									0	8	0.222222	0.217478	2.19199	528	11	0.0858974	0.59988	0									0	1	0.0769231	0.0125		55	1	0	0	0
calcium hydroxide	cofe2o4, cobalt ferrite	0									0	2	0.0740741	0.035119	0.493695	198	2	0	0	0									0	1	0.0625	0.0125		70	1	0	0	0
calcium hydroxide	collagen	0									1	7	0.212121	0.138375	1.77598	440	7	0	0	1									1	2	0.08	0.0541667		130	2	0	0	1
calcium hydroxide	copper	0									0	9	0.25	0.227872	2.41827	550	9	0	0	0									0	2	0.0363636	0.0509615		270	2	0	0	0
calcium hydroxide	cuo, copper oxide	0									0	6	0.214286	0.14823	1.61139	308	10	0.0997381	1.999	0									0	1	0.04	0.0125		115	1	0	0	0
calcium hydroxide	cyclodextrin	0									0	8	0.216216	0.181007	2.09262	550	8	0	0	0									0	1	0.0666667	0.0125		65	1	0	0	0
calcium hydroxide	diamond	0									0	4	0.137931	0.0820308	1.02166	286	4	0	0	0									0	1	0.0285714	0.0125		165	1	0	0	0
calcium hydroxide	epoxy	0									0	17	0.269841	0.467222	4.67542	1320	25	0.241271	0.88879	0									0	2	0.0307692	0.0541667		320	2	0	0	0
calcium hydroxide	fe2o3	0									0	11	0.2	0.262222	2.91039	1056	11	0	0	0									0	1	0.04	0.0125		115	1	0	0	0
calcium hydroxide	fe3o4	0									0	12	0.193548	0.258877	3.10492	1188	12	0	0	0									0	2	0.0769231	0.0541667		125	3	0.0416667	0.999001	0
calcium hydroxide	fecl3	0									0	3	0.125	0.0507579	0.734741	154	3	0	0	0									0	1	0.0454545	0.0125		100	1	0	0	0
calcium hydroxide	fullerene	0									0	9	0.290323	0.202531	2.35602	484	13	0.109919	0.79984	0									0	0	0	0		70	0	0	0	0
calcium hydroxide	glucose oxidase	0									0	11	0.203704	0.248277	2.87464	990	11	0	0	0									0	1	0.04	0.0125		115	1	0	0	0
calcium hydroxide	gold	0									0	9	0.230769	0.181036	2.29455	616	12	0.057174	0.499917	0									0	1	0.0217391	0.0125		220	1	0	0	0
calcium hydroxide	graphene	0									0	9	0.28125	0.207846	2.36775	462	9	0	0	0									0	1	0.0212766	0.0125		225	1	0	0	0
calcium hydroxide	graphite	0									0	10	0.185185	0.231644	2.63034	968	10	0	0	0									0	3	0.0454545	0.0926282		330	3	0	0	0
calcium hydroxide	hydrogel	0									0	4	0.153846	0.0923044	1.04359	220	6	0.0646853	0.9995	0									0	3	0.111111	0.0926282		135	3	0	0	0
calcium hydroxide	kaolinite	0									0	7	0.184211	0.129084	1.74832	550	7	0	0	0									0	0	0	0		60	0	0	0	0
calcium hydroxide	li3v2	0									0	11	0.34375	0.327707	3.09136	550	15	0.133581	0.571347	0									0	0	0	0		45	0	0	0	0
calcium hydroxide	licl, lithium chloride	0									0	4	0.148148	0.0737032	1.00094	242	6	0.0379433	0.9995	0									0	1	0.111111	0.0125		35	1	0	0	0
calcium hydroxide	lifepo4	0									0	8	0.2	0.190176	2.11956	616	11	0.0858974	0.59988	0									0	0	0	0		60	0	0	0	0
calcium hydroxide	melamine	0									0	6	0.2	0.114205	1.50763	352	6	0	0	0									0	2	0.181818	0.0541667		50	2	0	0	0
calcium hydroxide	mgo, magnesium oxide	0									0	7	0.21875	0.186148	1.90351	418	7	0	0	0									0	1	0.047619	0.0125		95	1	0	0	0
calcium hydroxide	mno2, manganese oxide	0									0	3	0.107143	0.0573055	0.757681	242	3	0	0	0									0	1	0.04	0.0125		115	1	0	0	0
calcium hydroxide	moo3, molybdenum trioxide	0									0	8	0.307692	0.25201	2.29448	308	11	0.0906884	0.59988	0									0	0	0	0		35	0	0	0	0
calcium hydroxide	Mos2, molybdenum disulfide	0									0	2	0.0606061	0.0380747	0.504596	330	2	0	0	0									0	0	0	0		60	0	0	0	0
calcium hydroxide	nickel	0									0	5	0.178571	0.0946681	1.25717	286	5	0	0	0									0	1	0.0188679	0.0125		255	1	0	0	0
calcium hydroxide	nickel hydroxide	0									0	10	0.285714	0.216205	2.58716	550	10	0	0	0									0	0	0	0		30	0	0	0	0
calcium hydroxide	Nio, nickel oxide	0									0	3	0.125	0.0855623	0.832428	198	6	0.0855623	3000	0									0	1	0.0434783	0.0125		105	1	0	0	0
calcium hydroxide	nylon	0									0	8	0.166667	0.147674	1.99954	792	8	0	0	0									0	1	0.03125	0.0125		150	1	0	0	0
calcium hydroxide	palladium	0									0	3	0.09375	0.0448604	0.713272	330	3	0	0	0									0	1	0.0357143	0.0125		130	1	0	0	0
calcium hydroxide	platinum	0									0	7	0.184211	0.137282	1.77445	550	7	0	0	0									0	1	0.0333333	0.0125		140	1	0	0	0
calcium hydroxide	pmma, polymethylmethacrylate	0									0	5	0.217391	0.153479	1.41901	176	5	0	0	0									0	1	0.0294118	0.0125		160	1	0	0	0
calcium hydroxide	polyacrylamide	0									0	3	0.1	0.0673077	0.788283	286	4	0.0166667	0.49975	0									0	1	0.0714286	0.0125		60	1	0	0	0
calcium hydroxide	polyacrylonitrile	0									0	0	0	0	0	110	0	0	0	0									0	1	0.04	0.0125		115	1	0	0	0
calcium hydroxide	polyamide	0									0	10	0.263158	0.249011	2.67396	616	16	0.18204	1.49963	0									0	2	0.0689655	0.0541667		140	2	0	0	0
calcium hydroxide	polyaniline, pani	0									0	6	0.24	0.119012	1.52498	242	9	0.0699191	0.999667	0									0	2	0.0350877	0.0509615		280	2	0	0	0
calcium hydroxide	polybutadiene	0									0	8	0.258065	0.180917	2.08881	418	8	0	0	0									0	1	0.0526316	0.0125		85	1	0	0	0
calcium hydroxide	polycaprolactone	0									0	8	0.258065	0.159759	2.03482	418	8	0	0	0									0	2	0.105263	0.0509615		90	2	0	0	0
calcium hydroxide	polycarbonate	0									0	5	0.151515	0.0999517	1.27193	396	5	0	0	0									0	1	0.0322581	0.0125		145	1	0	0	0
calcium hydroxide	polydimethylsiloxane	0									0	5	0.166667	0.0910806	1.24425	330	5	0	0	0									0	1	0.0555556	0.0125		80	1	0	0	0
calcium hydroxide	polydopamine	0									0	3	0.0967742	0.0526852	0.740624	308	3	0	0	0									0	1	0.142857	0.0384615		25	1	0	0	0
calcium hydroxide	polyelectrolyte	0									0	4	0.117647	0.079416	1.0191	396	6	0.0358974	0.9995	0									0	2	0.0740741	0.0541667		130	2	0	0	0
calcium hydroxide	polyester	0									0	14	0.241379	0.338856	3.73207	1188	14	0	0	0									0	3	0.0714286	0.0926282		210	3	0	0	0
calcium hydroxide	polyetherimide	0									0	2	0.0833333	0.027619	0.466994	132	2	0	0	0									0	0	0	0		45	0	0	0	0
calcium hydroxide	polyethylene	0									0	9	0.3	0.24006	2.45046	462	9	0	0	0									0	3	0.0461538	0.0926282		325	3	0	0	0
calcium hydroxide	polyimide	0									0	12	0.285714	0.283104	3.17536	748	17	0.116405	0.714184	0									0	2	0.0689655	0.0509615		140	2	0	0	0
calcium hydroxide	polylactic acid	0									0	8	0.266667	0.1544	2.01834	440	12	0.08454	0.99975	0									0	0	0	0		80	0	0	0	0
calcium hydroxide	polylactide	0									0	6	0.193548	0.103312	1.47474	374	9	0.057174	0.999667	0									0	2	0.2	0.0509615		45	2	0	0	0
calcium hydroxide	polyolefin	0									0	12	0.4	0.308613	3.24109	484	18	0.164024	0.999833	0									0	0	0	0		60	0	0	0	0
calcium hydroxide	polypropylene	0									0	14	0.325581	0.348102	3.74972	858	14	0	0	0									0	2	0.047619	0.0541667		205	2	0	0	0
calcium hydroxide	polypyrrole	0									0	13	0.232143	0.314848	3.45763	1078	13	0	0	0									0	1	0.025	0.0125		190	1	0	0	0
calcium hydroxide	polysaccharide	0									0	3	0.115385	0.0753301	0.801236	198	3	0	0	0									0	3	0.1875	0.0926282		80	3	0	0	0
calcium hydroxide	polysiloxane	0									0	3	0.103448	0.0533974	0.743019	264	3	0	0	0									0	1	0.0416667	0.0125		110	1	0	0	0
calcium hydroxide	polystyrene	0									0	13	0.288889	0.313289	3.45122	880	13	0	0	0									0	2	0.0333333	0.0509615		295	2	0	0	0
calcium hydroxide	polysulfone	0									0	18	0.24	0.532757	5.0608	1650	18	0	0	0									0	1	0.05	0.0384615		90	1	0	0	0
calcium hydroxide	polythiophene	0									0	15	0.405405	0.461086	4.20743	704	21	0.235135	0.666593	0									0	1	0.0666667	0.0125		65	1	0	0	0
calcium hydroxide	polyurethane	0									0	16	0.326531	0.517473	4.56722	1034	24	0.328725	0.999875	0									0	2	0.0465116	0.0541667		210	2	0	0	0
calcium hydroxide	polyvinylidene	0									0	7	0.205882	0.217765	1.99171	506	7	0	0	0									0	0	0	0		110	0	0	0	0
calcium hydroxide	polyvinylpyrrolidone	0									0	9	0.28125	0.17817	2.2864	462	9	0	0	0									0	1	0.05	0.0125		90	1	0	0	0
calcium hydroxide	pva, polyvinyl alcohol	0									0	3	0.107143	0.0531388	0.743603	242	3	0	0	0									0	3	0.0714286	0.0926282		210	3	0	0	0
calcium hydroxide	pvc, polyvinyl chloride	0									0	1	0.0416667	0.0133333	0.231616	110	1	0	0	0									0	1	0.0454545	0.0416667		100	1	0	0	0
calcium hydroxide	pvdf, polyvinylidene fluoride	0									0	4	0.166667	0.112777	1.10752	176	6	0.0642857	0.9995	0									0	0	0	0		95	0	0	0	0
calcium hydroxide	pyridine	0									0	4	0.137931	0.0656938	0.97159	286	4	0	0	0									0	1	0.037037	0.0125		125	1	0	0	0
calcium hydroxide	silane	0									0	11	0.25	0.239512	2.85265	770	15	0.0764048	0.571347	0									0	1	0.016129	0.0125		300	1	0	0	0
calcium hydroxide	Silica, sio2	1									1	1	0.0384615	0.025	0.271085	154	1	0	0	1									1	2	0.0253165	0.0801282		400	2	0	0	1
calcium hydroxide	silsesquioxane	0									0	6	0.157895	0.126818	1.5484	528	6	0	0	0									0	1	0.0555556	0.0125		80	1	0	0	0
calcium hydroxide	silver	0									0	12	0.3	0.285879	3.17547	748	18	0.171859	0.999833	0									0	2	0.0377358	0.0509615		260	2	0	0	0
calcium hydroxide	silver nitrate ,agno3	0									0	4	0.16	0.083869	1.02662	198	4	0	0	0									0	1	0.0416667	0.0125		110	1	0	0	0
calcium hydroxide	Sno2, tin oxide	0									0	2	0.0833333	0.0445833	0.520155	132	2	0	0	0									0	1	0.0434783	0.0125		105	1	0	0	0
calcium hydroxide	tib2, titanium diboride	0									0	2	0.0869565	0.0568116	0.550545	110	2	0	0	0									0	0	0	0		75	0	0	0	0
calcium hydroxide	Tio2, titanium dioxide	0									0	0	0	0	0	66	0	0	0	0									0	2	0.030303	0.0509615		325	2	0	0	0
calcium hydroxide	v2o5, vanadium oxide	0									0	0	0	0	0	44	0	0	0	0									0	0	0	0		55	0	0	0	0
calcium hydroxide	vanadium phosphate	0									0	8	0.285714	0.178064	2.08526	352	12	0.08454	0.99975	0									0	0	0	0		15	0	0	0	0
calcium hydroxide	vinylpyridine	0									0	12	0.444444	0.404085	3.45516	462	17	0.208285	0.714184	0									0	1	0.0769231	0.0125		55	1	0	0	0
calcium hydroxide	zeolite	0									0	14	0.225806	0.352298	3.76457	1276	14	0	0	0									0	1	0.0333333	0.0125		140	1	0	0	0
calcium hydroxide	zirconium	0									0	8	0.235294	0.150361	2.00805	484	8	0	0	0									0	1	0.0322581	0.0125		145	1	0	0	0
calcium hydroxide	zno, zinc oxide	0									0	1	0.0454545	0.0172414	0.246279	66	1	0	0	0									0	1	0.0263158	0.0125		180	1	0	0	0
calcium hydroxide	zro2, zirconium dioxide	0									0	0	0	0	0	0	0	0	0	0									0	1	0.0333333	0.0125		140	1	0	0	0
calcium phosphate	al2o3 aluminum oxide	2									2	4	0.1	0.0655623	0.970963	273	6	0.0379433	0.9995	2									2	17	0.265625	0.440076		1764	21	0.0867834	0.307669	2
calcium phosphate	alumina	0									0	28	0.474576	0.86031	7.94006	2028	43	0.51802	1.15376	0									1	20	0.3125	0.49443		1872	24	0.0879608	0.249984	1
calcium phosphate	aluminium	0									0	13	0.276596	0.281062	3.36686	897	19	0.151271	0.85702	0									1	15	0.258621	0.356986		1476	18	0.0550235	0.249979	1
calcium phosphate	aluminum	0									0	26	0.382353	0.743017	7.24112	2301	26	0	0	0									0	21	0.291667	0.525052		2124	26	0.107192	0.31248	0
calcium phosphate	B4c boron carbide	0									0	2	0.05	0.037013	0.499635	195	2	0	0	0									0	5	0.113636	0.0931958		540	5	0	0	0
calcium phosphate	batio3 barium titanate	0									0	11	0.268293	0.223327	2.8108	585	11	0	0	0									0	14	0.27451	0.329818		1116	18	0.0828013	0.39996	0
calcium phosphate	boron nitride	0									0	16	0.340426	0.314022	4.0594	1014	16	0	0	0									0	7	0.159091	0.125383		612	7	0	0	0
calcium phosphate	c3n4, carbon nitride	0									0	8	0.195122	0.163101	2.03988	468	8	0	0	0									0	3	0.0810811	0.0556624		216	3	0	0	0
calcium phosphate	cacl2, calcium chloride	3									3	3	0.075	0.0501832	0.732702	234	3	0	0	3									3	5	0.138889	0.141684		324	6	0.0416667	0.249938	3
calcium phosphate	cadmium sulfide	0									0	11	0.268293	0.37196	3.1906	585	17	0.214057	1.19976	0									0	3	0.0810811	0.0451543		216	3	0	0	0
calcium phosphate	calcium carbonate,caco3	2									3	10	0.232558	0.247931	2.67102	624	14	0.109193	0.666556	3									4	15	0.365854	0.564136		864	16	0.111111	0.0714235	5
calcium phosphate	calcium hydroxide	0									0	14	0.311111	0.350212	3.75765	858	21	0.191271	0.999857	0									0	3	0.0833333	0.0926282		180	4	0.0416667	0.49975	0
calcium phosphate	calcium phosphate	96									118	37	0.973684	1.34415	10.9499	1521	56	0.8208	1.0555	125									138	34	0.971429	1.32026		1296	41	0.259969	0.25925	152
calcium phosphate	calcium silicate	0									0	21	0.456522	0.863855	6.41695	1248	21	0	0	0									0	1	0.0277778	0.0153846		108	2	0.0153846	1000	0
calcium phosphate	carbon nanotube	1									2	30	0.4	0.895195	8.45428	2730	30	0	0	3									3	27	0.325301	0.862005		2808	27	0	0	3
calcium phosphate	carboxymethyl cellulose	0									0	4	0.1	0.0693757	0.986454	273	4	0	0	0									0	5	0.131579	0.133923		324	5	0	0	0
calcium phosphate	cellulose	6									7	27	0.397059	0.777108	7.52664	2340	40	0.409155	0.928505	7									8	26	0.448276	0.954982		1872	26	0	0	9
calcium phosphate	ceo2, cerium oxide	0									0	10	0.238095	0.205007	2.56291	585	10	0	0	0									0	9	0.195652	0.180924		756	12	0.0550235	0.499917	0
calcium phosphate	chitin	5									6	13	0.325	0.494314	3.83762	702	23	0.435445	3.33222	6									6	11	0.305556	0.343356		540	11	0	0	8
calcium phosphate	chitosan	8									9	28	0.474576	0.834695	7.86932	2028	40	0.410379	0.749953	9									9	17	0.361702	0.623385		1152	17	0	0	9
calcium phosphate	chromium	0									0	14	0.297872	0.301127	3.6162	936	18	0.0819759	0.39996	0									0	11	0.229167	0.205123		900	15	0.0794138	0.571347	0
calcium phosphate	Co3o4	0									0	17	0.404762	0.447063	4.63065	936	24	0.181976	0.69993	0									0	4	0.097561	0.0841902		396	5	0.0204082	0.333222	0
calcium phosphate	cofe2o4, cobalt ferrite	0									0	4	0.0952381	0.0782545	1.0149	351	4	0	0	0									0	6	0.142857	0.126061		504	7	0.0192308	0.19996	0
calcium phosphate	collagen	11									15	11	0.23913	0.230832	2.82927	780	11	0	0	15									19	17	0.414634	0.619088		936	17	0	0	21
calcium phosphate	copper	0									0	16	0.347826	0.386786	4.25776	975	16	0	0	0									0	20	0.294118	0.486809		1944	25	0.107192	0.333311	0
calcium phosphate	cuo, copper oxide	0									0	11	0.289474	0.300875	3.03107	546	17	0.183865	1.19976	0									0	10	0.212766	0.199644		828	14	0.0828013	0.666556	0
calcium phosphate	cyclodextrin	0									0	13	0.276596	0.302317	3.43104	975	13	0	0	0									0	5	0.119048	0.0766026		468	5	0	0	0
calcium phosphate	diamond	0									0	6	0.136364	0.113374	1.50431	507	6	0	0	0									0	14	0.264151	0.290724		1188	14	0	0	0
calcium phosphate	epoxy	0									0	30	0.461538	0.893636	8.44916	2340	44	0.449155	0.874945	0									0	24	0.324324	0.64658		2304	24	0	0	0
calcium phosphate	fe2o3	0									0	22	0.360656	0.573953	5.9743	1872	22	0	0	0									0	10	0.212766	0.196632		828	13	0.0635706	0.42851	0
calcium phosphate	fe3o4	0									0	24	0.369231	0.653757	6.58232	2106	24	0	0	0									0	12	0.255319	0.376903		900	14	0.0570513	0.19998	0
calcium phosphate	fecl3	0									0	4	0.1	0.0907579	1.04541	273	4	0	0	0									0	8	0.173913	0.137976		720	10	0.0357928	0.333278	0
calcium phosphate	fullerene	0									0	12	0.266667	0.266628	3.1296	858	18	0.1623	0.999833	0									0	5	0.116279	0.0872108		504	5	0	0	0
calcium phosphate	glucose oxidase	0									0	20	0.333333	0.54903	5.48064	1755	20	0	0	0									0	9	0.1875	0.191827		828	9	0	0	0
calcium phosphate	gold	0									0	18	0.382979	0.44357	4.81528	1092	25	0.169376	0.636306	0									0	19	0.322034	0.52515		1584	23	0.0828013	0.266649	0
calcium phosphate	graphene	0									0	10	0.208333	0.190929	2.52008	819	10	0	0	0									0	14	0.215385	0.359288		1620	14	0	0	0
calcium phosphate	graphite	0									0	19	0.316667	0.462957	5.07775	1716	19	0	0	0									0	25	0.333333	0.762392		2376	25	0	0	0
calcium phosphate	hydrogel	4									8	4	0.0930233	0.0923044	1.04359	390	6	0.0646853	0.9995	8									8	19	0.475	0.757067		972	19	0	0	9
calcium phosphate	kaolinite	0									0	13	0.276596	0.258534	3.30655	975	13	0	0	0									0	7	0.179487	0.211892		432	7	0	0	0
calcium phosphate	li3v2	0									0	14	0.304348	0.458167	4.01591	975	22	0.320352	1.33311	0									0	1	0.0238095	0.0153846		324	1	0	0	0
calcium phosphate	licl, lithium chloride	0									0	8	0.2	0.196507	2.14366	429	12	0.102229	0.99975	0									0	2	0.0512821	0.0363095		252	2	0	0	0
calcium phosphate	lifepo4	0									0	16	0.340426	0.423094	4.36145	1092	23	0.187928	0.777691	0									0	6	0.15	0.112126		432	8	0.0431624	0.499875	0
calcium phosphate	melamine	0									0	10	0.232558	0.19202	2.5222	624	10	0	0	0									0	5	0.128205	0.118452		360	5	0	0	0
calcium phosphate	mgo, magnesium oxide	0									0	12	0.272727	0.298592	3.21886	741	12	0	0	0									0	11	0.261905	0.231528		684	16	0.107192	0.833194	0
calcium phosphate	mno2, manganese oxide	0									0	7	0.170732	0.148896	1.81067	429	7	0	0	0									0	7	0.14	0.168104		828	8	0.0204082	0.166639	0
calcium phosphate	moo3, molybdenum trioxide	0									0	8	0.195122	0.253616	2.30015	546	13	0.165555	1.66611	0									0	2	0.0512821	0.0510989		252	3	0.0153846	0.999001	0
calcium phosphate	Mos2, molybdenum disulfide	0									0	9	0.209302	0.206678	2.37416	585	9	0	0	0									0	3	0.0697674	0.0524725		432	5	0.0346154	1.998	0
calcium phosphate	nickel	0									0	7	0.162791	0.149468	1.80862	507	7	0	0	0									0	16	0.231884	0.391037		1836	21	0.107192	0.454504	0
calcium phosphate	nickel hydroxide	0									0	14	0.291667	0.295801	3.60654	975	14	0	0	0									0	1	0.025641	0.0128205		216	1	0	0	0
calcium phosphate	Nio, nickel oxide	0									0	3	0.0697674	0.0691933	0.792509	351	6	0.0691933	3000	0									0	8	0.170213	0.150369		756	12	0.091807	0.99975	0
calcium phosphate	nylon	0									0	20	0.392157	0.530292	5.43962	1404	20	0	0	0									0	14	0.28	0.288059		1080	14	0	0	0
calcium phosphate	palladium	0									0	8	0.181818	0.153344	2.01377	585	8	0	0	0									0	9	0.176471	0.154062		936	12	0.0550235	0.499917	0
calcium phosphate	platinum	0									0	15	0.319149	0.328396	3.90526	975	15	0	0	0									0	12	0.24	0.231116		1008	15	0.060183	0.333296	0
calcium phosphate	pmma, polymethylmethacrylate	1									1	5	0.125	0.122809	1.3358	312	5	0	0	1									1	14	0.28	0.315823		1152	14	0	0	1
calcium phosphate	polyacrylamide	0									3	7	0.162791	0.151936	1.81629	507	9	0.0333333	0.39992	3									3	7	0.189189	0.183565		432	7	0	0	3
calcium phosphate	polyacrylonitrile	0									0	2	0.05	0.0722222	0.590216	195	3	0.0166667	0.999001	0									0	10	0.212766	0.202147		828	10	0	0	0
calcium phosphate	polyamide	2									4	19	0.431818	0.457423	5.06019	1092	29	0.284071	1.11099	4									4	16	0.363636	0.405616		1008	16	0	0	4
calcium phosphate	polyaniline, pani	1									2	8	0.2	0.202346	2.15354	429	12	0.105633	0.99975	2									2	22	0.333333	0.609747		2016	22	0	0	2
calcium phosphate	polybutadiene	0									0	13	0.302326	0.295605	3.41084	741	13	0	0	0									0	12	0.307692	0.329567		612	12	0	0	0
calcium phosphate	polycaprolactone	2									3	11	0.255814	0.233192	2.83415	741	11	0	0	3									4	12	0.315789	0.391471		648	12	0	0	4
calcium phosphate	polycarbonate	0									0	10	0.232558	0.243308	2.6663	702	10	0	0	0									0	13	0.26	0.312471		1044	13	0	0	0
calcium phosphate	polydimethylsiloxane	0									1	7	0.155556	0.158462	1.82817	585	7	0	0	1									1	7	0.170732	0.254637		576	7	0	0	2
calcium phosphate	polydopamine	0									0	8	0.186047	0.15482	2.02255	546	8	0	0	0									0	1	0.0263158	0.0384615		180	1	0	0	0
calcium phosphate	polyelectrolyte	4									4	12	0.27907	0.309527	3.24741	702	17	0.11685	0.714184	4									4	12	0.26087	0.255978		936	12	0	0	4
calcium phosphate	polyester	5									5	28	0.459016	0.831943	7.8853	2106	28	0	0	7									7	25	0.510204	0.830379		1512	25	0	0	7
calcium phosphate	polyetherimide	0									0	3	0.075	0.0498413	0.729691	234	3	0	0	0									0	4	0.102564	0.109433		324	4	0	0	0
calcium phosphate	polyethylene	1									1	12	0.26087	0.344664	3.3221	819	12	0	0	1									1	25	0.347222	0.807273		2340	25	0	0	1
calcium phosphate	polyimide	0									0	24	0.533333	0.681052	6.65428	1326	37	0.432972	1.18171	0									0	14	0.291667	0.328425		1008	14	0	0	0
calcium phosphate	polylactic acid	7									8	15	0.357143	0.341469	3.93551	780	23	0.214302	1.14269	8									8	11	0.297297	0.265892		576	11	0	0	8
calcium phosphate	polylactide	2									2	13	0.317073	0.377418	3.6155	663	21	0.223094	1.59968	2									2	6	0.171429	0.166507		324	6	0	0	2
calcium phosphate	polyolefin	0									0	15	0.357143	0.470191	4.25791	858	23	0.274639	1.14269	0									0	6	0.15	0.103877		432	6	0	0	0
calcium phosphate	polypropylene	1									1	24	0.461538	0.671619	6.62057	1521	24	0	0	1									1	19	0.351852	0.497485		1476	19	0	0	1
calcium phosphate	polypyrrole	0									0	25	0.423729	0.678756	6.86742	1911	25	0	0	0									0	15	0.263158	0.38657		1368	15	0	0	0
calcium phosphate	polysaccharide	1									1	7	0.179487	0.188373	1.91769	351	7	0	0	1									1	10	0.263158	0.307252		576	10	0	0	1
calcium phosphate	polysiloxane	2									2	9	0.225	0.199509	2.34666	468	9	0	0	2									2	12	0.285714	0.284511		792	12	0	0	2
calcium phosphate	polystyrene	3									3	23	0.425926	0.565145	6.15876	1560	23	0	0	3									3	25	0.378788	0.896181		2124	25	0	0	3
calcium phosphate	polysulfone	1									1	33	0.428571	1.16812	9.69325	2925	33	0	0	1									1	9	0.219512	0.246399		648	9	0	0	1
calcium phosphate	polythiophene	0									0	17	0.34	0.403126	4.50226	1248	25	0.196509	0.88879	0									0	6	0.146341	0.0944597		468	6	0	0	0
calcium phosphate	polyurethane	1									1	25	0.438596	0.798892	7.15176	1833	40	0.555476	1.49985	1									1	20	0.37037	0.550279		1512	20	0	0	1
calcium phosphate	polyvinylidene	0									0	13	0.288889	0.403925	3.69476	897	13	0	0	0									0	8	0.166667	0.196826		792	8	0	0	0
calcium phosphate	polyvinylpyrrolidone	0									0	13	0.302326	0.279886	3.36806	819	13	0	0	0									0	8	0.181818	0.175835		648	8	0	0	0
calcium phosphate	pva, polyvinyl alcohol	0									0	6	0.142857	0.12356	1.54009	429	6	0	0	1									1	20	0.37037	0.554264		1512	20	0	0	1
calcium phosphate	pvc, polyvinyl chloride	0									0	2	0.05	0.0302825	0.476862	195	2	0	0	0									0	11	0.255814	0.236516		720	11	0	0	0
calcium phosphate	pvdf, polyvinylidene fluoride	0									0	4	0.097561	0.096408	1.0676	312	6	0.0479167	0.9995	0									0	4	0.0816327	0.0673993		684	4	0	0	0
calcium phosphate	pyridine	0									0	10	0.25	0.183186	2.49567	507	10	0	0	0									0	9	0.18	0.176537		900	9	0	0	0
calcium phosphate	silane	2									2	25	0.555556	0.718301	6.95522	1365	36	0.338257	0.785658	2									2	23	0.333333	0.633653		2160	23	0	0	2
calcium phosphate	Silica, sio2	6									6	0	0	0	0	273	0	0	0	6									6	31	0.382716	1.18971		2880	31	0	0	8
calcium phosphate	silsesquioxane	0									0	13	0.270833	0.311338	3.45345	936	14	0.0166667	0.0833264	0									0	8	0.190476	0.133191		576	8	0	0	0
calcium phosphate	silver	0									0	17	0.326923	0.472307	4.66177	1326	26	0.301224	1.12486	0									0	21	0.323077	0.572158		1872	24	0.0590056	0.166657	0
calcium phosphate	silver nitrate ,agno3	0									0	6	0.15	0.193167	1.72048	351	7	0.0416667	0.19996	0									0	8	0.166667	0.172561		792	9	0.0277778	0.142837	0
calcium phosphate	Sno2, tin oxide	0									0	3	0.0789474	0.100139	0.866131	234	4	0.0555556	0.49975	0									0	7	0.145833	0.123697		756	10	0.0635706	0.749813	0
calcium phosphate	tib2, titanium diboride	0									0	3	0.0769231	0.102266	0.874061	195	3	0	0	0									0	5	0.113636	0.107192		540	10	0.107192	5000	0
calcium phosphate	Tio2, titanium dioxide	1									1	0	0	0	0	117	0	0	0	1									1	21	0.276316	0.588755		2340	25	0.091807	0.23528	2
calcium phosphate	v2o5, vanadium oxide	0									0	0	0	0	0	78	0	0	0	0									0	3	0.0714286	0.0474359		396	5	0.0346154	1.998	0
calcium phosphate	vanadium phosphate	0									0	12	0.292683	0.299539	3.22059	624	18	0.130618	0.999833	0									0	0	0	0		108	0	0	0	0
calcium phosphate	vinylpyridine	0									0	12	0.26087	0.352615	3.35853	819	19	0.229434	1.39972	0									0	3	0.0714286	0.0431777		396	3	0	0	0
calcium phosphate	zeolite	0									0	24	0.347826	0.653631	6.58343	2262	24	0	0	0									0	13	0.265306	0.289151		1008	13	0	0	0
calcium phosphate	zirconium	0									0	14	0.311111	0.269989	3.53823	858	14	0	0	0									0	14	0.285714	0.307467		1044	18	0.0794138	0.39996	0
calcium phosphate	zno, zinc oxide	0									0	1	0.025641	0.0172414	0.246279	117	1	0	0	1									1	14	0.259259	0.353378		1296	17	0.0550235	0.272702	1
calcium phosphate	zro2, zirconium dioxide	2									2	0	0	0	0	0	0	0	0	2									2	8	0.153846	0.16364		1008	8	0	0	3
calcium silicate	al2o3 aluminum oxide	0									0	4	0.121212	0.0655623	0.970963	224	4	0	0	0									0	1	0.0204082	0.0153846		147	2	0.0153846	1000	0
calcium silicate	alumina	0									0	19	0.311475	0.661674	5.57142	1664	19	0	0	0									0	1	0.0192308	0.0153846		156	2	0.0153846	1000	0
calcium silicate	aluminium	0									0	7	0.152174	0.147542	1.79824	736	7	0	0	0									0	1	0.0243902	0.0153846		123	2	0.0153846	1000	0
calcium silicate	aluminum	0									0	18	0.253521	0.610193	5.2098	1888	18	0	0	0									0	1	0.0169492	0.0153846		177	2	0.0153846	1000	0
calcium silicate	B4c boron carbide	0									0	1	0.0294118	0.0142857	0.235377	160	1	0	0	0									0	0	0	0		45	0	0	0	0
calcium silicate	batio3 barium titanate	0									0	7	0.184211	0.125534	1.73744	480	7	0	0	0									0	1	0.0322581	0.0153846		93	2	0.0153846	1000	0
calcium silicate	boron nitride	0									0	9	0.191489	0.170141	2.26065	832	9	0	0	0									0	1	0.0588235	0.0153846		51	1	0	0	0
calcium silicate	c3n4, carbon nitride	0									0	7	0.2	0.142268	1.78157	384	9	0.0394636	0.39992	0									0	1	0.166667	0.0153846		18	1	0	0	0
calcium silicate	cacl2, calcium chloride	0									0	3	0.0909091	0.0501832	0.732702	192	3	0	0	0									0	0	0	0		27	0	0	0	0
calcium silicate	cadmium sulfide	0									0	11	0.34375	0.388329	3.23052	480	11	0	0	0									0	0	0	0		18	0	0	0	0
calcium silicate	calcium carbonate,caco3	0									0	7	0.179487	0.175435	1.86753	512	7	0	0	0									0	0	0	0		72	0	0	0	0
calcium silicate	calcium hydroxide	0									0	11	0.282051	0.270881	2.93216	704	11	0	0	0									0	0	0	0		15	0	0	0	0
calcium silicate	calcium phosphate	0									0	21	0.456522	0.863855	6.41695	1248	21	0	0	0									0	1	0.0277778	0.0153846		108	2	0.0153846	1000	0
calcium silicate	calcium silicate	4									4	30	0.967742	1.48773	9.74282	1024	34	0.207942	0.15384	7									7	1	0.5	0.0153846		9	2	0.0153846	1000	8
calcium silicate	carbon nanotube	0									0	21	0.272727	0.787107	6.28145	2240	21	0	0	0									0	1	0.0128205	0.0153846		234	1	0	0	0
calcium silicate	carboxymethyl cellulose	0									0	2	0.0571429	0.058908	0.560937	224	3	0.0172414	0.999001	0									0	0	0	0		27	0	0	0	0
calcium silicate	cellulose	0									0	22	0.333333	0.84376	6.62128	1920	22	0	0	0									0	1	0.0192308	0.0153846		156	1	0	0	0
calcium silicate	ceo2, cerium oxide	0									0	5	0.125	0.0857387	1.22702	480	6	0.0222222	0.249938	0									0	1	0.047619	0.0153846		63	2	0.0153846	1000	0
calcium silicate	chitin	0									0	12	0.352941	0.490245	3.62268	576	12	0	0	0									0	0	0	0		45	0	0	0	0
calcium silicate	chitosan	0									0	17	0.269841	0.544543	4.86153	1664	17	0	0	0									0	0	0	0		96	0	0	0	0
calcium silicate	chromium	0									0	11	0.255814	0.280923	2.96195	768	11	0	0	0									0	1	0.04	0.0153846		75	2	0.0153846	1000	0
calcium silicate	Co3o4	0									0	11	0.268293	0.380817	3.1938	768	11	0	0	0									0	0	0	0		33	0	0	0	0
calcium silicate	cofe2o4, cobalt ferrite	0									0	1	0.0263158	0.0142857	0.235377	288	1	0	0	0									0	0	0	0		42	0	0	0	0
calcium silicate	collagen	0									0	6	0.136364	0.105544	1.48214	640	8	0.0394636	0.499875	0									0	1	0.0384615	0.0153846		78	1	0	0	0
calcium silicate	copper	0									0	8	0.170213	0.185546	2.10713	800	8	0	0	0									0	1	0.0185185	0.0153846		162	2	0.0153846	1000	0
calcium silicate	cuo, copper oxide	0									0	9	0.272727	0.24897	2.48574	448	9	0	0	0									0	1	0.0434783	0.0153846		69	2	0.0153846	1000	0
calcium silicate	cyclodextrin	0									0	9	0.195652	0.205656	2.36633	800	11	0.0394636	0.285673	0									0	0	0	0		39	0	0	0	0
calcium silicate	diamond	0									0	2	0.0487805	0.027619	0.466994	416	2	0	0	0									0	1	0.030303	0.0153846		99	1	0	0	0
calcium silicate	epoxy	0									0	20	0.285714	0.611899	5.66519	1920	20	0	0	0									0	1	0.015625	0.0153846		192	1	0	0	0
calcium silicate	fe2o3	0									0	15	0.238095	0.418868	4.13996	1536	17	0.0394636	0.153834	0									0	1	0.0434783	0.0153846		69	2	0.0153846	1000	0
calcium silicate	fe3o4	0									0	17	0.253731	0.488738	4.72257	1728	19	0.0394636	0.133324	0									0	1	0.04	0.0153846		75	2	0.0153846	1000	0
calcium silicate	fecl3	0									0	3	0.0882353	0.0507579	0.734741	224	4	0.0172414	0.49975	0									0	1	0.05	0.0153846		60	2	0.0153846	1000	0
calcium silicate	fullerene	0									0	8	0.181818	0.197741	2.13764	704	8	0	0	0									0	1	0.0714286	0.0153846		42	1	0	0	0
calcium silicate	glucose oxidase	0									0	13	0.216667	0.389302	3.64194	1440	14	0.0172414	0.0833264	0									0	0	0	0		69	0	0	0	0
calcium silicate	gold	0									0	10	0.217391	0.251327	2.67934	896	10	0	0	0									0	1	0.0227273	0.0153846		132	2	0.0153846	1000	0
calcium silicate	graphene	0									0	7	0.159091	0.140888	1.78286	672	7	0	0	0									0	1	0.0222222	0.0153846		135	1	0	0	0
calcium silicate	graphite	0									0	10	0.15625	0.222319	2.6112	1408	12	0.0394636	0.249969	0									0	1	0.0151515	0.0153846		198	1	0	0	0
calcium silicate	hydrogel	0									0	3	0.0810811	0.0468498	0.720078	320	3	0	0	0									0	0	0	0		81	0	0	0	0
calcium silicate	kaolinite	0									0	9	0.195652	0.283648	2.52649	800	10	0.0172414	0.124984	0									0	1	0.0833333	0.0153846		36	1	0	0	0
calcium silicate	li3v2	0									0	15	0.394737	0.658228	4.68947	800	15	0	0	0									0	0	0	0		27	0	0	0	0
calcium silicate	licl, lithium chloride	0									0	5	0.138889	0.102275	1.2822	352	5	0	0	0									0	0	0	0		21	0	0	0	0
calcium silicate	lifepo4	0									0	10	0.208333	0.285262	2.78193	896	10	0	0	0									0	1	0.0833333	0.0153846		36	2	0.0153846	1000	0
calcium silicate	melamine	0									0	6	0.15	0.107015	1.48675	512	7	0.0222222	0.19996	0									0	0	0	0		30	0	0	0	0
calcium silicate	mgo, magnesium oxide	0									0	4	0.0888889	0.0694636	0.984831	608	6	0.0394636	0.9995	0									0	1	0.0526316	0.0153846		57	2	0.0153846	1000	0
calcium silicate	mno2, manganese oxide	0									0	2	0.0512821	0.0364721	0.499363	352	3	0.0172414	0.999001	0									0	0	0	0		69	0	0	0	0
calcium silicate	moo3, molybdenum trioxide	0									0	8	0.235294	0.285262	2.37026	448	8	0	0	0									0	1	0.142857	0.0153846		21	2	0.0153846	1000	0
calcium silicate	Mos2, molybdenum disulfide	0									0	2	0.0465116	0.0394636	0.508976	480	4	0.0394636	2000	0									0	1	0.0833333	0.0153846		36	2	0.0153846	1000	0
calcium silicate	nickel	0									0	3	0.075	0.0481938	0.725895	416	3	0	0	0									0	1	0.0196078	0.0153846		153	2	0.0153846	1000	0
calcium silicate	nickel hydroxide	0									0	8	0.170213	0.15091	2.00756	800	10	0.0394636	0.333278	0									0	0	0	0		18	0	0	0	0
calcium silicate	Nio, nickel oxide	0									0	4	0.114286	0.131017	1.15594	288	4	0	0	0									0	0	0	0		63	0	0	0	0
calcium silicate	nylon	0									0	13	0.245283	0.362449	3.57887	1152	15	0.0394636	0.181802	0									0	1	0.0333333	0.0153846		90	1	0	0	0
calcium silicate	palladium	0									0	4	0.097561	0.0734319	0.994539	480	4	0	0	0									0	1	0.0384615	0.0153846		78	2	0.0153846	1000	0
calcium silicate	platinum	0									0	9	0.195652	0.215211	2.39128	800	11	0.0394636	0.285673	0									0	1	0.0357143	0.0153846		84	2	0.0153846	1000	0
calcium silicate	pmma, polymethylmethacrylate	0									0	4	0.125	0.122229	1.13047	256	4	0	0	0									0	1	0.03125	0.0153846		96	1	0	0	0
calcium silicate	polyacrylamide	0									0	1	0.0238095	0.0166667	0.244239	416	1	0	0	0									0	1	0.0833333	0.0153846		36	1	0	0	0
calcium silicate	polyacrylonitrile	0									0	1	0.0294118	0.0555556	0.345976	160	1	0	0	0									0	1	0.0434783	0.0153846		69	1	0	0	0
calcium silicate	polyamide	0									0	10	0.208333	0.228602	2.6272	896	10	0	0	0									0	0	0	0		84	0	0	0	0
calcium silicate	polyaniline, pani	0									0	5	0.138889	0.0896006	1.2414	352	5	0	0	0									0	1	0.0178571	0.0153846		168	1	0	0	0
calcium silicate	polybutadiene	0									0	7	0.166667	0.126109	1.73948	608	9	0.0394636	0.39992	0									0	0	0	0		51	0	0	0	0
calcium silicate	polycaprolactone	0									0	9	0.236842	0.282676	2.52044	608	9	0	0	0									0	0	0	0		54	0	0	0	0
calcium silicate	polycarbonate	0									0	9	0.243243	0.27075	2.5305	576	9	0	0	0									0	0	0	0		87	0	0	0	0
calcium silicate	polydimethylsiloxane	0									0	4	0.097561	0.0660806	0.973163	480	4	0	0	0									0	0	0	0		48	0	0	0	0
calcium silicate	polydopamine	0									0	3	0.0731707	0.0540741	0.745004	448	3	0	0	0									0	0	0	0		15	0	0	0	0
calcium silicate	polyelectrolyte	0									0	6	0.142857	0.174257	1.67536	576	6	0	0	0									0	1	0.0384615	0.0153846		78	1	0	0	0
calcium silicate	polyester	0									0	18	0.28125	0.539801	5.07311	1728	18	0	0	0									0	1	0.0238095	0.0153846		126	1	0	0	0
calcium silicate	polyetherimide	0									0	3	0.0909091	0.0498413	0.729691	192	4	0.0222222	0.49975	0									0	0	0	0		27	0	0	0	0
calcium silicate	polyethylene	0									0	11	0.275	0.397969	3.24921	672	13	0.0607196	0.222198	0									0	1	0.0153846	0.0153846		195	1	0	0	0
calcium silicate	polyimide	0									0	14	0.291667	0.428884	3.9512	1088	14	0	0	0									0	1	0.0357143	0.0153846		84	1	0	0	0
calcium silicate	polylactic acid	0									0	9	0.219512	0.209332	2.36455	640	9	0	0	0									0	1	0.0625	0.0153846		48	1	0	0	0
calcium silicate	polylactide	0									0	12	0.342857	0.360752	3.37126	544	12	0	0	0									0	0	0	0		27	0	0	0	0
calcium silicate	polyolefin	0									0	15	0.428571	0.52721	4.39457	704	15	0	0	0									0	1	0.0833333	0.0153846		36	1	0	0	0
calcium silicate	polypropylene	0									0	15	0.277778	0.448902	4.20429	1248	17	0.0394636	0.153834	0									0	1	0.0243902	0.0153846		123	1	0	0	0
calcium silicate	polypyrrole	0									0	14	0.215385	0.353141	3.7677	1568	16	0.0394636	0.166653	0									0	1	0.0263158	0.0153846		114	1	0	0	0
calcium silicate	polysaccharide	0									0	4	0.114286	0.104742	1.08481	288	4	0	0	0									0	0	0	0		48	0	0	0	0
calcium silicate	polysiloxane	0									0	3	0.0769231	0.0742308	0.799359	384	3	0	0	0									0	0	0	0		66	0	0	0	0
calcium silicate	polystyrene	0									0	15	0.272727	0.489073	4.28421	1280	16	0.0172414	0.0714235	0									0	1	0.0169492	0.0153846		177	1	0	0	0
calcium silicate	polysulfone	0									0	26	0.337662	1.22241	8.30541	2400	26	0	0	0									0	0	0	0		54	0	0	0	0
calcium silicate	polythiophene	0									0	16	0.347826	0.520674	4.56381	1024	16	0	0	0									0	1	0.0769231	0.0153846		39	1	0	0	0
calcium silicate	polyurethane	0									0	22	0.415094	0.872154	6.67405	1504	22	0	0	0									0	1	0.0238095	0.0153846		126	1	0	0	0
calcium silicate	polyvinylidene	0									0	13	0.342105	0.493191	3.9224	736	13	0	0	0									0	0	0	0		66	0	0	0	0
calcium silicate	polyvinylpyrrolidone	0									0	10	0.243902	0.212647	2.58018	672	12	0.0394636	0.249969	0									0	1	0.0555556	0.0153846		54	1	0	0	0
calcium silicate	pva, polyvinyl alcohol	0									0	6	0.171429	0.242028	1.80186	352	6	0	0	0									0	1	0.0238095	0.0153846		126	1	0	0	0
calcium silicate	pvc, polyvinyl chloride	0									0	1	0.0294118	0.0133333	0.231616	160	1	0	0	0									0	1	0.05	0.0153846		60	1	0	0	0
calcium silicate	pvdf, polyvinylidene fluoride	0									0	3	0.0909091	0.0815271	0.818977	256	3	0	0	0									0	1	0.0526316	0.0153846		57	1	0	0	0
calcium silicate	pyridine	0									0	5	0.131579	0.108749	1.29063	416	7	0.0394636	0.666445	0									0	0	0	0		75	0	0	0	0
calcium silicate	silane	0									0	15	0.3125	0.44268	4.18923	1120	15	0	0	0									0	1	0.0166667	0.0153846		180	1	0	0	0
calcium silicate	Silica, sio2	0									0	0	0	0	0	224	0	0	0	0									0	1	0.0125	0.0153846		240	1	0	0	0
calcium silicate	silsesquioxane	0									0	5	0.106383	0.10703	1.29138	768	5	0	0	0									0	0	0	0		48	0	0	0	0
calcium silicate	silver	0									0	12	0.230769	0.337863	3.29548	1088	12	0	0	0									0	1	0.0192308	0.0153846		156	2	0.0153846	1000	0
calcium silicate	silver nitrate ,agno3	0									0	4	0.121212	0.121917	1.12127	288	4	0	0	0									0	0	0	0		66	0	0	0	0
calcium silicate	Sno2, tin oxide	0									0	3	0.0967742	0.0945299	0.850551	192	3	0	0	0									0	1	0.047619	0.0153846		63	2	0.0153846	1000	0
calcium silicate	tib2, titanium diboride	0									0	3	0.09375	0.102266	0.874061	160	4	0.0434783	0.49975	0									0	1	0.0666667	0.0153846		45	2	0.0153846	1000	0
calcium silicate	Tio2, titanium dioxide	0									0	0	0	0	0	96	0	0	0	1									1	0	0	0		195	0	0	0	1
calcium silicate	v2o5, vanadium oxide	0									0	0	0	0	0	64	0	0	0	0									0	1	0.0909091	0.0153846		33	2	0.0153846	1000	0
calcium silicate	vanadium phosphate	0									0	8	0.210526	0.178064	2.08526	512	8	0	0	0									0	0	0	0		9	0	0	0	0
calcium silicate	vinylpyridine	0									0	13	0.361111	0.631403	4.17772	672	13	0	0	0									0	0	0	0		33	0	0	0	0
calcium silicate	zeolite	0									0	15	0.211268	0.527981	4.36626	1856	16	0.0222222	0.0714235	0									0	1	0.0357143	0.0153846		84	1	0	0	0
calcium silicate	zirconium	0									0	7	0.155556	0.126109	1.73948	704	9	0.0394636	0.39992	0									0	1	0.0344828	0.0153846		87	2	0.0153846	1000	0
calcium silicate	zno, zinc oxide	0									0	1	0.03125	0.0172414	0.246279	96	1	0	0	0									0	1	0.0277778	0.0153846		108	2	0.0153846	1000	0
calcium silicate	zro2, zirconium dioxide	0									0	0	0	0	0	0	0	0	0	0									0	1	0.0357143	0.0153846		84	1	0	0	0
carbon nanotube	al2o3 aluminum oxide	1									1	3	0.0428571	0.0512766	0.735586	490	3	0	0	2									3	39	0.464286	1.2829		3822	39	0	0	7
carbon nanotube	alumina	14									14	44	0.594595	1.8527	13.6392	3640	44	0	0	16									20	42	0.5	1.35676		4056	42	0	0	23
carbon nanotube	aluminium	1									1	19	0.271429	0.675064	5.56342	1610	19	0	0	2									5	33	0.402439	1.05569		3198	33	0	0	6
carbon nanotube	aluminum	7									11	41	0.488095	1.50233	12.2492	4130	44	0.164542	0.0789453	13									17	47	0.546512	1.63349		4602	47	0	0	22
carbon nanotube	B4c boron carbide	0									0	2	0.0289855	0.0893939	0.633527	350	2	0	0	0									0	11	0.1375	0.270048		1170	13	0.0454545	0.222198	0
carbon nanotube	batio3 barium titanate	0									0	11	0.157143	0.271542	2.9361	1050	11	0	0	1									1	25	0.3125	0.767283		2418	25	0	0	1
carbon nanotube	boron nitride	3									3	22	0.314286	0.677659	6.19756	1820	22	0	0	4									4	11	0.1375	0.226306		1326	11	0	0	4
carbon nanotube	c3n4, carbon nitride	0									0	8	0.114286	0.215482	2.17378	840	8	0	0	0									0	3	0.0379747	0.0556624		468	3	0	0	0
carbon nanotube	cacl2, calcium chloride	0									0	3	0.0434783	0.0983974	0.857998	420	3	0	0	0									0	6	0.0759494	0.142947		702	6	0	0	0
carbon nanotube	cadmium sulfide	1									1	10	0.140845	0.338006	2.91429	1050	10	0	0	1									1	3	0.038961	0.0878893		468	3	0	0	1
carbon nanotube	calcium carbonate,caco3	0									0	12	0.171429	0.491979	3.63411	1120	12	0	0	0									0	19	0.234568	0.60158		1872	19	0	0	0
carbon nanotube	calcium hydroxide	0									0	17	0.239437	0.488327	4.73811	1540	17	0	0	0									0	2	0.0253165	0.0509615		390	2	0	0	0
carbon nanotube	calcium phosphate	1									2	30	0.4	0.895195	8.45428	2730	30	0	0	3									3	27	0.325301	0.862005		2808	27	0	0	3
carbon nanotube	calcium silicate	0									0	21	0.272727	0.787107	6.28145	2240	21	0	0	0									0	1	0.0128205	0.0153846		234	1	0	0	0
carbon nanotube	carbon nanotube	389									482	68	0.985507	3.63223	22.7361	4900	72	0.181491	0.062499	604									722	76	0.987013	3.41987		6084	80	0.139105	0.0555548	866
carbon nanotube	carboxymethyl cellulose	0									0	4	0.056338	0.0693757	0.986454	490	4	0	0	0									0	7	0.0897436	0.266402		702	7	0	0	0
carbon nanotube	cellulose	3									4	47	0.594937	2.0566	14.739	4200	47	0	0	5									5	43	0.518072	1.50035		4056	43	0	0	7
carbon nanotube	ceo2, cerium oxide	1									1	12	0.173913	0.550978	3.74117	1050	12	0	0	1									1	17	0.217949	0.419037		1638	17	0	0	1
carbon nanotube	chitin	0									1	13	0.183099	0.374016	3.61958	1260	13	0	0	1									1	11	0.141026	0.356646		1170	11	0	0	1
carbon nanotube	chitosan	5									9	44	0.594595	1.6393	13.2027	3640	44	0	0	14									14	25	0.308642	0.809648		2496	25	0	0	16
carbon nanotube	chromium	1									2	19	0.267606	0.55935	5.30814	1680	19	0	0	2									2	20	0.253165	0.509713		1950	20	0	0	2
carbon nanotube	Co3o4	2									2	21	0.295775	0.655337	5.95536	1680	21	0	0	2									2	8	0.103896	0.214432		858	8	0	0	2
carbon nanotube	cofe2o4, cobalt ferrite	0									0	5	0.0714286	0.145909	1.40538	630	5	0	0	0									0	11	0.139241	0.24257		1092	11	0	0	1
carbon nanotube	collagen	4									6	17	0.246377	0.569944	4.92452	1400	17	0	0	6									9	19	0.234568	0.569883		2028	19	0	0	11
carbon nanotube	copper	8									8	20	0.28169	0.633398	5.70219	1750	23	0.141491	0.17646	11									16	46	0.560976	1.50465		4212	46	0	0	22
carbon nanotube	cuo, copper oxide	0									0	12	0.171429	0.326516	3.30403	980	12	0	0	0									0	20	0.253165	0.559339		1794	20	0	0	1
carbon nanotube	cyclodextrin	0									1	17	0.223684	0.453209	4.64317	1750	17	0	0	1									1	7	0.0875	0.148506		1014	7	0	0	1
carbon nanotube	diamond	4									7	10	0.144928	0.355041	2.94083	910	10	0	0	8									9	28	0.35443	0.753117		2574	31	0.108802	0.119995	11
carbon nanotube	epoxy	26									32	45	0.555556	1.6915	13.5446	4200	45	0	0	49									60	54	0.642857	1.91153		4992	54	0	0	71
carbon nanotube	fe2o3	0									1	37	0.480519	1.41194	11.1396	3360	37	0	0	1									1	19	0.24359	0.539343		1794	19	0	0	1
carbon nanotube	fe3o4	0									1	38	0.463415	1.34531	11.2225	3780	38	0	0	2									2	19	0.2375	0.569218		1950	19	0	0	3
carbon nanotube	fecl3	1									1	3	0.0428571	0.0764721	0.810031	490	3	0	0	1									1	16	0.205128	0.458193		1560	16	0	0	1
carbon nanotube	fullerene	5									8	18	0.257143	0.572557	5.13821	1540	18	0	0	11									11	11	0.142857	0.253364		1092	14	0.0676768	0.374953	11
carbon nanotube	glucose oxidase	4									5	33	0.423077	1.34962	10.1103	3150	33	0	0	5									5	19	0.24359	0.587275		1794	19	0	0	5
carbon nanotube	gold	11									14	22	0.305556	0.643035	6.1596	1960	22	0	0	16									17	40	0.512821	1.32238		3432	40	0	0	20
carbon nanotube	graphene	7									13	18	0.26087	0.672942	5.36366	1470	21	0.133872	0.199987	20									31	40	0.506329	1.6129		3510	43	0.116883	0.0810789	44
carbon nanotube	graphite	19									21	36	0.486486	1.53729	11.1725	3080	36	0	0	29									33	50	0.555556	1.6844		5148	53	0.123954	0.0638284	42
carbon nanotube	hydrogel	1									2	7	0.101449	0.254571	2.08979	700	7	0	0	2									2	20	0.246914	0.684076		2106	20	0	0	4
carbon nanotube	kaolinite	0									0	20	0.28169	0.754511	5.92891	1750	20	0	0	0									0	7	0.0864198	0.127226		936	7	0	0	0
carbon nanotube	li3v2	0									0	18	0.246575	0.662021	5.36248	1750	18	0	0	0									0	6	0.0759494	0.338412		702	6	0	0	1
carbon nanotube	licl, lithium chloride	0									0	7	0.0972222	0.156507	1.833	770	7	0	0	0									0	5	0.0641026	0.137175		546	5	0	0	0
carbon nanotube	lifepo4	1									3	21	0.287671	0.691551	6.06375	1960	21	0	0	3									3	8	0.102564	0.184237		936	8	0	0	4
carbon nanotube	melamine	0									0	12	0.171429	0.359533	3.35639	1120	12	0	0	0									0	6	0.075	0.126893		780	6	0	0	0
carbon nanotube	mgo, magnesium oxide	1									1	16	0.225352	0.507176	4.56045	1330	16	0	0	1									1	14	0.177215	0.354283		1482	14	0	0	1
carbon nanotube	mno2, manganese oxide	0									1	7	0.0972222	0.148896	1.81067	770	7	0	0	2									3	19	0.24359	0.593701		1794	19	0	0	6
carbon nanotube	moo3, molybdenum trioxide	0									0	11	0.15493	0.375706	3.22487	980	11	0	0	0									0	4	0.0506329	0.0631103		546	4	0	0	0
carbon nanotube	Mos2, molybdenum disulfide	0									0	12	0.169014	0.358799	3.37761	1050	12	0	0	0									0	8	0.1	0.158647		936	8	0	0	0
carbon nanotube	nickel	13									14	10	0.144928	0.288443	2.79599	910	13	0.104568	0.42851	17									22	45	0.5625	1.69098		3978	45	0	0	25
carbon nanotube	nickel hydroxide	1									1	21	0.3	0.799353	6.238	1750	21	0	0	1									1	3	0.038961	0.0894491		468	3	0	0	1
carbon nanotube	Nio, nickel oxide	2									2	7	0.1	0.367624	2.31905	630	7	0	0	3									4	18	0.233766	0.661766		1638	18	0	0	4
carbon nanotube	nylon	1									1	27	0.36	0.893703	7.80383	2520	27	0	0	1									1	25	0.316456	0.714556		2340	25	0	0	2
carbon nanotube	palladium	3									3	9	0.125	0.220725	2.40372	1050	9	0	0	3									3	22	0.282051	0.683802		2028	22	0	0	5
carbon nanotube	platinum	2									5	19	0.256757	0.555776	5.29598	1750	19	0	0	7									8	24	0.307692	0.603969		2184	24	0	0	11
carbon nanotube	pmma, polymethylmethacrylate	3									4	6	0.0857143	0.170428	1.66426	560	6	0	0	5									6	27	0.341772	0.705292		2496	27	0	0	9
carbon nanotube	polyacrylamide	0									0	8	0.109589	0.162577	2.04967	910	8	0	0	0									0	9	0.113924	0.233565		936	9	0	0	0
carbon nanotube	polyacrylonitrile	2									2	3	0.0428571	0.113889	0.904874	350	3	0	0	2									4	20	0.25974	0.471736		1794	20	0	0	6
carbon nanotube	polyamide	0									0	20	0.27027	0.543778	5.48619	1960	20	0	0	0									1	24	0.307692	0.605978		2184	24	0	0	3
carbon nanotube	polyaniline, pani	18									20	9	0.128571	0.269012	2.52281	770	9	0	0	26									33	48	0.585366	1.56996		4368	48	0	0	37
carbon nanotube	polybutadiene	1									2	14	0.197183	0.401438	3.88774	1330	14	0	0	2									2	14	0.181818	0.412309		1326	14	0	0	2
carbon nanotube	polycaprolactone	1									1	15	0.214286	0.502623	4.31344	1330	15	0	0	1									2	13	0.164557	0.333581		1404	13	0	0	2
carbon nanotube	polycarbonate	5									5	13	0.183099	0.415868	3.72621	1260	13	0	0	5									6	25	0.320513	0.756218		2262	25	0	0	7
carbon nanotube	polydimethylsiloxane	1									1	12	0.173913	0.438727	3.56982	1050	12	0	0	1									1	12	0.153846	0.334318		1248	12	0	0	1
carbon nanotube	polydopamine	0									0	10	0.138889	0.266941	2.71534	980	11	0.0169492	0.111099	0									0	3	0.0384615	0.0936131		390	3	0	0	0
carbon nanotube	polyelectrolyte	2									3	14	0.194444	0.389065	3.86088	1260	14	0	0	4									4	21	0.265823	0.59626		2028	21	0	0	4
carbon nanotube	polyester	2									2	42	0.538462	1.51408	12.504	3780	42	0	0	2									2	35	0.432099	0.986178		3276	35	0	0	3
carbon nanotube	polyetherimide	0									0	3	0.0434783	0.0755556	0.804981	420	3	0	0	0									1	6	0.0779221	0.164901		702	6	0	0	2
carbon nanotube	polyethylene	10									11	14	0.191781	0.461103	4.04048	1470	14	0	0	13									19	55	0.654762	2.15768		5070	55	0	0	22
carbon nanotube	polyimide	1									2	27	0.369863	0.802286	7.59632	2380	27	0	0	2									4	23	0.291139	0.679811		2184	23	0	0	6
carbon nanotube	polylactic acid	0									0	16	0.228571	0.395971	4.29074	1400	16	0	0	0									0	14	0.179487	0.32985		1248	14	0	0	0
carbon nanotube	polylactide	0									0	13	0.185714	0.398847	3.68022	1190	13	0	0	0									0	7	0.0897436	0.194284		702	7	0	0	0
carbon nanotube	polyolefin	0									0	16	0.222222	0.505926	4.56645	1540	16	0	0	0									2	8	0.102564	0.173597		936	8	0	0	2
carbon nanotube	polypropylene	4									4	33	0.458333	1.08317	9.54535	2730	33	0	0	4									7	34	0.419753	0.988708		3198	34	0	0	9
carbon nanotube	polypyrrole	6									7	37	0.474359	1.31131	10.922	3430	37	0	0	9									13	34	0.435897	1.10195		2964	34	0	0	13
carbon nanotube	polysaccharide	0									0	6	0.084507	0.144895	1.59877	630	6	0	0	2									2	12	0.153846	0.369586		1248	12	0	0	2
carbon nanotube	polysiloxane	1									1	8	0.111111	0.159509	2.03599	840	8	0	0	1									1	19	0.246753	0.520014		1716	19	0	0	1
carbon nanotube	polystyrene	11									12	31	0.413333	1.07524	9.06399	2800	31	0	0	14									16	51	0.621951	1.86636		4602	51	0	0	19
carbon nanotube	polysulfone	1									1	57	0.678571	2.67995	18.3203	5250	57	0	0	1									1	15	0.194805	0.542005		1404	15	0	0	1
carbon nanotube	polythiophene	0									0	22	0.289474	0.615097	6.08264	2240	22	0	0	0									1	10	0.12987	0.289503		1014	10	0	0	2
carbon nanotube	polyurethane	3									3	36	0.467532	1.40492	10.9175	3290	36	0	0	5									5	36	0.45	1.08158		3276	36	0	0	6
carbon nanotube	polyvinylidene	0									0	17	0.22973	0.58633	4.98451	1610	17	0	0	0									1	19	0.246753	0.532985		1716	19	0	0	1
carbon nanotube	polyvinylpyrrolidone	0									1	15	0.208333	0.379382	4.03927	1470	15	0	0	2									2	14	0.179487	0.48886		1404	14	0	0	2
carbon nanotube	pva, polyvinyl alcohol	2									3	6	0.0821918	0.12356	1.54009	770	6	0	0	4									5	30	0.348837	0.823143		3276	30	0	0	6
carbon nanotube	pvc, polyvinyl chloride	2									2	3	0.0428571	0.068744	0.78379	350	3	0	0	2									2	14	0.175	0.324836		1560	14	0	0	2
carbon nanotube	pvdf, polyvinylidene fluoride	0									0	5	0.0704225	0.144027	1.39605	560	5	0	0	1									2	14	0.177215	0.325802		1482	14	0	0	2
carbon nanotube	pyridine	2									2	9	0.128571	0.1689	2.26029	910	9	0	0	3									6	21	0.269231	0.624215		1950	21	0	0	7
carbon nanotube	silane	4									4	25	0.328947	0.719287	6.96304	2450	25	0	0	4									6	52	0.634146	1.90254		4680	52	0	0	8
carbon nanotube	Silica, sio2	7									8	3	0.0416667	0.278968	1.2401	490	3	0	0	13									14	64	0.711111	2.43028		6240	64	0	0	16
carbon nanotube	silsesquioxane	1									1	17	0.226667	0.494761	4.7393	1680	17	0	0	1									1	13	0.168831	0.333958		1248	13	0	0	2
carbon nanotube	silver	2									2	28	0.388889	1.02065	8.3231	2380	28	0	0	2									5	45	0.555556	1.49214		4056	45	0	0	9
carbon nanotube	silver nitrate ,agno3	2									2	5	0.0714286	0.162215	1.44153	630	5	0	0	2									2	19	0.246753	0.553978		1716	19	0	0	3
carbon nanotube	Sno2, tin oxide	4									4	4	0.0571429	0.12578	1.13909	420	4	0	0	6									7	18	0.233766	0.473145		1638	18	0	0	12
carbon nanotube	tib2, titanium diboride	0									0	2	0.028169	0.0587879	0.555132	350	2	0	0	0									0	12	0.151899	0.306545		1170	12	0	0	0
carbon nanotube	Tio2, titanium dioxide	8									11	0	0	0	0	210	0	0	0	13									18	51	0.579545	1.82778		5070	51	0	0	24
carbon nanotube	v2o5, vanadium oxide	1									1	0	0	0	0	140	0	0	0	1									1	7	0.0897436	0.170678		858	7	0	0	1
carbon nanotube	vanadium phosphate	0									0	11	0.15493	0.304275	3.02696	1120	11	0	0	0									0	0	0	0		234	0	0	0	0
carbon nanotube	vinylpyridine	1									1	14	0.191781	0.479591	4.09655	1470	14	0	0	1									3	8	0.103896	0.23375		858	8	0	0	4
carbon nanotube	zeolite	3									3	42	0.512195	1.67481	12.8163	4060	42	0	0	3									3	24	0.307692	0.679572		2184	24	0	0	4
carbon nanotube	zirconium	0									0	17	0.239437	0.474823	4.66284	1540	17	0	0	0									0	25	0.3125	0.712903		2262	25	0	0	0
carbon nanotube	zno, zinc oxide	5									5	1	0.0142857	0.0172414	0.246279	210	1	0	0	6									7	30	0.375	0.942945		2808	30	0	0	9
carbon nanotube	zro2, zirconium dioxide	0									0	0	0	0	0	0	0	0	0	0									0	22	0.268293	0.587413		2184	22	0	0	0
carboxymethyl cellulose	al2o3 aluminum oxide	0									0	0	0	0	0	49	0	0	0	0									0	2	0.037037	0.0346154		441	2	0	0	0
carboxymethyl cellulose	alumina	0									0	4	0.0754717	0.0693757	0.986454	364	4	0	0	0									0	5	0.0925926	0.133923		468	5	0	0	0
carboxymethyl cellulose	aluminium	0									0	4	0.166667	0.093801	1.05483	161	4	0	0	0									0	1	0.0212766	0.0192308		369	1	0	0	0
carboxymethyl cellulose	aluminum	0									0	4	0.0689655	0.0940932	1.05587	413	4	0	0	0									0	4	0.0645161	0.11398		531	4	0	0	1
carboxymethyl cellulose	B4c boron carbide	0									0	0	0	0	0	35	0	0	0	0									0	0	0	0		135	0	0	0	0
carboxymethyl cellulose	batio3 barium titanate	0									0	1	0.0526316	0.0185185	0.25069	105	1	0	0	0									0	0	0	0		279	0	0	0	0
carboxymethyl cellulose	boron nitride	0									0	4	0.148148	0.0693757	0.986454	182	4	0	0	0									0	0	0	0		153	0	0	0	0
carboxymethyl cellulose	c3n4, carbon nitride	0									0	1	0.0625	0.0172414	0.246279	84	2	0.0172414	1000	0									0	0	0	0		54	0	0	0	0
carboxymethyl cellulose	cacl2, calcium chloride	0									0	0	0	0	0	42	0	0	0	0									0	2	0.142857	0.0562678		81	2	0	0	0
carboxymethyl cellulose	cadmium sulfide	0									0	0	0	0	0	105	0	0	0	0									0	2	0.181818	0.0709402		54	2	0	0	0
carboxymethyl cellulose	calcium carbonate,caco3	0									0	2	0.105263	0.0357599	0.496969	112	2	0	0	0									0	5	0.192308	0.133923		216	5	0	0	0
carboxymethyl cellulose	calcium hydroxide	0									0	1	0.0384615	0.0172414	0.246279	154	1	0	0	0									0	0	0	0		45	0	0	0	0
carboxymethyl cellulose	calcium phosphate	0									0	4	0.1	0.0693757	0.986454	273	4	0	0	0									0	5	0.131579	0.133923		324	5	0	0	0
carboxymethyl cellulose	calcium silicate	0									0	2	0.0571429	0.058908	0.560937	224	3	0.0172414	0.999001	0									0	0	0	0		27	0	0	0	0
carboxymethyl cellulose	carbon nanotube	0									0	4	0.056338	0.0693757	0.986454	490	4	0	0	0									0	7	0.0897436	0.266402		702	7	0	0	0
carboxymethyl cellulose	carboxymethyl cellulose	4									4	5	0.833333	0.111042	1.30111	49	7	0.0357599	0.666445	5									6	7	0.875	0.266402		81	14	0.266402	7000	7
carboxymethyl cellulose	cellulose	4									4	4	0.0655738	0.0693757	0.986454	420	4	0	0	5									6	6	0.117647	0.247171		468	12	0.247171	6000	7
carboxymethyl cellulose	ceo2, cerium oxide	0									0	1	0.0526316	0.0185185	0.25069	105	2	0.0185185	1000	0									0	0	0	0		189	0	0	0	0
carboxymethyl cellulose	chitin	0									0	1	0.0454545	0.0166667	0.244239	126	1	0	0	0									0	3	0.157895	0.0716524		135	6	0.0716524	3000	0
carboxymethyl cellulose	chitosan	0									0	4	0.0754717	0.0693757	0.986454	364	4	0	0	0									0	6	0.181818	0.189479		288	12	0.189479	6000	0
carboxymethyl cellulose	chromium	0									0	4	0.16	0.0925239	1.05042	168	4	0	0	0									0	2	0.0666667	0.0346154		225	2	0	0	0
carboxymethyl cellulose	Co3o4	0									0	3	0.115385	0.0521343	0.740176	168	3	0	0	0									0	1	0.0588235	0.0384615		99	1	0	0	0
carboxymethyl cellulose	cofe2o4, cobalt ferrite	0									0	0	0	0	0	63	0	0	0	0									0	1	0.05	0.0238095		126	1	0	0	0
carboxymethyl cellulose	collagen	0									0	3	0.136364	0.0527091	0.742215	140	5	0.0357599	1.998	0									0	4	0.137931	0.0954619		234	8	0.0954619	4000	0
carboxymethyl cellulose	copper	0									0	4	0.153846	0.0693757	0.986454	175	4	0	0	0									0	4	0.0701754	0.135348		486	4	0	0	0
carboxymethyl cellulose	cuo, copper oxide	0									0	2	0.117647	0.0357599	0.496969	98	2	0	0	0									0	3	0.111111	0.116117		207	3	0	0	0
carboxymethyl cellulose	cyclodextrin	1									1	3	0.111111	0.0755747	0.805176	175	4	0.0172414	0.49975	1									1	2	0.125	0.0346154		117	4	0.0346154	2000	1
carboxymethyl cellulose	diamond	0									0	2	0.125	0.0336158	0.489485	91	2	0	0	0									0	1	0.025641	0.0153846		297	1	0	0	0
carboxymethyl cellulose	epoxy	0									0	4	0.0677966	0.0943757	1.05687	420	4	0	0	0									0	3	0.0441176	0.0584249		576	6	0.0584249	3000	0
carboxymethyl cellulose	fe2o3	0									0	5	0.104167	0.111042	1.30111	336	7	0.0357599	0.666445	0									0	2	0.0714286	0.0562678		207	2	0	0	0
carboxymethyl cellulose	fe3o4	0									0	4	0.0754717	0.0925239	1.05042	378	5	0.0172414	0.333222	0									0	3	0.103448	0.0993081		225	3	0	0	0
carboxymethyl cellulose	fecl3	0									0	1	0.0909091	0.0172414	0.246279	49	2	0.0172414	1000	0									0	2	0.08	0.0346154		180	2	0	0	0
carboxymethyl cellulose	fullerene	0									0	2	0.08	0.0336158	0.489485	154	2	0	0	0									0	1	0.05	0.0153846		126	1	0	0	0
carboxymethyl cellulose	glucose oxidase	0									0	5	0.111111	0.111042	1.30111	315	7	0.0357599	0.666445	0									0	3	0.111111	0.134615		207	6	0.134615	3000	0
carboxymethyl cellulose	gold	0									0	4	0.137931	0.093801	1.05483	196	4	0	0	0									0	5	0.108696	0.17381		396	5	0	0	0
carboxymethyl cellulose	graphene	0									0	3	0.130435	0.0508572	0.735764	147	3	0	0	0									0	5	0.106383	0.152442		405	5	0	0	0
carboxymethyl cellulose	graphite	0									0	4	0.0888889	0.0693757	0.986454	308	6	0.0357599	0.9995	0									0	4	0.057971	0.0968864		594	4	0	0	0
carboxymethyl cellulose	hydrogel	1									1	0	0	0	0	70	0	0	0	1									1	4	0.142857	0.0968864		243	8	0.0968864	4000	1
carboxymethyl cellulose	kaolinite	0									0	4	0.153846	0.0693757	0.986454	175	6	0.0357599	0.9995	0									0	2	0.117647	0.0391941		108	2	0	0	0
carboxymethyl cellulose	li3v2	0									0	2	0.0714286	0.0336158	0.489485	175	2	0	0	0									0	2	0.142857	0.0923077		81	2	0	0	0
carboxymethyl cellulose	licl, lithium chloride	0									0	2	0.142857	0.0357599	0.496969	77	2	0	0	0									0	1	0.0769231	0.0238095		63	1	0	0	0
carboxymethyl cellulose	lifepo4	0									0	3	0.1	0.0521343	0.740176	196	3	0	0	0									0	2	0.117647	0.0391941		108	2	0	0	0
carboxymethyl cellulose	melamine	0									0	2	0.105263	0.0351852	0.49493	112	3	0.0185185	0.999001	0									0	1	0.0625	0.0238095		90	1	0	0	0
carboxymethyl cellulose	mgo, magnesium oxide	0									0	3	0.142857	0.0527091	0.742215	133	5	0.0357599	1.998	0									0	1	0.04	0.0153846		171	1	0	0	0
carboxymethyl cellulose	mno2, manganese oxide	0									0	3	0.230769	0.0527091	0.742215	77	5	0.0357599	1.998	0									0	1	0.0344828	0.0384615		207	1	0	0	0
carboxymethyl cellulose	moo3, molybdenum trioxide	0									0	0	0	0	0	98	0	0	0	0									0	0	0	0		63	0	0	0	0
carboxymethyl cellulose	Mos2, molybdenum disulfide	0									0	3	0.176471	0.0527091	0.742215	105	5	0.0357599	1.998	0									0	0	0	0		108	0	0	0	0
carboxymethyl cellulose	nickel	0									0	2	0.125	0.0341905	0.491525	91	2	0	0	0									0	3	0.0545455	0.0947497		459	3	0	0	0
carboxymethyl cellulose	nickel hydroxide	0									0	3	0.111111	0.0527091	0.742215	175	5	0.0357599	1.998	0									0	0	0	0		54	0	0	0	0
carboxymethyl cellulose	Nio, nickel oxide	0									0	0	0	0	0	63	0	0	0	0									0	1	0.037037	0.0153846		189	1	0	0	0
carboxymethyl cellulose	nylon	0									0	5	0.138889	0.111042	1.30111	252	7	0.0357599	0.666445	0									0	2	0.0571429	0.0346154		270	4	0.0346154	2000	0
carboxymethyl cellulose	palladium	0									0	4	0.25	0.0693757	0.986454	105	4	0	0	0									0	1	0.03125	0.0153846		234	1	0	0	0
carboxymethyl cellulose	platinum	0									0	5	0.2	0.111042	1.30111	175	7	0.0357599	0.666445	0									0	3	0.09375	0.0901709		252	3	0	0	0
carboxymethyl cellulose	pmma, polymethylmethacrylate	0									0	1	0.0833333	0.0169492	0.245246	56	1	0	0	0									0	3	0.0833333	0.0584249		288	6	0.0584249	3000	0
carboxymethyl cellulose	polyacrylamide	0									0	3	0.2	0.0521343	0.740176	91	3	0	0	0									0	3	0.1875	0.0762312		108	6	0.0762312	3000	0
carboxymethyl cellulose	polyacrylonitrile	0									0	1	0.111111	0.0166667	0.244239	35	1	0	0	0									0	2	0.0714286	0.0538462		207	4	0.0538462	2000	0
carboxymethyl cellulose	polyamide	0									0	3	0.1	0.0521343	0.740176	196	3	0	0	0									0	1	0.0294118	0.0153846		252	2	0.0153846	1000	0
carboxymethyl cellulose	polyaniline, pani	0									0	1	0.0666667	0.0172414	0.246279	77	1	0	0	0									0	5	0.0862069	0.133923		504	10	0.133923	5000	0
carboxymethyl cellulose	polybutadiene	0									0	2	0.0909091	0.0341905	0.491525	133	3	0.0172414	0.999001	0									0	2	0.0909091	0.0346154		153	4	0.0346154	2000	0
carboxymethyl cellulose	polycaprolactone	0									0	2	0.0909091	0.0351852	0.49493	133	2	0	0	0									0	3	0.136364	0.0716524		162	6	0.0716524	3000	0
carboxymethyl cellulose	polycarbonate	0									0	2	0.0952381	0.0336158	0.489485	126	2	0	0	0									0	1	0.0285714	0.0153846		261	2	0.0153846	1000	0
carboxymethyl cellulose	polydimethylsiloxane	0									0	1	0.0526316	0.0166667	0.244239	105	1	0	0	0									0	1	0.0454545	0.037037		144	2	0.037037	1000	0
carboxymethyl cellulose	polydopamine	0									0	3	0.1875	0.0521343	0.740176	98	3	0	0	0									0	0	0	0		45	0	0	0	0
carboxymethyl cellulose	polyelectrolyte	1									1	3	0.15	0.0521343	0.740176	126	3	0	0	1									1	3	0.107143	0.0716524		234	6	0.0716524	3000	1
carboxymethyl cellulose	polyester	0									0	4	0.0727273	0.0940932	1.05587	378	4	0	0	0									0	3	0.0652174	0.0584249		378	6	0.0584249	3000	0
carboxymethyl cellulose	polyetherimide	0									0	0	0	0	0	42	0	0	0	0									0	0	0	0		81	0	0	0	0
carboxymethyl cellulose	polyethylene	1									1	3	0.130435	0.0524266	0.741208	147	5	0.0357599	1.998	1									1	6	0.09375	0.251018		585	12	0.251018	6000	2
carboxymethyl cellulose	polyimide	0									0	3	0.0833333	0.0521343	0.740176	238	3	0	0	0									0	1	0.0294118	0.0153846		252	2	0.0153846	1000	0
carboxymethyl cellulose	polylactic acid	0									0	3	0.136364	0.0508572	0.735764	140	3	0	0	0									0	1	0.0454545	0.0192308		144	2	0.0192308	1000	0
carboxymethyl cellulose	polylactide	0									0	1	0.047619	0.0166667	0.244239	119	1	0	0	0									0	1	0.0666667	0.0192308		81	2	0.0192308	1000	0
carboxymethyl cellulose	polyolefin	0									0	1	0.0384615	0.0172414	0.246279	154	1	0	0	0									0	2	0.117647	0.0346154		108	4	0.0346154	2000	0
carboxymethyl cellulose	polypropylene	0									0	5	0.128205	0.111042	1.30111	273	7	0.0357599	0.666445	0									0	3	0.0666667	0.0584249		369	6	0.0584249	3000	0
carboxymethyl cellulose	polypyrrole	0									0	5	0.102041	0.111042	1.30111	343	7	0.0357599	0.666445	0									0	3	0.0714286	0.0730769		342	6	0.0730769	3000	0
carboxymethyl cellulose	polysaccharide	0									0	1	0.0769231	0.0166667	0.244239	63	1	0	0	0									0	2	0.0952381	0.0562678		144	4	0.0562678	2000	1
carboxymethyl cellulose	polysiloxane	0									0	4	0.307692	0.093801	1.05483	84	5	0.0185185	0.333222	0									0	3	0.115385	0.0947497		198	3	0	0	0
carboxymethyl cellulose	polystyrene	0									0	4	0.097561	0.0693757	0.986454	280	6	0.0357599	0.9995	0									0	5	0.0819672	0.133923		531	10	0.133923	5000	0
carboxymethyl cellulose	polysulfone	0									0	5	0.0666667	0.111042	1.30111	525	5	0	0	0									0	1	0.0416667	0.0153846		162	1	0	0	0
carboxymethyl cellulose	polythiophene	0									0	3	0.0882353	0.0524266	0.741208	224	3	0	0	0									0	1	0.0526316	0.0192308		117	2	0.0192308	1000	0
carboxymethyl cellulose	polyurethane	0									0	4	0.0833333	0.0693757	0.986454	329	4	0	0	0									0	3	0.0652174	0.0584249		378	6	0.0584249	3000	0
carboxymethyl cellulose	polyvinylidene	0									0	2	0.0769231	0.0336158	0.489485	161	2	0	0	0									0	1	0.0357143	0.0153846		198	2	0.0153846	1000	0
carboxymethyl cellulose	polyvinylpyrrolidone	1									1	3	0.130435	0.0758572	0.806183	147	4	0.0172414	0.49975	1									1	3	0.15	0.0584249		162	6	0.0584249	3000	1
carboxymethyl cellulose	pva, polyvinyl alcohol	1									1	3	0.230769	0.0758572	0.806183	77	3	0	0	1									1	4	0.0930233	0.127208		378	8	0.127208	4000	1
carboxymethyl cellulose	pvc, polyvinyl chloride	0									0	1	0.111111	0.0169492	0.245246	35	1	0	0	0									0	2	0.08	0.0391941		180	4	0.0391941	2000	0
carboxymethyl cellulose	pvdf, polyvinylidene fluoride	0									0	1	0.0833333	0.0172414	0.246279	56	1	0	0	0									0	1	0.04	0.0153846		171	2	0.0153846	1000	0
carboxymethyl cellulose	pyridine	0									0	5	0.384615	0.111042	1.30111	91	7	0.0357599	0.666445	0									0	1	0.0322581	0.0192308		225	2	0.0192308	1000	0
carboxymethyl cellulose	silane	0									0	4	0.111111	0.0693757	0.986454	245	4	0	0	0									0	5	0.0806452	0.17381		540	5	0	0	0
carboxymethyl cellulose	Silica, sio2	0									0	0	0	0	0	49	0	0	0	0									0	7	0.0875	0.266402		720	7	0	0	0
carboxymethyl cellulose	silsesquioxane	0									0	4	0.173913	0.0693757	0.986454	168	4	0	0	0									0	2	0.0952381	0.0346154		144	2	0	0	0
carboxymethyl cellulose	silver	0									0	3	0.0833333	0.0508572	0.735764	238	3	0	0	0									0	6	0.113208	0.189479		468	6	0	0	0
carboxymethyl cellulose	silver nitrate ,agno3	0									0	0	0	0	0	63	0	0	0	0									0	2	0.0740741	0.0925926		198	2	0	0	0
carboxymethyl cellulose	Sno2, tin oxide	0									0	0	0	0	0	42	0	0	0	0									0	0	0	0		189	0	0	0	0
carboxymethyl cellulose	tib2, titanium diboride	0									0	0	0	0	0	35	0	0	0	0									0	0	0	0		135	0	0	0	0
carboxymethyl cellulose	Tio2, titanium dioxide	0									0	0	0	0	0	21	0	0	0	0									0	5	0.0746269	0.152442		585	5	0	0	0
carboxymethyl cellulose	v2o5, vanadium oxide	0									0	0	0	0	0	14	0	0	0	0									0	0	0	0		99	0	0	0	0
carboxymethyl cellulose	vanadium phosphate	0									0	2	0.105263	0.033908	0.490518	112	2	0	0	0									0	0	0	0		27	0	0	0	0
carboxymethyl cellulose	vinylpyridine	0									0	0	0	0	0	147	0	0	0	0									0	0	0	0		99	0	0	0	0
carboxymethyl cellulose	zeolite	0									0	4	0.0701754	0.093801	1.05483	406	5	0.0185185	0.333222	0									0	1	0.0294118	0.0153846		252	1	0	0	0
carboxymethyl cellulose	zirconium	0									0	4	0.173913	0.0693757	0.986454	154	6	0.0357599	0.9995	0									0	3	0.0909091	0.0584249		261	3	0	0	0
carboxymethyl cellulose	zno, zinc oxide	0									0	1	0.142857	0.0172414	0.246279	21	1	0	0	0									0	2	0.0487805	0.0608466		324	2	0	0	0
carboxymethyl cellulose	zro2, zirconium dioxide	0									0	0	0	0	0	0	0	0	0	0									0	0	0	0		252	0	0	0	0
cellulose	al2o3 aluminum oxide	2									2	4	0.0677966	0.160007	1.18184	420	6	0.132388	0.9995	2									3	25	0.347222	0.699109		2548	25	0	0	4
cellulose	alumina	0									0	37	0.521127	1.4289	11.1688	3120	58	0.831947	1.31242	0									2	27	0.369863	0.680313		2704	27	0	0	2
cellulose	aluminium	0									0	15	0.227273	0.359552	3.9833	1380	20	0.105817	0.49995	0									1	23	0.348485	0.563109		2132	23	0	0	1
cellulose	aluminum	1									2	36	0.455696	1.28818	10.6598	3540	36	0	0	2									4	31	0.407895	0.909555		3068	31	0	0	6
cellulose	B4c boron carbide	0									0	3	0.05	0.10368	0.868904	300	3	0	0	0									0	10	0.181818	0.215404		780	10	0	0	0
cellulose	batio3 barium titanate	0									0	11	0.183333	0.269161	2.92724	900	11	0	0	0									0	18	0.285714	0.454209		1612	18	0	0	0
cellulose	boron nitride	0									0	17	0.261538	0.376244	4.43252	1560	17	0	0	0									0	11	0.196429	0.207591		884	11	0	0	0
cellulose	c3n4, carbon nitride	0									0	8	0.133333	0.225733	2.19387	720	8	0	0	0									0	2	0.037037	0.0278846		312	2	0	0	0
cellulose	cacl2, calcium chloride	2									2	3	0.0508475	0.0960165	0.849136	360	3	0	0	2									4	6	0.117647	0.165383		468	6	0	0	4
cellulose	cadmium sulfide	0									0	9	0.145161	0.291484	2.58523	900	13	0.133581	0.79984	0									0	4	0.0769231	0.10071		312	4	0	0	0
cellulose	calcium carbonate,caco3	1									1	11	0.180328	0.494042	3.40043	960	14	0.163638	0.374953	1									2	16	0.285714	0.567746		1248	16	0	0	2
cellulose	calcium hydroxide	0									0	16	0.258065	0.507462	4.54066	1320	23	0.29788	0.777691	0									0	3	0.0576923	0.0926282		260	3	0	0	0
cellulose	calcium phosphate	6									7	27	0.397059	0.777108	7.52664	2340	40	0.409155	0.928505	7									8	26	0.448276	0.954982		1872	26	0	0	9
cellulose	calcium silicate	0									0	22	0.333333	0.84376	6.62128	1920	22	0	0	0									0	1	0.0192308	0.0153846		156	1	0	0	0
cellulose	carbon nanotube	3									4	47	0.594937	2.0566	14.739	4200	47	0	0	5									5	43	0.518072	1.50035		4056	43	0	0	7
cellulose	carboxymethyl cellulose	4									4	4	0.0655738	0.0693757	0.986454	420	4	0	0	5									6	6	0.117647	0.247171		468	12	0.247171	6000	7
cellulose	cellulose	190									223	58	0.983051	2.79907	18.7642	3600	87	1.5081	0.999966	264									316	50	0.980392	1.98516		2704	78	1.30223	1.27267	365
cellulose	ceo2, cerium oxide	0									0	9	0.145161	0.243896	2.44205	900	9	0	0	0									0	13	0.224138	0.230685		1092	13	0	0	0
cellulose	chitin	1									1	13	0.213115	0.371636	3.61072	1080	23	0.312766	3.33222	1									1	10	0.188679	0.296347		780	16	0.201582	1.49963	1
cellulose	chitosan	2									2	35	0.479452	1.21376	10.2609	3120	49	0.508044	0.666635	3									6	25	0.454545	0.881174		1664	39	0.524048	1.27261	13
cellulose	chromium	0									1	17	0.269841	0.423636	4.56074	1440	21	0.101023	0.307669	1									2	16	0.280702	0.314864		1300	16	0	0	3
cellulose	Co3o4	0									0	19	0.311475	0.54326	5.29587	1440	27	0.24095	0.727207	0									0	6	0.109091	0.121564		572	6	0	0	0
cellulose	cofe2o4, cobalt ferrite	0									0	5	0.0806452	0.116716	1.32183	540	5	0	0	0									0	8	0.142857	0.138072		728	8	0	0	0
cellulose	collagen	1									1	13	0.2	0.302553	3.42695	1200	13	0	0	1									2	19	0.345455	0.624981		1352	30	0.46193	1.37483	3
cellulose	copper	0									0	17	0.265625	0.485166	4.70768	1500	17	0	0	3									6	31	0.43662	0.841504		2808	31	0	0	7
cellulose	cuo, copper oxide	0									0	10	0.16129	0.258738	2.71431	840	16	0.169506	1.49963	0									0	17	0.303571	0.438929		1196	17	0	0	0
cellulose	cyclodextrin	1									1	18	0.276923	0.568727	5.11017	1500	18	0	0	1									1	8	0.150943	0.253207		676	11	0.169974	0.59988	2
cellulose	diamond	0									0	9	0.145161	0.25266	2.47313	780	9	0	0	0									0	22	0.360656	0.476849		1716	22	0	0	0
cellulose	epoxy	6									6	39	0.506494	1.36978	11.5028	3600	58	0.753858	0.949953	6									9	34	0.435897	0.96658		3328	49	0.466016	0.789432	10
cellulose	fe2o3	0									1	33	0.464789	1.15547	9.69928	2880	33	0	0	1									1	13	0.224138	0.282336		1196	13	0	0	2
cellulose	fe3o4	0									0	36	0.486486	1.30269	10.6779	3240	36	0	0	0									0	18	0.315789	0.524221		1300	18	0	0	0
cellulose	fecl3	1									1	3	0.0483871	0.0507579	0.734741	420	3	0	0	1									1	16	0.307692	0.436265		1040	16	0	0	1
cellulose	fullerene	0									0	17	0.269841	0.455996	4.64932	1320	24	0.193396	0.69993	0									0	9	0.163636	0.162937		728	9	0	0	0
cellulose	glucose oxidase	1									1	30	0.422535	1.10537	8.93101	2700	30	0	0	1									2	16	0.290909	0.421191		1196	25	0.303575	1.28553	3
cellulose	gold	1									1	23	0.377049	0.696209	6.49671	1680	32	0.308755	0.642811	2									3	28	0.4375	0.79808		2288	28	0	0	4
cellulose	graphene	0									0	13	0.203125	0.35254	3.54944	1260	13	0	0	0									2	22	0.309859	0.522512		2340	22	0	0	2
cellulose	graphite	1									1	30	0.428571	1.03657	8.79047	2640	30	0	0	2									2	33	0.407407	0.955021		3432	33	0	0	3
cellulose	hydrogel	4									5	5	0.0793651	0.134469	1.3592	600	6	0.0192308	0.249938	7									8	19	0.339286	0.765823		1404	30	0.478007	1.37483	9
cellulose	kaolinite	0									0	17	0.257576	0.398162	4.49219	1500	17	0	0	0									0	7	0.127273	0.127226		624	7	0	0	1
cellulose	li3v2	0									0	18	0.276923	0.626711	5.26481	1500	28	0.379922	1.24984	0									0	3	0.0535714	0.111538		468	3	0	0	0
cellulose	licl, lithium chloride	0									0	7	0.116667	0.179841	1.89943	660	10	0.0855623	0.749813	0									0	3	0.0555556	0.051461		364	3	0	0	0
cellulose	lifepo4	0									0	22	0.354839	0.758615	6.43647	1680	33	0.396996	0.999909	0									0	8	0.148148	0.16928		624	8	0	0	1
cellulose	melamine	0									0	12	0.2	0.34452	3.31857	960	12	0	0	0									0	6	0.111111	0.134077		520	6	0	0	0
cellulose	mgo, magnesium oxide	0									0	11	0.171875	0.304804	3.01395	1140	11	0	0	0									0	11	0.189655	0.20061		988	11	0	0	0
cellulose	mno2, manganese oxide	0									0	9	0.15	0.292436	2.56732	660	9	0	0	0									0	12	0.196721	0.247884		1196	12	0	0	1
cellulose	moo3, molybdenum trioxide	0									0	10	0.16129	0.331565	2.90467	840	16	0.217862	1.49963	0									0	4	0.0754717	0.0631103		364	4	0	0	0
cellulose	Mos2, molybdenum disulfide	0									0	8	0.123077	0.1789	2.0951	900	8	0	0	0									0	8	0.148148	0.158647		624	8	0	0	0
cellulose	nickel	0									0	9	0.15	0.258284	2.50807	780	9	0	0	0									0	27	0.364865	0.692367		2652	27	0	0	0
cellulose	nickel hydroxide	0									0	18	0.285714	0.481372	4.90495	1500	18	0	0	0									0	2	0.037037	0.0350427		312	2	0	0	0
cellulose	Nio, nickel oxide	0									0	6	0.101695	0.350957	2.07482	540	12	0.350957	6000	0									0	12	0.20339	0.230037		1092	12	0	0	0
cellulose	nylon	2									2	26	0.382353	0.786437	7.32436	2160	26	0	0	2									2	19	0.322034	0.501631		1560	29	0.350019	1.11099	2
cellulose	palladium	0									0	10	0.15873	0.247233	2.67071	900	10	0	0	0									0	18	0.310345	0.386822		1352	18	0	0	1
cellulose	platinum	1									1	17	0.265625	0.535574	4.82045	1500	17	0	0	1									1	20	0.357143	0.46539		1456	20	0	0	1
cellulose	pmma, polymethylmethacrylate	0									1	5	0.0819672	0.130428	1.35359	480	5	0	0	1									1	20	0.333333	0.43685		1664	27	0.181298	0.53842	3
cellulose	polyacrylamide	0									0	8	0.131148	0.201466	2.1514	780	10	0.0722222	0.333278	0									0	8	0.148148	0.171065		624	12	0.0931803	0.99975	0
cellulose	polyacrylonitrile	0									0	3	0.05	0.113889	0.904874	300	5	0.0583333	1.998	0									0	16	0.280702	0.31683		1196	23	0.163927	0.777691	0
cellulose	polyamide	0									0	20	0.3125	0.586706	5.5768	1680	31	0.3885	1.22209	0									0	20	0.344828	0.416469		1456	28	0.171159	0.666611	0
cellulose	polyaniline, pani	3									3	8	0.131148	0.221393	2.19435	660	12	0.105633	0.99975	4									5	35	0.507246	1.03016		2912	51	0.56251	0.842061	6
cellulose	polybutadiene	1									1	13	0.203125	0.330736	3.4898	1140	13	0	0	1									1	10	0.181818	0.224951		884	17	0.182964	2.33256	1
cellulose	polycaprolactone	2									4	15	0.25	0.430798	4.16412	1140	15	0	0	5									5	15	0.294118	0.500782		936	27	0.447684	3.99867	6
cellulose	polycarbonate	0									0	14	0.233333	0.469042	4.06332	1080	14	0	0	0									0	19	0.316667	0.465542		1508	28	0.243375	0.89991	0
cellulose	polydimethylsiloxane	0									0	10	0.15873	0.28609	2.77085	900	10	0	0	0									0	7	0.118644	0.150612		832	8	0.037037	0.166639	0
cellulose	polydopamine	0									0	8	0.125	0.167042	2.05416	840	8	0	0	0									0	2	0.0377358	0.0536131		260	3	0.0384615	0.999001	0
cellulose	polyelectrolyte	2									2	14	0.233333	0.449321	4.00652	1080	21	0.271644	0.999857	2									3	19	0.345455	0.524762		1352	27	0.299383	0.727207	3
cellulose	polyester	5									8	38	0.527778	1.39741	11.349	3240	38	0	0	9									11	30	0.5	0.89874		2184	46	0.602331	1.14278	11
cellulose	polyetherimide	0									0	4	0.0666667	0.0898413	1.04036	360	4	0	0	0									0	5	0.0925926	0.0864516		468	6	0.015625	0.249938	0
cellulose	polyethylene	10									11	15	0.234375	0.478867	4.28412	1260	15	0	0	12									13	40	0.547945	1.39428		3380	61	0.890328	1.1052	14
cellulose	polyimide	0									0	27	0.428571	0.817272	7.63132	2040	41	0.493508	1.07684	0									0	18	0.3	0.372487		1456	24	0.14148	0.499958	0
cellulose	polylactic acid	2									2	17	0.288136	0.435257	4.59654	1200	25	0.24309	0.88879	3									5	13	0.254902	0.310619		832	19	0.169812	0.85702	6
cellulose	polylactide	0									0	14	0.237288	0.452022	4.01734	1020	23	0.297697	1.79964	1									2	6	0.117647	0.175054		468	10	0.134776	1.999	2
cellulose	polyolefin	1									1	16	0.258065	0.507023	4.56585	1320	24	0.28647	0.999875	1									1	8	0.153846	0.169412		624	11	0.0731082	0.59988	1
cellulose	polypropylene	18									21	26	0.376812	0.798084	7.34834	2340	26	0	0	22									22	28	0.459016	0.78097		2132	41	0.4328	0.866609	23
cellulose	polypyrrole	9									9	32	0.438356	1.03526	9.21136	2940	32	0	0	9									10	28	0.482759	0.838224		1976	43	0.519327	1.15376	10
cellulose	polysaccharide	10									12	7	0.116667	0.188373	1.91769	540	7	0	0	13									13	12	0.230769	0.364842		832	19	0.24735	1.39972	17
cellulose	polysiloxane	0									0	8	0.129032	0.159509	2.03599	720	8	0	0	0									0	17	0.309091	0.398906		1144	17	0	0	0
cellulose	polystyrene	4									5	31	0.476923	1.01715	8.95194	2400	31	0	0	6									7	36	0.507042	1.16071		3068	56	0.775452	1.24992	9
cellulose	polysulfone	0									0	44	0.505747	1.75035	13.4328	4500	44	0	0	0									0	13	0.236364	0.363777		936	13	0	0	0
cellulose	polythiophene	2									2	25	0.396825	0.948227	7.44626	1920	38	0.587428	1.08324	2									2	10	0.196078	0.283092		676	13	0.0775063	0.42851	2
cellulose	polyurethane	3									5	34	0.492754	1.4134	10.4657	2820	54	0.997794	1.42847	5									5	25	0.384615	0.645891		2184	38	0.405603	1.08324	5
cellulose	polyvinylidene	0									0	15	0.234375	0.523711	4.4158	1380	15	0	0	0									0	14	0.241379	0.307791		1144	21	0.186232	0.999857	0
cellulose	polyvinylpyrrolidone	1									1	15	0.234375	0.36589	3.99559	1260	15	0	0	1									1	11	0.2	0.316377		936	15	0.181555	0.571347	1
cellulose	pva, polyvinyl alcohol	5									6	6	0.0983607	0.231894	1.77674	660	6	0	0	10									12	27	0.428571	0.73782		2184	40	0.44249	0.928505	13
cellulose	pvc, polyvinyl chloride	0									0	3	0.05	0.068744	0.78379	300	3	0	0	0									0	16	0.296296	0.386028		1040	23	0.139751	0.777691	0
cellulose	pvdf, polyvinylidene fluoride	0									0	5	0.0847458	0.21827	1.56885	480	7	0.078869	0.666445	0									0	11	0.189655	0.197824		988	14	0.0548191	0.374953	0
cellulose	pyridine	1									1	10	0.163934	0.183186	2.49567	780	10	0	0	1									1	17	0.303571	0.36181		1300	22	0.120225	0.416632	1
cellulose	silane	9									12	27	0.421875	0.854071	7.70245	2100	41	0.516805	1.07684	13									15	37	0.521127	1.21256		3120	37	0	0	16
cellulose	Silica, sio2	3									3	2	0.031746	0.101923	0.660956	420	2	0	0	3									3	46	0.560976	1.71571		4160	46	0	0	4
cellulose	silsesquioxane	1									1	15	0.223881	0.429872	4.15068	1440	18	0.0940476	0.249979	1									1	11	0.207547	0.273457		832	11	0	0	1
cellulose	silver	2									2	23	0.343284	0.74216	6.5907	2040	33	0.35127	0.769172	3									5	28	0.388889	0.723492		2704	28	0	0	10
cellulose	silver nitrate ,agno3	0									0	6	0.0983607	0.178167	1.6809	540	7	0.0416667	0.19996	0									0	13	0.220339	0.309268		1144	13	0	0	1
cellulose	Sno2, tin oxide	0									0	4	0.0666667	0.12578	1.13909	360	6	0.0811966	0.9995	0									0	14	0.245614	0.301282		1092	14	0	0	0
cellulose	tib2, titanium diboride	0									0	3	0.05	0.102266	0.874061	300	3	0	0	0									0	8	0.140351	0.170033		780	8	0	0	0
cellulose	Tio2, titanium dioxide	3									3	0	0	0	0	180	0	0	0	3									3	35	0.448718	1.06004		3380	35	0	0	3
cellulose	v2o5, vanadium oxide	0									0	0	0	0	0	120	0	0	0	0									0	6	0.109091	0.128177		572	6	0	0	0
cellulose	vanadium phosphate	0									0	11	0.180328	0.309976	3.04018	960	16	0.113952	0.833194	0									0	0	0	0		156	0	0	0	0
cellulose	vinylpyridine	0									0	15	0.241935	0.66918	4.70351	1260	24	0.521	1.49975	0									0	8	0.150943	0.208109		572	11	0.101335	0.59988	0
cellulose	zeolite	0									0	37	0.480519	1.47433	11.256	3480	37	0	0	0									0	18	0.3	0.352126		1456	18	0	0	0
cellulose	zirconium	1									1	14	0.212121	0.267853	3.53213	1320	14	0	0	1									1	19	0.327586	0.478415		1508	19	0	0	1
cellulose	zno, zinc oxide	0									0	1	0.0166667	0.0172414	0.246279	180	1	0	0	0									0	20	0.30303	0.448725		1872	20	0	0	1
cellulose	zro2, zirconium dioxide	0									0	0	0	0	0	0	0	0	0	0									0	17	0.278689	0.390586		1456	21	0.110685	0.307669	0
ceo2, cerium oxide	al2o3 aluminum oxide	1									1	3	0.176471	0.0442857	0.711233	105	3	0	0	1									2	14	0.269231	0.325529		1029	21	0.185801	0.999857	2
ceo2, cerium oxide	alumina	4									4	8	0.140351	0.160058	2.03596	780	8	0	0	4									4	15	0.277778	0.319408		1092	22	0.162731	0.874891	4
ceo2, cerium oxide	aluminium	0									0	6	0.2	0.122558	1.5334	345	6	0	0	0									0	15	0.333333	0.307389		861	23	0.181961	1.14269	0
ceo2, cerium oxide	aluminum	1									1	11	0.180328	0.28193	2.95279	885	11	0	0	1									2	17	0.288136	0.405168		1239	26	0.248491	1.12486	2
ceo2, cerium oxide	B4c boron carbide	0									0	2	0.142857	0.037013	0.499635	75	3	0.0227273	0.999001	0									0	7	0.259259	0.116531		315	7	0	0	0
ceo2, cerium oxide	batio3 barium titanate	0									0	7	0.333333	0.128587	1.7472	225	7	0	0	0									0	13	0.351351	0.262656		651	20	0.152381	1.16647	0
ceo2, cerium oxide	boron nitride	0									0	9	0.3	0.175596	2.27934	390	9	0	0	0									0	8	0.285714	0.124328		357	8	0	0	0
ceo2, cerium oxide	c3n4, carbon nitride	0									0	5	0.277778	0.0873413	1.23225	180	7	0.0430556	0.666445	0									0	2	0.0869565	0.0278846		126	2	0	0	0
ceo2, cerium oxide	cacl2, calcium chloride	0									0	2	0.117647	0.0309524	0.479617	90	2	0	0	0									0	2	0.0769231	0.0276515		189	2	0	0	0
ceo2, cerium oxide	cadmium sulfide	0									0	3	0.12	0.0442857	0.711233	225	3	0	0	0									0	2	0.0869565	0.0297697		126	2	0	0	0
ceo2, cerium oxide	calcium carbonate,caco3	0									0	5	0.208333	0.0855315	1.22618	240	5	0	0	0									0	4	0.102564	0.0832765		504	5	0.04	0.333222	0
ceo2, cerium oxide	calcium hydroxide	0									0	6	0.206897	0.113762	1.50621	330	6	0	0	0									0	1	0.0434783	0.0125		105	1	0	0	0
ceo2, cerium oxide	calcium phosphate	0									0	10	0.238095	0.205007	2.56291	585	10	0	0	0									0	9	0.195652	0.180924		756	12	0.0550235	0.499917	0
ceo2, cerium oxide	calcium silicate	0									0	5	0.125	0.0857387	1.22702	480	6	0.0222222	0.249938	0									0	1	0.047619	0.0153846		63	2	0.0153846	1000	0
ceo2, cerium oxide	carbon nanotube	1									1	12	0.173913	0.550978	3.74117	1050	12	0	0	1									1	17	0.217949	0.419037		1638	17	0	0	1
ceo2, cerium oxide	carboxymethyl cellulose	0									0	1	0.0526316	0.0185185	0.25069	105	2	0.0185185	1000	0									0	0	0	0		189	0	0	0	0
ceo2, cerium oxide	cellulose	0									0	9	0.145161	0.243896	2.44205	900	9	0	0	0									0	13	0.224138	0.230685		1092	13	0	0	0
ceo2, cerium oxide	ceo2, cerium oxide	13									17	13	0.928571	0.565264	3.97655	225	21	0.472336	1.59968	19									26	19	0.95	0.467571		441	30	0.310894	1.37483	27
ceo2, cerium oxide	chitin	0									0	5	0.192308	0.0929282	1.2479	270	5	0	0	0									0	4	0.133333	0.0822697		315	4	0	0	0
ceo2, cerium oxide	chitosan	0									0	9	0.166667	0.185777	2.30983	780	9	0	0	0									0	9	0.214286	0.225823		672	9	0	0	0
ceo2, cerium oxide	chromium	0									0	6	0.193548	0.110069	1.49651	360	6	0	0	0									0	11	0.333333	0.182863		525	17	0.110099	1.19976	0
ceo2, cerium oxide	Co3o4	0									0	5	0.15625	0.0985185	1.2683	360	5	0	0	0									0	5	0.2	0.080488		231	7	0.040016	0.666445	0
ceo2, cerium oxide	cofe2o4, cobalt ferrite	0									0	3	0.157895	0.0578463	0.757953	135	5	0.0435606	1.998	0									0	8	0.32	0.151728		294	11	0.0557878	0.59988	0
ceo2, cerium oxide	collagen	0									0	7	0.269231	0.193925	1.90692	300	10	0.117664	0.749813	0									0	7	0.184211	0.110555		546	7	0	0	0
ceo2, cerium oxide	copper	2									2	8	0.266667	0.162262	2.04772	375	8	0	0	2									2	14	0.245614	0.281693		1134	21	0.156266	0.999857	2
ceo2, cerium oxide	cuo, copper oxide	0									0	4	0.173913	0.0877493	1.04553	210	4	0	0	0									0	11	0.354839	0.246954		483	19	0.202354	2.66578	0
ceo2, cerium oxide	cyclodextrin	0									0	5	0.151515	0.0983469	1.26997	375	8	0.0657828	1.49925	0									0	4	0.142857	0.0605057		273	4	0	0	0
ceo2, cerium oxide	diamond	0									0	4	0.2	0.0797581	1.01483	195	5	0.0227273	0.333222	0									0	14	0.368421	0.250293		693	14	0	0	0
ceo2, cerium oxide	epoxy	0									1	11	0.177419	0.28193	2.95279	900	11	0	0	1									1	18	0.285714	0.451946		1344	18	0	0	1
ceo2, cerium oxide	fe2o3	0									0	9	0.18	0.238096	2.42345	720	14	0.174579	1.24969	0									0	10	0.3125	0.188007		483	15	0.113919	0.9998	0
ceo2, cerium oxide	fe3o4	0									0	8	0.140351	0.157077	2.02865	810	12	0.0935606	0.99975	0									1	7	0.2	0.109836		525	10	0.0519416	0.749813	1
ceo2, cerium oxide	fecl3	0									0	1	0.0526316	0.0142857	0.235377	105	1	0	0	0									0	7	0.21875	0.112206		420	11	0.0712604	1.33289	0
ceo2, cerium oxide	fullerene	0									0	5	0.166667	0.0970949	1.26197	330	5	0	0	0									0	5	0.178571	0.0782124		294	5	0	0	0
ceo2, cerium oxide	glucose oxidase	0									0	9	0.191489	0.236707	2.41907	675	14	0.17319	1.24969	0									0	7	0.2	0.110513		483	7	0	0	0
ceo2, cerium oxide	gold	0									0	7	0.205882	0.128587	1.7472	420	7	0	0	0									0	16	0.340426	0.326007		924	24	0.16933	0.999875	0
ceo2, cerium oxide	graphene	0									0	6	0.214286	0.179245	1.67041	315	6	0	0	0									0	15	0.306122	0.339587		945	15	0	0	0
ceo2, cerium oxide	graphite	2									2	11	0.25	0.459203	3.30986	660	17	0.366275	1.19976	2									2	14	0.202899	0.297667		1386	14	0	0	2
ceo2, cerium oxide	hydrogel	0									0	3	0.15	0.0468498	0.720078	150	3	0	0	0									0	7	0.179487	0.166186		567	7	0	0	0
ceo2, cerium oxide	kaolinite	0									0	6	0.1875	0.108929	1.49334	375	9	0.0620791	0.999667	0									0	5	0.192308	0.105889		252	5	0	0	0
ceo2, cerium oxide	li3v2	0									0	3	0.0857143	0.110952	0.869423	375	3	0	0	0									0	1	0.037037	0.0192308		189	2	0.0192308	1000	0
ceo2, cerium oxide	licl, lithium chloride	0									0	2	0.0909091	0.0351852	0.49493	165	2	0	0	0									0	2	0.0833333	0.0276515		147	2	0	0	0
ceo2, cerium oxide	lifepo4	0									0	6	0.171429	0.120809	1.53194	420	6	0	0	0									0	4	0.148148	0.064385		252	6	0.0346154	0.9995	0
ceo2, cerium oxide	melamine	0									0	7	0.318182	0.133669	1.76128	240	9	0.0407407	0.39992	0									0	3	0.115385	0.0447917		210	3	0	0	0
ceo2, cerium oxide	mgo, magnesium oxide	0									0	6	0.230769	0.174907	1.64999	285	10	0.144907	1.999	0									1	10	0.384615	0.208777		399	15	0.115451	0.9998	1
ceo2, cerium oxide	mno2, manganese oxide	0									0	3	0.142857	0.0585826	0.762093	165	5	0.0393519	1.998	0									2	12	0.428571	0.283043		483	18	0.174282	0.999833	2
ceo2, cerium oxide	moo3, molybdenum trioxide	0									0	2	0.08	0.0427451	0.515195	210	2	0	0	0									0	5	0.238095	0.0988246		147	7	0.0323338	0.666445	0
ceo2, cerium oxide	Mos2, molybdenum disulfide	0									0	5	0.217391	0.112079	1.31502	225	10	0.112079	5000	0									0	5	0.192308	0.0852346		252	9	0.0700831	3.996	0
ceo2, cerium oxide	nickel	0									1	4	0.181818	0.0795635	1.01699	195	4	0	0	1									1	15	0.283019	0.361716		1071	24	0.238655	1.49975	1
ceo2, cerium oxide	nickel hydroxide	0									0	8	0.266667	0.147818	2.00028	375	12	0.0843013	0.99975	0									0	2	0.0869565	0.0324284		126	3	0.0196078	0.999001	0
ceo2, cerium oxide	Nio, nickel oxide	0									0	1	0.047619	0.0166667	0.244239	135	1	0	0	0									0	9	0.290323	0.216857		441	16	0.191537	3.49825	0
ceo2, cerium oxide	nylon	0									0	7	0.175	0.131151	1.75604	540	11	0.0843013	1.33289	0									0	12	0.324324	0.224858		630	12	0	0	0
ceo2, cerium oxide	palladium	0									0	4	0.166667	0.0739153	0.996739	225	4	0	0	0									0	11	0.323529	0.186469		546	18	0.12933	1.74956	0
ceo2, cerium oxide	platinum	0									0	7	0.225806	0.148764	1.81019	375	11	0.0893519	1.33289	0									0	13	0.382353	0.235526		588	19	0.110099	0.85702	0
ceo2, cerium oxide	pmma, polymethylmethacrylate	0									0	1	0.05	0.0133333	0.231616	120	1	0	0	1									1	13	0.361111	0.236238		672	13	0	0	1
ceo2, cerium oxide	polyacrylamide	0									0	3	0.130435	0.0579125	0.759187	195	3	0	0	0									0	3	0.107143	0.0448338		252	3	0	0	0
ceo2, cerium oxide	polyacrylonitrile	0									0	0	0	0	0	75	0	0	0	0									0	11	0.354839	0.182863		483	11	0	0	0
ceo2, cerium oxide	polyamide	0									0	8	0.242424	0.163554	2.04713	420	8	0	0	0									0	11	0.305556	0.18405		588	11	0	0	0
ceo2, cerium oxide	polyaniline, pani	0									0	3	0.142857	0.0619759	0.76828	165	3	0	0	0									0	15	0.25	0.304497		1176	15	0	0	0
ceo2, cerium oxide	polybutadiene	0									0	5	0.185185	0.10198	1.27753	285	7	0.0449495	0.666445	0									0	6	0.2	0.105811		357	6	0	0	0
ceo2, cerium oxide	polycaprolactone	0									0	7	0.28	0.125091	1.73602	285	7	0	0	0									0	4	0.121212	0.0578947		378	4	0	0	0
ceo2, cerium oxide	polycarbonate	0									0	2	0.0689655	0.0309524	0.479617	270	2	0	0	0									0	11	0.297297	0.195981		609	11	0	0	0
ceo2, cerium oxide	polydimethylsiloxane	0									0	4	0.166667	0.123773	1.10995	225	5	0.0769231	0.333222	0									0	5	0.166667	0.0826776		336	5	0	0	0
ceo2, cerium oxide	polydopamine	0									0	5	0.227273	0.102685	1.28238	210	5	0	0	0									0	2	0.0909091	0.0551515		105	2	0	0	0
ceo2, cerium oxide	polyelectrolyte	0									0	3	0.107143	0.0579125	0.759187	270	3	0	0	0									0	10	0.285714	0.211412		546	10	0	0	0
ceo2, cerium oxide	polyester	0									0	10	0.175439	0.265613	2.70109	810	10	0	0	0									0	14	0.297872	0.264497		882	14	0	0	0
ceo2, cerium oxide	polyetherimide	0									0	3	0.1875	0.0498413	0.729691	90	4	0.0222222	0.49975	0									0	4	0.166667	0.0620613		189	4	0	0	0
ceo2, cerium oxide	polyethylene	0									0	4	0.133333	0.0653683	0.970769	315	5	0.0185185	0.333222	0									0	15	0.217391	0.302924		1365	15	0	0	0
ceo2, cerium oxide	polyimide	0									0	8	0.205128	0.153373	2.01664	510	8	0	0	0									0	15	0.46875	0.314512		588	15	0	0	0
ceo2, cerium oxide	polylactic acid	0									0	7	0.269231	0.137878	1.77485	300	7	0	0	0									0	6	0.206897	0.105589		336	6	0	0	0
ceo2, cerium oxide	polylactide	0									0	3	0.111111	0.0442857	0.711233	255	3	0	0	0									0	2	0.0769231	0.0294492		189	2	0	0	0
ceo2, cerium oxide	polyolefin	0									0	4	0.129032	0.0635165	0.964318	330	4	0	0	0									0	4	0.148148	0.0618209		252	4	0	0	0
ceo2, cerium oxide	polypropylene	0									0	9	0.209302	0.17723	2.28386	585	13	0.0843013	0.79984	0									0	13	0.276596	0.231062		861	13	0	0	0
ceo2, cerium oxide	polypyrrole	0									0	10	0.192308	0.205007	2.56291	735	15	0.112079	0.9998	0									0	13	0.295455	0.277183		798	13	0	0	0
ceo2, cerium oxide	polysaccharide	0									0	1	0.047619	0.0133333	0.231616	135	1	0	0	0									0	3	0.09375	0.0653205		336	3	0	0	0
ceo2, cerium oxide	polysiloxane	0									0	4	0.190476	0.0754125	1.00488	180	7	0.0620791	2.997	0									0	8	0.242424	0.129352		462	8	0	0	0
ceo2, cerium oxide	polystyrene	0									0	10	0.232558	0.259708	2.69009	600	15	0.16678	0.9998	1									1	14	0.225806	0.32226		1239	14	0	0	1
ceo2, cerium oxide	polysulfone	0									0	11	0.146667	0.35193	3.1236	1125	11	0	0	0									0	6	0.193548	0.108463		378	6	0	0	0
ceo2, cerium oxide	polythiophene	0									0	6	0.153846	0.102868	1.47333	480	6	0	0	0									0	4	0.142857	0.0573718		273	4	0	0	0
ceo2, cerium oxide	polyurethane	0									0	7	0.132075	0.133669	1.76128	705	7	0	0	0									0	14	0.297872	0.279803		882	14	0	0	0
ceo2, cerium oxide	polyvinylidene	0									0	2	0.0588235	0.03	0.475855	345	2	0	0	0									0	11	0.366667	0.226247		462	11	0	0	0
ceo2, cerium oxide	polyvinylpyrrolidone	0									0	6	0.214286	0.126262	1.54541	315	8	0.05	0.499875	0									0	7	0.233333	0.141947		378	7	0	0	0
ceo2, cerium oxide	pva, polyvinyl alcohol	0									0	3	0.142857	0.0581197	0.760022	165	3	0	0	0									0	14	0.297872	0.269885		882	14	0	0	0
ceo2, cerium oxide	pvc, polyvinyl chloride	0									0	1	0.0588235	0.0133333	0.231616	75	1	0	0	0									0	6	0.181818	0.0925975		420	6	0	0	0
ceo2, cerium oxide	pvdf, polyvinylidene fluoride	0									0	1	0.05	0.0166667	0.244239	120	1	0	0	0									0	9	0.310345	0.176766		399	9	0	0	0
ceo2, cerium oxide	pyridine	0									0	6	0.3	0.11192	1.50296	195	10	0.0843013	1.999	0									0	11	0.333333	0.200534		525	11	0	0	0
ceo2, cerium oxide	silane	0									0	7	0.170732	0.13254	1.75832	525	7	0	0	1									1	13	0.203125	0.287213		1260	13	0	0	1
ceo2, cerium oxide	Silica, sio2	6									6	0	0	0	0	105	0	0	0	6									6	18	0.227848	0.455071		1680	18	0	0	6
ceo2, cerium oxide	silsesquioxane	0									0	5	0.15625	0.102685	1.28238	360	5	0	0	0									0	9	0.346154	0.150757		336	9	0	0	0
ceo2, cerium oxide	silver	0									0	6	0.153846	0.163167	1.61845	510	6	0	0	0									3	14	0.254545	0.299587		1092	21	0.178624	0.999857	3
ceo2, cerium oxide	silver nitrate ,agno3	0									0	2	0.1	0.027619	0.466994	135	2	0	0	0									3	8	0.258065	0.15873		462	12	0.100835	0.99975	3
ceo2, cerium oxide	Sno2, tin oxide	0									0	1	0.0555556	0.0133333	0.231616	90	1	0	0	0									0	10	0.333333	0.217614		441	16	0.160193	1.49963	0
ceo2, cerium oxide	tib2, titanium diboride	0									0	1	0.0588235	0.0133333	0.231616	75	1	0	0	0									0	7	0.259259	0.125251		315	13	0.110099	5.99401	0
ceo2, cerium oxide	Tio2, titanium dioxide	1									1	0	0	0	0	45	0	0	0	1									1	16	0.242424	0.363254		1365	24	0.206577	0.999875	1
ceo2, cerium oxide	v2o5, vanadium oxide	0									0	0	0	0	0	30	0	0	0	0									0	5	0.2	0.0855623		231	9	0.0727417	3.996	0
ceo2, cerium oxide	vanadium phosphate	0									0	5	0.208333	0.107373	1.29534	240	5	0	0	0									0	0	0	0		63	0	0	0	0
ceo2, cerium oxide	vinylpyridine	0									0	5	0.172414	0.0843498	1.22264	315	5	0	0	0									0	3	0.111111	0.0445513		231	3	0	0	0
ceo2, cerium oxide	zeolite	0									0	11	0.183333	0.288341	2.96534	870	17	0.195412	1.19976	0									0	14	0.424242	0.264497		588	14	0	0	0
ceo2, cerium oxide	zirconium	0									0	8	0.296296	0.158929	2.0351	330	13	0.112079	1.66611	0									0	11	0.297297	0.217399		609	16	0.0904912	0.833194	0
ceo2, cerium oxide	zno, zinc oxide	0									0	0	0	0	0	45	0	0	0	0									0	14	0.341463	0.312199		756	22	0.208185	1.33311	1
ceo2, cerium oxide	zro2, zirconium dioxide	1									1	0	0	0	0	0	0	0	0	1									1	13	0.40625	0.297402		588	13	0	0	1
chitin	al2o3 aluminum oxide	0									0	4	0.210526	0.0655623	0.970963	126	6	0.0379433	0.9995	0									0	5	0.0877193	0.0877137		735	5	0	0	0
chitin	alumina	0									0	13	0.245283	0.392881	3.65234	936	23	0.334012	3.33222	0									0	7	0.12069	0.1417		780	7	0	0	0
chitin	aluminium	0									0	7	0.21875	0.133436	1.76071	414	12	0.105817	2.49875	0									0	5	0.102041	0.0892782		615	5	0	0	0
chitin	aluminum	0									0	10	0.153846	0.205155	2.56149	1062	10	0	0	0									0	6	0.0909091	0.116885		885	6	0	0	0
chitin	B4c boron carbide	0									0	1	0.05	0.0142857	0.235377	90	1	0	0	0									0	1	0.037037	0.0125		225	1	0	0	0
chitin	batio3 barium titanate	0									0	5	0.192308	0.0847931	1.22405	270	5	0	0	0									0	4	0.1	0.0822697		465	4	0	0	0
chitin	boron nitride	0									0	7	0.2	0.128826	1.74522	468	7	0	0	0									0	2	0.0714286	0.0253205		255	2	0	0	0
chitin	c3n4, carbon nitride	0									0	3	0.12	0.0442857	0.711233	216	3	0	0	0									0	1	0.0555556	0.0125		90	1	0	0	0
chitin	cacl2, calcium chloride	0									0	3	0.157895	0.0501832	0.732702	108	3	0	0	0									0	6	0.375	0.169462		135	6	0	0	0
chitin	cadmium sulfide	0									0	8	0.347826	0.209117	2.16456	270	13	0.150248	1.66611	0									0	3	0.1875	0.0451543		90	3	0	0	0
chitin	calcium carbonate,caco3	2									3	4	0.142857	0.0655623	0.970963	288	6	0.0379433	0.9995	5									5	9	0.346154	0.284142		360	9	0	0	5
chitin	calcium hydroxide	0									0	9	0.310345	0.212305	2.37771	396	15	0.153436	1.99933	0									0	3	0.2	0.0926282		75	3	0	0	0
chitin	calcium phosphate	5									6	13	0.325	0.494314	3.83762	702	23	0.435445	3.33222	6									6	11	0.305556	0.343356		540	11	0	0	8
chitin	calcium silicate	0									0	12	0.352941	0.490245	3.62268	576	12	0	0	0									0	0	0	0		45	0	0	0	0
chitin	carbon nanotube	0									1	13	0.183099	0.374016	3.61958	1260	13	0	0	1									1	11	0.141026	0.356646		1170	11	0	0	1
chitin	carboxymethyl cellulose	0									0	1	0.0454545	0.0166667	0.244239	126	1	0	0	0									0	3	0.157895	0.0716524		135	6	0.0716524	3000	0
chitin	cellulose	1									1	13	0.213115	0.371636	3.61072	1080	23	0.312766	3.33222	1									1	10	0.188679	0.296347		780	16	0.201582	1.49963	1
chitin	ceo2, cerium oxide	0									0	5	0.192308	0.0929282	1.2479	270	5	0	0	0									0	4	0.133333	0.0822697		315	4	0	0	0
chitin	chitin	22									25	16	0.941176	0.626397	4.79199	324	29	0.567528	4.33189	31									35	13	0.928571	0.411134		225	20	0.220813	1.16647	43
chitin	chitosan	2									3	13	0.245283	0.381676	3.62784	936	23	0.322807	3.33222	4									4	11	0.34375	0.324328		480	17	0.189563	1.19976	7
chitin	chromium	0									0	6	0.176471	0.109595	1.49214	432	10	0.0819759	1.999	0									0	5	0.151515	0.0911859		375	5	0	0	0
chitin	Co3o4	0									0	7	0.212121	0.1522	1.81826	432	12	0.107617	2.49875	0									0	2	0.0909091	0.0253205		165	2	0	0	0
chitin	cofe2o4, cobalt ferrite	0									0	1	0.0416667	0.0142857	0.235377	162	1	0	0	0									0	2	0.08	0.0294492		210	2	0	0	0
chitin	collagen	3									4	5	0.16129	0.0954924	1.25674	360	5	0	0	4									4	11	0.423077	0.332672		390	17	0.182352	1.19976	5
chitin	copper	0									0	4	0.108108	0.0668498	0.976941	450	4	0	0	0									0	6	0.0983607	0.115347		810	6	0	0	0
chitin	cuo, copper oxide	0									0	5	0.217391	0.116629	1.3274	252	9	0.0853792	3.996	0									0	4	0.125	0.0848338		345	4	0	0	0
chitin	cyclodextrin	0									0	5	0.138889	0.0941026	1.25498	450	5	0	0	0									0	4	0.181818	0.0599359		195	6	0.0346154	0.9995	0
chitin	diamond	0									0	4	0.16	0.0736975	0.994811	234	4	0	0	0									0	4	0.0952381	0.0576543		495	4	0	0	0
chitin	epoxy	0									0	10	0.15625	0.247312	2.6702	1080	18	0.219693	3.998	0									0	9	0.132353	0.245357		960	13	0.0828145	0.79984	0
chitin	fe2o3	0									0	9	0.163636	0.202086	2.34664	864	9	0	0	0									0	6	0.2	0.138537		345	6	0	0	0
chitin	fe3o4	1									1	10	0.166667	0.247172	2.65683	972	10	0	0	1									1	7	0.241379	0.214723		375	7	0	0	1
chitin	fecl3	0									0	2	0.0952381	0.0335165	0.488462	126	2	0	0	0									0	4	0.137931	0.0599359		300	4	0	0	0
chitin	fullerene	0									0	7	0.225806	0.139846	1.78059	396	12	0.112227	2.49875	0									0	2	0.08	0.0282051		210	2	0	0	0
chitin	glucose oxidase	0									0	9	0.173077	0.229779	2.40871	810	9	0	0	0									0	4	0.125	0.0758013		345	6	0.0504808	0.9995	0
chitin	gold	0									0	8	0.222222	0.191533	2.10978	504	13	0.132664	1.66611	0									0	8	0.163265	0.210635		660	8	0	0	0
chitin	graphene	0									0	6	0.193548	0.115492	1.5136	378	6	0	0	0									0	7	0.137255	0.148135		675	7	0	0	1
chitin	graphite	0									0	8	0.153846	0.164648	2.04867	792	8	0	0	0									0	9	0.128571	0.243819		990	9	0	0	0
chitin	hydrogel	1									1	3	0.130435	0.0468498	0.720078	180	4	0.0192308	0.49975	1									2	11	0.407407	0.318541		405	17	0.183776	1.19976	2
chitin	kaolinite	0									0	5	0.138889	0.0891575	1.23728	450	5	0	0	0									0	1	0.0416667	0.0153846		180	1	0	0	0
chitin	li3v2	0									0	11	0.366667	0.335598	3.10002	450	19	0.276729	2.66578	0									0	1	0.047619	0.0153846		135	1	0	0	0
chitin	licl, lithium chloride	0									0	2	0.08	0.0379433	0.50397	198	4	0.0379433	2000	0									0	1	0.0526316	0.0125		105	1	0	0	0
chitin	lifepo4	0									0	7	0.189189	0.180726	1.88643	504	13	0.16644	5.99401	0									0	3	0.136364	0.0451543		180	3	0	0	0
chitin	melamine	0									0	7	0.28	0.130872	1.75187	288	7	0	0	0									0	2	0.0952381	0.0541667		150	2	0	0	0
chitin	mgo, magnesium oxide	0									0	2	0.0606061	0.03	0.475855	342	2	0	0	0									0	4	0.142857	0.0719551		285	4	0	0	0
chitin	mno2, manganese oxide	0									0	1	0.0384615	0.0192308	0.253085	198	1	0	0	0									0	4	0.125	0.0735197		345	4	0	0	0
chitin	moo3, molybdenum trioxide	0									0	7	0.304348	0.195779	1.94352	252	12	0.151196	2.49875	0									0	0	0	0		105	0	0	0	0
chitin	Mos2, molybdenum disulfide	0									0	0	0	0	0	270	0	0	0	0									0	0	0	0		180	0	0	0	0
chitin	nickel	0									0	2	0.0740741	0.0309524	0.479617	234	2	0	0	0									0	4	0.0666667	0.0807051		765	4	0	0	0
chitin	nickel hydroxide	0									0	5	0.138889	0.0929282	1.2479	450	5	0	0	0									0	1	0.0555556	0.0128205		90	1	0	0	0
chitin	Nio, nickel oxide	0									0	3	0.136364	0.0855623	0.832428	162	6	0.0855623	3000	0									0	3	0.0967742	0.0407051		315	3	0	0	0
chitin	nylon	0									0	8	0.181818	0.209229	2.15286	648	8	0	0	0									0	5	0.131579	0.076885		450	8	0.0515645	1.49925	0
chitin	palladium	0									0	3	0.107143	0.0442857	0.711233	270	3	0	0	0									0	3	0.0833333	0.0407051		390	3	0	0	0
chitin	platinum	0									0	5	0.138889	0.097355	1.2634	450	5	0	0	0									0	5	0.138889	0.076885		420	5	0	0	0
chitin	pmma, polymethylmethacrylate	0									0	4	0.2	0.113479	1.10834	144	4	0	0	0									0	7	0.184211	0.160218		480	10	0.0515645	0.749813	0
chitin	polyacrylamide	0									0	2	0.0740741	0.0333333	0.488479	234	4	0.0333333	2000	0									0	5	0.25	0.109649		180	8	0.0693708	1.49925	0
chitin	polyacrylonitrile	0									0	1	0.05	0.0166667	0.244239	90	2	0.0166667	1000	0									0	4	0.125	0.0576543		345	6	0.0323338	0.9995	0
chitin	polyamide	0									0	9	0.257143	0.185924	2.3084	504	16	0.158305	3.49825	0									0	6	0.171429	0.127099		420	8	0.0323338	0.499875	0
chitin	polyaniline, pani	0									0	4	0.173913	0.0832525	1.02801	198	7	0.0699191	2.997	0									0	9	0.15	0.220161		840	14	0.127063	1.24969	0
chitin	polybutadiene	0									0	5	0.166667	0.0975382	1.26339	342	5	0	0	0									0	6	0.25	0.132441		255	9	0.0515645	0.999667	0
chitin	polycaprolactone	0									0	8	0.296296	0.195898	2.12301	342	8	0	0	0									0	8	0.347826	0.180161		270	13	0.127063	1.66611	0
chitin	polycarbonate	0									0	8	0.307692	0.228019	2.21491	324	8	0	0	0									0	5	0.135135	0.11321		435	7	0.0323338	0.666445	0
chitin	polydimethylsiloxane	0									0	5	0.192308	0.0827473	1.2174	270	5	0	0	0									0	4	0.16	0.0901353		240	5	0.037037	0.333222	0
chitin	polydopamine	0									0	2	0.0714286	0.03	0.475855	252	2	0	0	0									0	2	0.125	0.0784615		75	3	0.0384615	0.999001	0
chitin	polyelectrolyte	0									0	4	0.133333	0.111388	1.09452	324	8	0.111388	4000	0									0	10	0.344828	0.254617		390	15	0.119852	0.9998	0
chitin	polyester	0									0	12	0.206897	0.295229	3.20298	972	12	0	0	0									0	11	0.25	0.334097		630	17	0.183776	1.19976	0
chitin	polyetherimide	0									0	2	0.1	0.027619	0.466994	108	2	0	0	0									0	2	0.1	0.0683761		135	2	0	0	0
chitin	polyethylene	1									1	6	0.193548	0.130366	1.54586	378	6	0	0	1									1	10	0.151515	0.293249		975	15	0.142928	0.9998	1
chitin	polyimide	0									0	10	0.263158	0.236405	2.63583	612	17	0.177536	2.33256	0									0	5	0.138889	0.0961158		420	8	0.0707953	1.49925	0
chitin	polylactic acid	0									0	7	0.241379	0.128826	1.74522	360	12	0.101207	2.49875	0									0	4	0.16	0.0952077		240	7	0.0674299	2.997	0
chitin	polylactide	0									0	7	0.291667	0.130872	1.75187	306	12	0.103252	2.49875	0									0	5	0.294118	0.114919		135	8	0.0746415	1.49925	0
chitin	polyolefin	0									0	9	0.333333	0.208534	2.36709	396	15	0.149665	1.99933	0									0	3	0.136364	0.0474359		180	5	0.0346154	1.998	0
chitin	polypropylene	0									0	8	0.170213	0.150102	2.00495	702	8	0	0	0									0	8	0.173913	0.201885		615	11	0.0515645	0.59988	0
chitin	polypyrrole	0									0	10	0.181818	0.229333	2.62527	882	10	0	0	0									0	7	0.159091	0.179385		570	11	0.114065	1.33289	0
chitin	polysaccharide	4									4	3	0.136364	0.0594118	0.759434	162	3	0	0	4									4	9	0.5	0.260744		240	13	0.125979	0.79984	6
chitin	polysiloxane	0									0	3	0.12	0.0492308	0.72894	216	3	0	0	0									0	4	0.129032	0.0684829		330	4	0	0	0
chitin	polystyrene	1									1	11	0.244444	0.272588	2.9405	720	11	0	0	1									1	10	0.166667	0.290018		885	15	0.141364	0.9998	1
chitin	polysulfone	1									1	14	0.186667	0.541636	4.18145	1350	14	0	0	1									1	5	0.208333	0.111394		270	5	0	0	1
chitin	polythiophene	0									0	11	0.297297	0.268817	2.92988	576	20	0.241198	4.49775	0									0	3	0.130435	0.0445513		195	4	0.0192308	0.49975	0
chitin	polyurethane	0									0	14	0.297872	0.438454	3.97415	846	25	0.379585	3.66544	0									0	9	0.195652	0.240079		630	14	0.145315	1.24969	0
chitin	polyvinylidene	0									0	9	0.3	0.24732	2.47688	414	9	0	0	0									0	4	0.129032	0.10071		330	6	0.0323338	0.9995	0
chitin	polyvinylpyrrolidone	0									0	7	0.233333	0.14241	1.78943	378	7	0	0	0									0	5	0.192308	0.0911859		270	8	0.0658654	1.49925	0
chitin	pva, polyvinyl alcohol	0									0	2	0.08	0.0358974	0.497324	198	2	0	0	0									0	11	0.25	0.293078		630	17	0.158313	1.19976	0
chitin	pvc, polyvinyl chloride	0									0	1	0.05	0.0133333	0.231616	90	1	0	0	0									0	4	0.137931	0.0868209		300	6	0.0323338	0.9995	0
chitin	pvdf, polyvinylidene fluoride	0									0	3	0.142857	0.0955357	0.861237	144	5	0.0642857	1.998	0									0	2	0.0666667	0.0282051		285	3	0.0153846	0.999001	0
chitin	pyridine	0									0	3	0.115385	0.0442857	0.711233	234	3	0	0	0									0	4	0.117647	0.0615004		375	6	0.0361799	0.9995	0
chitin	silane	0									0	12	0.307692	0.337245	3.29833	630	21	0.278376	2.999	0									0	8	0.123077	0.191468		900	8	0	0	0
chitin	Silica, sio2	1									1	0	0	0	0	126	0	0	0	1									1	11	0.1375	0.343078		1200	11	0	0	1
chitin	silsesquioxane	0									0	3	0.0810811	0.06125	0.764395	432	4	0.0166667	0.49975	0									0	5	0.208333	0.076885		240	5	0	0	0
chitin	silver	0									0	8	0.2	0.146332	1.99433	612	14	0.118712	2.9985	0									0	7	0.12069	0.152384		780	7	0	0	0
chitin	silver nitrate ,agno3	0									0	3	0.136364	0.058869	0.755533	162	3	0	0	0									0	4	0.129032	0.0793067		330	4	0	0	0
chitin	Sno2, tin oxide	0									0	3	0.176471	0.0702244	0.793114	108	4	0.025641	0.49975	0									0	3	0.0967742	0.0422697		315	3	0	0	0
chitin	tib2, titanium diboride	0									0	2	0.105263	0.0587879	0.555132	90	2	0	0	0									0	0	0	0		225	0	0	0	0
chitin	Tio2, titanium dioxide	0									0	0	0	0	0	54	0	0	0	0									0	8	0.114286	0.183124		975	8	0	0	0
chitin	v2o5, vanadium oxide	0									0	0	0	0	0	36	0	0	0	0									0	1	0.0434783	0.0128205		165	1	0	0	0
chitin	vanadium phosphate	0									0	7	0.28	0.144904	1.79718	288	13	0.130618	5.99401	0									0	0	0	0		45	0	0	0	0
chitin	vinylpyridine	0									0	7	0.25	0.161498	1.8361	378	11	0.102629	1.33289	0									0	2	0.0909091	0.0253205		165	2	0	0	0
chitin	zeolite	0									0	12	0.193548	0.323876	3.26889	1044	12	0	0	0									0	5	0.138889	0.0889043		420	5	0	0	0
chitin	zirconium	0									0	5	0.151515	0.0847931	1.22405	396	5	0	0	0									0	4	0.105263	0.0783654		435	4	0	0	0
chitin	zno, zinc oxide	0									0	0	0	0	0	54	0	0	0	0									0	4	0.0888889	0.0901353		540	4	0	0	0
chitin	zro2, zirconium dioxide	0									0	0	0	0	0	0	0	0	0	0									0	2	0.0512821	0.0402778		420	2	0	0	0
chitosan	al2o3 aluminum oxide	0									0	4	0.0754717	0.0655623	0.970963	364	6	0.0379433	0.9995	0									0	16	0.253968	0.450501		1568	16	0	0	0
chitosan	alumina	0									0	34	0.515152	1.16051	9.93632	2704	49	0.572767	0.789432	0									0	20	0.322581	0.528067		1664	20	0	0	0
chitosan	aluminium	0									0	18	0.339623	0.559008	5.0906	1196	24	0.23204	0.499958	0									0	15	0.267857	0.409669		1312	15	0	0	0
chitosan	aluminum	0									0	32	0.426667	1.08477	9.31545	3068	32	0	0	0									0	21	0.308824	0.605069		1888	21	0	0	0
chitosan	B4c boron carbide	0									0	3	0.0576923	0.10368	0.868904	260	3	0	0	0									0	6	0.153846	0.134426		480	6	0	0	0
chitosan	batio3 barium titanate	0									0	12	0.226415	0.341022	3.28841	780	12	0	0	0									0	9	0.173077	0.196663		992	9	0	0	0
chitosan	boron nitride	0									0	20	0.37037	0.519936	5.41008	1352	20	0	0	0									0	6	0.146341	0.107246		544	6	0	0	0
chitosan	c3n4, carbon nitride	0									0	8	0.148148	0.189768	2.09849	624	8	0	0	0									0	1	0.0285714	0.0125		192	1	0	0	0
chitosan	cacl2, calcium chloride	2									2	3	0.0566038	0.0501832	0.732702	312	3	0	0	2									2	6	0.193548	0.153364		288	6	0	0	2
chitosan	cadmium sulfide	0									0	9	0.160714	0.256736	2.49302	780	14	0.150248	1.24969	0									0	4	0.125	0.10071		192	4	0	0	0
chitosan	calcium carbonate,caco3	2									3	11	0.2	0.299598	3.00071	832	14	0.0691933	0.374953	4									4	16	0.444444	0.571336		768	16	0	0	4
chitosan	calcium hydroxide	0									0	16	0.296296	0.443382	4.40974	1144	23	0.229659	0.777691	0									0	3	0.09375	0.0926282		160	3	0	0	0
chitosan	calcium phosphate	8									9	28	0.474576	0.834695	7.86932	2028	40	0.410379	0.749953	9									9	17	0.361702	0.623385		1152	17	0	0	9
chitosan	calcium silicate	0									0	17	0.269841	0.544543	4.86153	1664	17	0	0	0									0	0	0	0		96	0	0	0	0
chitosan	carbon nanotube	5									9	44	0.594595	1.6393	13.2027	3640	44	0	0	14									14	25	0.308642	0.809648		2496	25	0	0	16
chitosan	carboxymethyl cellulose	0									0	4	0.0754717	0.0693757	0.986454	364	4	0	0	0									0	6	0.181818	0.189479		288	12	0.189479	6000	0
chitosan	cellulose	2									2	35	0.479452	1.21376	10.2609	3120	49	0.508044	0.666635	3									6	25	0.454545	0.881174		1664	39	0.524048	1.27261	13
chitosan	ceo2, cerium oxide	0									0	9	0.166667	0.185777	2.30983	780	9	0	0	0									0	9	0.214286	0.225823		672	9	0	0	0
chitosan	chitin	2									3	13	0.245283	0.381676	3.62784	936	23	0.322807	3.33222	4									4	11	0.34375	0.324328		480	17	0.189563	1.19976	7
chitosan	chitosan	54									68	50	0.980392	2.03774	15.3788	2704	70	0.875981	0.666644	86									104	30	0.967742	1.07223		1024	45	0.543279	0.999933	126
chitosan	chromium	0									0	18	0.321429	0.471255	4.87415	1248	22	0.0819759	0.285694	1									2	8	0.177778	0.130106		800	8	0	0	2
chitosan	Co3o4	0									0	18	0.321429	0.472798	4.90003	1248	25	0.186188	0.636306	0									0	5	0.138889	0.101156		352	5	0	0	0
chitosan	cofe2o4, cobalt ferrite	0									0	6	0.113208	0.160194	1.64076	468	6	0	0	0									0	5	0.128205	0.0840352		448	5	0	0	0
chitosan	collagen	3									6	15	0.283019	0.435444	4.17732	1040	15	0	0	7									9	13	0.317073	0.375304		832	21	0.265387	1.59968	10
chitosan	copper	0									0	17	0.303571	0.449149	4.62524	1300	17	0	0	0									0	18	0.272727	0.432843		1728	18	0	0	0
chitosan	cuo, copper oxide	0									0	10	0.192308	0.267285	2.74028	728	15	0.150275	0.9998	0									0	9	0.204545	0.243714		736	9	0	0	0
chitosan	cyclodextrin	0									0	14	0.237288	0.345632	3.75036	1300	14	0	0	0									0	7	0.194444	0.142808		416	10	0.0780936	0.749813	1
chitosan	diamond	0									0	11	0.211538	0.369326	3.17621	676	11	0	0	0									0	11	0.211538	0.233525		1056	11	0	0	0
chitosan	epoxy	2									2	36	0.5	1.20286	10.464	3120	49	0.458448	0.565193	2									2	20	0.277778	0.556533		2048	27	0.166471	0.53842	2
chitosan	fe2o3	0									0	30	0.454545	0.974142	8.62807	2496	30	0	0	0									0	9	0.204545	0.193083		736	9	0	0	0
chitosan	fe3o4	1									1	33	0.478261	1.1228	9.61133	2808	33	0	0	1									1	12	0.292683	0.372986		800	12	0	0	4
chitosan	fecl3	0									0	4	0.0754717	0.0907579	1.04541	364	4	0	0	0									0	7	0.162791	0.132771		640	7	0	0	0
chitosan	fullerene	0									0	16	0.296296	0.491898	4.50974	1144	23	0.281929	0.777691	0									0	6	0.157895	0.103931		448	6	0	0	0
chitosan	glucose oxidase	3									4	29	0.453125	1.02341	8.52519	2340	29	0	0	4									4	9	0.214286	0.176993		736	13	0.0971268	0.79984	5
chitosan	gold	1									1	19	0.322034	0.46556	5.08128	1456	25	0.133662	0.461503	1									1	15	0.263158	0.3948		1408	15	0	0	2
chitosan	graphene	0									0	15	0.277778	0.478436	4.26611	1092	15	0	0	0									2	14	0.237288	0.34836		1440	14	0	0	5
chitosan	graphite	1									2	26	0.393939	0.776782	7.32478	2288	26	0	0	2									3	20	0.27027	0.635743		2112	20	0	0	4
chitosan	hydrogel	2									3	7	0.137255	0.249625	2.07208	520	9	0.0889328	0.39992	5									6	14	0.341463	0.52734		864	22	0.281464	1.33311	6
chitosan	kaolinite	0									0	16	0.280702	0.407252	4.30246	1300	16	0	0	0									0	3	0.0769231	0.0543457		384	3	0	0	0
chitosan	li3v2	0									0	17	0.293103	0.535235	4.84441	1300	27	0.367638	1.42837	0									0	1	0.0263158	0.0153846		288	1	0	0	0
chitosan	licl, lithium chloride	0									0	7	0.12963	0.160793	1.84356	572	10	0.0665147	0.749813	0									0	4	0.121212	0.0871753		224	4	0	0	0
chitosan	lifepo4	0									0	17	0.278689	0.41644	4.55152	1456	24	0.186188	0.69993	0									0	5	0.135135	0.091186		384	5	0	0	0
chitosan	melamine	0									0	10	0.185185	0.23529	2.62979	832	10	0	0	0									0	6	0.176471	0.134077		320	6	0	0	0
chitosan	mgo, magnesium oxide	0									1	14	0.254545	0.426405	3.93533	988	14	0	0	1									1	6	0.146341	0.116475		608	6	0	0	1
chitosan	mno2, manganese oxide	0									0	6	0.113208	0.18486	1.67451	572	6	0	0	1									1	8	0.186047	0.186362		736	8	0	0	1
chitosan	moo3, molybdenum trioxide	0									0	9	0.163636	0.269039	2.54493	728	14	0.151196	1.24969	0									0	2	0.0571429	0.0307765		224	2	0	0	0
chitosan	Mos2, molybdenum disulfide	0									0	11	0.203704	0.292132	3.00834	780	11	0	0	0									0	2	0.05	0.0373737		384	2	0	0	0
chitosan	nickel	0									0	10	0.188679	0.267014	2.73127	676	10	0	0	0									0	15	0.227273	0.402608		1632	15	0	0	0
chitosan	nickel hydroxide	0									0	18	0.327273	0.509151	4.95765	1300	18	0	0	0									0	2	0.0588235	0.0350427		192	2	0	0	0
chitosan	Nio, nickel oxide	0									0	5	0.0925926	0.162267	1.44448	468	10	0.162267	5000	0									0	7	0.159091	0.181764		672	7	0	0	0
chitosan	nylon	0									0	24	0.4	0.745168	6.8057	1872	24	0	0	0									0	11	0.22449	0.215426		960	18	0.158287	1.74956	0
chitosan	palladium	0									0	9	0.160714	0.193344	2.32444	780	9	0	0	0									0	11	0.244444	0.254958		832	11	0	0	0
chitosan	platinum	0									0	18	0.315789	0.493396	4.93728	1300	18	0	0	0									0	12	0.26087	0.248643		896	12	0	0	0
chitosan	pmma, polymethylmethacrylate	0									0	5	0.0943396	0.130428	1.35359	416	5	0	0	0									0	13	0.265306	0.255348		1024	18	0.0909991	0.624922	0
chitosan	polyacrylamide	0									0	9	0.166667	0.202577	2.36033	676	11	0.0333333	0.285673	0									0	7	0.2	0.15568		384	11	0.0931803	1.33289	0
chitosan	polyacrylonitrile	0									0	1	0.0185185	0.0166667	0.244239	260	2	0.0166667	1000	0									0	9	0.204545	0.165781		736	13	0.0864203	0.79984	0
chitosan	polyamide	0									0	22	0.392857	0.704168	6.25553	1456	33	0.37324	0.999909	0									0	11	0.234043	0.222161		896	16	0.0955778	0.833194	0
chitosan	polyaniline, pani	0									0	6	0.113208	0.147401	1.60035	572	8	0.0506884	0.499875	0									0	23	0.365079	0.638619		1792	35	0.358556	1.09081	0
chitosan	polybutadiene	0									0	16	0.301887	0.455724	4.43378	988	16	0	0	0									0	8	0.205128	0.132986		544	13	0.0909991	1.66611	0
chitosan	polycaprolactone	0									0	11	0.196429	0.223577	2.81232	988	11	0	0	0									0	12	0.333333	0.305905		576	21	0.252807	2.999	0
chitosan	polycarbonate	0									0	10	0.172414	0.233234	2.63916	936	10	0	0	0									0	10	0.204082	0.175444		928	15	0.0955778	0.9998	0
chitosan	polydimethylsiloxane	0									0	8	0.145455	0.216978	2.18681	780	8	0	0	0									0	6	0.15	0.148577		512	7	0.037037	0.19996	0
chitosan	polydopamine	0									0	9	0.163636	0.200274	2.34607	728	9	0	0	0									0	3	0.09375	0.0936131		160	4	0.0384615	0.49975	0
chitosan	polyelectrolyte	3									3	11	0.192982	0.243257	2.87242	936	15	0.0811355	0.571347	3									3	15	0.384615	0.387091		832	20	0.13208	0.49995	3
chitosan	polyester	1									1	34	0.5	1.13422	9.8781	2808	34	0	0	1									1	16	0.296296	0.448332		1344	26	0.321748	1.66639	1
chitosan	polyetherimide	0									0	4	0.0769231	0.0898413	1.04036	312	4	0	0	0									0	3	0.0833333	0.0451122		288	4	0.015625	0.49975	0
chitosan	polyethylene	0									0	12	0.210526	0.33686	3.31388	1092	12	0	0	0									1	23	0.328571	0.693777		2080	34	0.359416	0.91659	1
chitosan	polyimide	0									0	22	0.366667	0.585422	6.00013	1768	31	0.277359	0.692254	0									0	12	0.26087	0.259788		896	17	0.11023	0.714184	0
chitosan	polylactic acid	1									1	14	0.259259	0.319598	3.67283	1040	19	0.12743	0.555494	1									1	5	0.128205	0.104434		512	8	0.0599894	1.49925	1
chitosan	polylactide	0									0	11	0.196429	0.286149	2.96942	884	18	0.187379	1.74956	0									0	6	0.181818	0.138729		288	10	0.098451	1.999	0
chitosan	polyolefin	0									0	13	0.22807	0.338758	3.52283	1144	20	0.21724	1.16647	0									0	5	0.135135	0.0985853		384	7	0.0346154	0.666445	0
chitosan	polypropylene	0									0	29	0.5	0.889871	8.2269	2028	29	0	0	0									0	16	0.290909	0.384406		1312	24	0.201118	0.999875	0
chitosan	polypyrrole	0									0	34	0.539683	1.11923	9.83261	2548	34	0	0	0									0	18	0.36	0.479298		1216	27	0.259248	0.999889	0
chitosan	polysaccharide	5									5	5	0.0925926	0.10918	1.29866	468	5	0	0	8									10	12	0.375	0.366507		512	18	0.209015	0.999833	14
chitosan	polysiloxane	0									0	9	0.169811	0.199509	2.34666	624	9	0	0	0									0	12	0.3	0.265637		704	12	0	0	0
chitosan	polystyrene	2									2	27	0.442623	0.782376	7.53652	2080	27	0	0	2									2	21	0.318182	0.613854		1888	32	0.364796	1.09989	2
chitosan	polysulfone	0									0	43	0.5375	1.62104	12.9344	3900	43	0	0	0									0	10	0.263158	0.249313		576	10	0	0	0
chitosan	polythiophene	0									0	21	0.355932	0.602847	5.82119	1664	30	0.250539	0.749938	0									0	4	0.102564	0.0612179		416	5	0.0192308	0.333222	0
chitosan	polyurethane	1									1	29	0.439394	1.00074	8.47918	2444	45	0.642204	1.23067	1									1	14	0.25	0.339606		1344	21	0.177309	0.999857	1
chitosan	polyvinylidene	0									0	15	0.258621	0.479664	4.30457	1196	15	0	0	0									0	9	0.209302	0.182107		704	13	0.0717683	0.79984	0
chitosan	polyvinylpyrrolidone	1									1	17	0.326923	0.505347	4.74926	1092	17	0	0	1									1	6	0.15	0.105968		576	9	0.0584249	0.999667	1
chitosan	pva, polyvinyl alcohol	0									0	6	0.113208	0.195239	1.70403	572	6	0	0	0									1	19	0.372549	0.491878		1344	28	0.245863	0.89991	1
chitosan	pvc, polyvinyl chloride	0									0	3	0.0576923	0.068744	0.78379	260	3	0	0	0									0	10	0.25	0.216366		640	15	0.0955778	0.9998	0
chitosan	pvdf, polyvinylidene fluoride	0									0	6	0.115385	0.234936	1.81309	416	9	0.0955357	0.999667	0									0	8	0.195122	0.171219		608	11	0.0548191	0.59988	0
chitosan	pyridine	0									0	10	0.188679	0.183186	2.49567	676	10	0	0	0									0	12	0.27907	0.273086		800	16	0.0952832	0.499938	0
chitosan	silane	5									6	21	0.33871	0.537582	5.66641	1820	29	0.231572	0.615337	7									7	19	0.275362	0.543934		1920	19	0	0	7
chitosan	Silica, sio2	6									7	1	0.0178571	0.025	0.271085	364	1	0	0	9									10	28	0.35	0.997229		2560	28	0	0	10
chitosan	silsesquioxane	0									0	16	0.275862	0.471366	4.46237	1248	18	0.0601449	0.142847	0									0	7	0.179487	0.109177		512	7	0	0	0
chitosan	silver	0									0	26	0.464286	0.941343	7.69283	1768	38	0.492834	0.857082	0									0	20	0.322581	0.551915		1664	20	0	0	2
chitosan	silver nitrate ,agno3	0									0	6	0.113208	0.176501	1.67691	468	6	0	0	0									0	11	0.268293	0.299521		704	11	0	0	0
chitosan	Sno2, tin oxide	0									0	4	0.0769231	0.12578	1.13909	312	6	0.0811966	0.9995	0									0	9	0.214286	0.221563		672	9	0	0	0
chitosan	tib2, titanium diboride	0									0	2	0.0377358	0.0587879	0.555132	260	2	0	0	0									0	2	0.0465116	0.0551515		480	2	0	0	0
chitosan	Tio2, titanium dioxide	0									0	0	0	0	0	156	0	0	0	0									0	23	0.319444	0.666291		2080	23	0	0	1
chitosan	v2o5, vanadium oxide	0									0	0	0	0	0	104	0	0	0	0									0	3	0.0789474	0.070757		352	3	0	0	0
chitosan	vanadium phosphate	0									0	11	0.207547	0.29933	3.00925	832	16	0.111388	0.833194	0									0	0	0	0		96	0	0	0	0
chitosan	vinylpyridine	0									0	12	0.210526	0.367979	3.39891	1092	18	0.215658	0.999833	0									0	5	0.138889	0.131021		352	6	0.0434783	0.249938	0
chitosan	zeolite	0									0	39	0.58209	1.45052	11.6589	3016	39	0	0	1									1	8	0.166667	0.128907		896	8	0	0	1
chitosan	zirconium	0									0	17	0.320755	0.469878	4.64514	1144	17	0	0	0									1	7	0.14	0.118368		928	7	0	0	1
[truncated: 8,002 more rows]
[truncated: 33 more columns]

## Sheet: CN_13-15
陰性	陽性		Score	陰+陽	陰+陽（累計）	陽性	陽性（累計）	陰性	陰性（累計）		境界	A	a	B	b		感度	特異度	偽陽性率	y-x(感度-偽陽性)	平均精度		縦軸	横軸の幅	縦軸*幅		y	x
0	0		0	516	516	8	8	508	508		All	666	6736	0	0		1	0	1	0	0.5		1	0.0754157	0.0754157		0	0
0	0		1	776	1292	10	18	766	1274		0	658	6228	8	508		0.987988	0.0754157	0.924584	0.0634037	0.531702		0.987988	0.113717	0.112351		0.5	0.5
0	0		2	704	1996	40	58	664	1938		1	648	5462	18	1274		0.972973	0.189133	0.810867	0.162106	0.581053		0.972973	0.0985748	0.0959106		1	1
0	0		3	734	2730	40	98	694	2632		2	608	4798	58	1938		0.912913	0.287708	0.712292	0.200621	0.60031		0.912913	0.103029	0.0940561
0	0		4	614	3344	32	130	582	3214		3	568	4104	98	2632		0.852853	0.390736	0.609264	0.243589	0.621795		0.852853	0.0864014	0.0736877
0	0		5	622	3966	56	186	566	3780		4	536	3522	130	3214		0.804805	0.477138	0.522862	0.281943	0.640971		0.804805	0.0840261	0.0676246
0	0		6	496	4462	36	222	460	4240		5	480	2956	186	3780		0.720721	0.561164	0.438836	0.281885	0.640942		0.720721	0.0682898	0.0492179		接点
0	0		7	442	4904	42	264	400	4640		6	444	2496	222	4240		0.666667	0.629454	0.370546	0.29612	0.64806		0.666667	0.0593824	0.0395883		0.29612	0
0	1		8	434	5338	38	302	396	5036		7	402	2096	264	4640		0.603604	0.688836	0.311164	0.29244	0.64622		0.603604	0.0587886	0.035485		0.666667	0.370546		AUC	0.73543
0	1		9	392	5730	48	350	344	5380		8	364	1700	302	5036		0.546547	0.747625	0.252375	0.294171	0.647086		0.546547	0.0510689	0.0279115		1	0.70388		Youden's Index	0.29612
0	1		10	254	5984	26	376	228	5608		9	316	1356	350	5380		0.474474	0.798694	0.201306	0.273168	0.636584		0.474474	0.033848	0.01606
0	1		11	268	6252	40	416	228	5836		10	290	1128	376	5608		0.435435	0.832542	0.167458	0.267977	0.633989		0.435435	0.033848	0.0147386
0	1		12	238	6490	34	450	204	6040		11	250	900	416	5836		0.375375	0.86639	0.13361	0.241765	0.620882		0.375375	0.030285	0.0113683
0	1		13	176	6666	32	482	144	6184		12	216	696	450	6040		0.324324	0.896675	0.103325	0.220999	0.610499		0.324324	0.0213777	0.0069333
0	1		14	142	6808	26	508	116	6300		13	184	552	482	6184		0.276276	0.918052	0.0819477	0.194329	0.597164		0.276276	0.0172209	0.00475773
0	1		15	130	6938	26	534	104	6404		14	158	436	508	6300		0.237237	0.935273	0.0647268	0.17251	0.586255		0.237237	0.0154394	0.00366281
0	1		16	102	7040	18	552	84	6488		15	132	332	534	6404		0.198198	0.950713	0.0492874	0.148911	0.574455		0.198198	0.0124703	0.00247159
0	1		17	72	7112	16	568	56	6544		16	114	248	552	6488		0.171171	0.963183	0.0368171	0.134354	0.567177		0.171171	0.00831354	0.00142304
0	2		18	86	7198	24	592	62	6606		17	98	192	568	6544		0.147147	0.971496	0.0285036	0.118644	0.559322		0.147147	0.00920428	0.00135438
0	2		19	46	7244	12	604	34	6640		18	74	130	592	6606		0.111111	0.980701	0.0192993	0.0918118	0.545906		0.111111	0.00504751	0.000560834
0	2		20	42	7286	18	622	24	6664		19	62	96	604	6640		0.0930931	0.985748	0.0142518	0.0788413	0.539421		0.0930931	0.00356295	0.000331686
0	2		21	24	7310	2	624	22	6686		20	44	72	622	6664		0.0660661	0.989311	0.0106888	0.0553772	0.527689		0.0660661	0.00326603	0.000215774
0	2		22	24	7334	8	632	16	6702		21	42	50	624	6686		0.0630631	0.992577	0.0074228	0.0556403	0.52782		0.0630631	0.0023753	0.000149793
0	2		23	16	7350	8	640	8	6710		22	34	34	632	6702		0.0510511	0.994952	0.00504751	0.0460035	0.523002		0.0510511	0.00118765	6.06307e-05
0	2		24	10	7360	2	642	8	6718		23	26	26	640	6710		0.039039	0.99614	0.00385986	0.0351792	0.51759		0.039039	0.00118765	4.63647e-05
0	2		25	16	7376	12	654	4	6722		24	24	18	642	6718		0.036036	0.997328	0.00267221	0.0333638	0.516682		0.036036	0.000593824	2.13991e-05
0	2		26	2	7378	2	656	0	6722		25	12	14	654	6722		0.018018	0.997922	0.00207838	0.0159396	0.50797		0.018018	0	0
0	2		27	8	7386	2	658	6	6728		26	10	14	656	6722		0.015015	0.997922	0.00207838	0.0129366	0.506468		0.015015	0.000890736	1.33744e-05
0	2		28	2	7388	0	658	2	6730		27	8	8	658	6728		0.012012	0.998812	0.00118765	0.0108244	0.505412		0.012012	0.000296912	3.56651e-06
0	2		30	2	7390	0	658	2	6732		28	8	6	658	6730		0.012012	0.999109	0.000890736	0.0111213	0.505561		0.012012	0.000296912	3.56651e-06
0	2		32	2	7392	2	660	0	6732		29	8	4	658	6732		0.012012	0.999406	0.000593824	0.0114182	0.505709		0.012012	0	0
0	2		33	4	7396	2	662	2	6734		30	6	4	660	6732		0.00900901	0.999406	0.000593824	0.00841518	0.504208		0.00900901	0.000296912	2.67488e-06
0	2		36	4	7400	2	664	2	6736		31	4	2	662	6734		0.00600601	0.999703	0.000296912	0.00570909	0.502855		0.00600601	0.000296912	1.78326e-06
0	2		47	2	7402	2	666	0	6736		32	2	0	664	6736		0.003003	1	0	0.003003	0.501502		0.003003	0	0
0	2			7402		666		6736			33	0	0	666	6736		0	1	0	0	0.5		0	0	0
0	2
0	2
0	2
0	2
0	2
0	2
0	2
0	2
0	2
0	2
0	2
0	2
0	2
0	2
0	2
0	2
0	2
0	2
0	2
0	2
0	2
0	2
0	2
0	3
0	3
0	3
0	3
0	3
0	3
0	3
0	3
0	3
0	3
0	3
0	3
0	3
0	3
0	3
0	3
0	3
0	3
0	3
0	3
0	3
0	3
0	3
0	3
0	3
0	3
0	3
0	3
0	3
0	3
0	3
0	3
0	3
0	3
0	3
0	3
0	3
0	3
0	3
0	3
0	4
0	4
0	4
0	4
0	4
0	4
0	4
0	4
0	4
0	4
0	4
0	4
0	4
0	4
0	4
0	4
0	4
0	4
0	4
0	4
0	4
0	4
0	4
0	4
0	4
0	4
0	4
0	4
0	4
0	4
0	4
0	4
0	5
0	5
0	5
0	5
0	5
0	5
0	5
0	5
0	5
0	5
0	5
0	5
0	5
0	5
0	5
0	5
0	5
0	5
0	5
0	5
0	5
0	5
0	5
0	5
0	5
0	5
0	5
0	5
0	5
0	5
0	5
0	5
0	5
0	5
0	5
0	5
0	5
0	5
0	5
0	5
0	5
0	5
0	5
0	5
0	5
0	5
0	5
0	5
0	5
0	5
0	5
0	5
0	5
0	5
0	5
0	5
0	6
0	6
0	6
0	6
0	6
0	6
0	6
0	6
0	6
0	6
0	6
0	6
0	6
0	6
0	6
0	6
0	6
0	6
0	6
0	6
0	6
0	6
0	6
0	6
0	6
0	6
0	6
0	6
0	6
0	6
0	6
0	6
0	6
0	6
0	6
0	6
0	7
0	7
0	7
0	7
0	7
0	7
0	7
0	7
0	7
0	7
0	7
0	7
0	7
0	7
0	7
0	7
0	7
0	7
0	7
0	7
0	7
0	7
0	7
0	7
0	7
0	7
0	7
0	7
0	7
0	7
0	7
0	7
0	7
0	7
0	7
0	7
0	7
0	7
0	7
0	7
0	7
0	7
0	8
0	8
0	8
0	8
0	8
0	8
0	8
0	8
0	8
0	8
0	8
0	8
0	8
0	8
0	8
0	8
0	8
0	8
0	8
0	8
0	8
0	8
0	8
0	8
0	8
0	8
0	8
0	8
0	8
0	8
0	8
0	8
0	8
0	8
0	8
0	8
0	8
0	8
0	9
0	9
0	9
0	9
0	9
0	9
0	9
0	9
0	9
0	9
0	9
0	9
0	9
0	9
0	9
0	9
0	9
0	9
0	9
0	9
0	9
0	9
0	9
0	9
0	9
0	9
0	9
0	9
0	9
0	9
0	9
0	9
0	9
0	9
0	9
0	9
0	9
0	9
0	9
0	9
0	9
0	9
0	9
0	9
0	9
0	9
0	9
0	9
0	10
0	10
0	10
0	10
0	10
0	10
0	10
0	10
0	10
0	10
0	10
0	10
0	10
0	10
0	10
0	10
0	10
0	10
0	10
0	10
0	10
0	10
0	10
0	10
0	10
0	10
0	11
0	11
0	11
0	11
0	11
0	11
0	11
0	11
0	11
0	11
0	11
0	11
0	11
0	11
0	11
0	11
0	11
0	11
0	11
0	11
0	11
0	11
0	11
0	11
0	11
0	11
0	11
0	11
0	11
0	11
0	11
0	11
0	11
0	11
0	11
0	11
0	11
0	11
0	11
0	11
0	12
0	12
0	12
0	12
0	12
0	12
0	12
0	12
0	12
0	12
0	12
0	12
0	12
0	12
0	12
0	12
0	12
0	12
0	12
0	12
0	12
0	12
0	12
0	12
0	12
0	12
0	12
0	12
0	12
0	12
0	12
0	12
0	12
0	12
0	13
0	13
0	13
0	13
0	13
0	13
0	13
0	13
0	13
0	13
0	13
0	13
0	13
0	13
0	13
0	13
0	13
0	13
0	13
0	13
0	13
0	13
0	13
0	13
0	13
0	13
0	13
0	13
0	13
0	13
0	13
0	13
0	14
0	14
0	14
0	14
0	14
0	14
0	14
0	14
0	14
0	14
0	14
0	14
0	14
0	14
0	14
0	14
0	14
0	14
0	14
0	14
0	14
0	14
0	14
0	14
0	14
0	14
1	15
1	15
1	15
1	15
1	15
1	15
1	15
1	15
1	15
1	15
1	15
1	15
1	15
1	15
1	15
1	15
1	15
1	15
1	15
1	15
1	15
1	15
1	15
1	15
1	15
1	15
1	16
1	16
1	16
1	16
1	16
1	16
1	16
1	16
1	16
1	16
1	16
1	16
1	16
1	16
1	16
1	16
1	16
1	16
1	17
1	17
1	17
1	17
1	17
1	17
1	17
1	17
1	17
1	17
1	17
1	17
1	17
1	17
1	17
1	17
1	18
1	18
1	18
1	18
1	18
1	18
1	18
1	18
1	18
1	18
1	18
1	18
1	18
1	18
1	18
1	18
1	18
1	18
1	18
1	18
1	18
1	18
1	18
1	18
1	19
1	19
1	19
1	19
1	19
1	19
1	19
1	19
1	19
1	19
1	19
1	19
1	20
1	20
1	20
1	20
1	20
1	20
1	20
1	20
1	20
1	20
1	20
1	20
1	20
1	20
1	20
1	20
1	20
1	20
1	21
1	21
1	22
1	22
1	22
1	22
1	22
1	22
1	22
1	22
1	23
1	23
1	23
1	23
1	23
1	23
1	23
1	23
1	24
1	24
1	25
1	25
1	25
1	25
1	25
1	25
1	25
1	25
1	25
1	25
1	25
1	25
1	26
1	26
1	27
1	27
1	32
1	32
1	33
1	33
1	36
1	36
1	47
1	47
1
1
1
1
1
1
1
1
1
1
1
1
1
1
1
1
1
1
1
1
1
1
1
1
1
1
1
1
1
1
1
1
1
1
1
1
1
1
1
1
1
1
1
1
1
1
1
1
1
1
1
1
1
1
1
1
1
1
1
1
1
1
1
1
1
1
1
1
1
1
1
1
1
1
1
1
1
1
1
1
1
1
1
1
1
1
1
1
1
1
1
1
1
1
1
1
1
1
1
1
1
1
1
1
1
1
1
1
1
1
1
1
1
1
1
1
1
1
1
1
1
1
1
1
1
1
1
1
1
1
1
1
1
1
1
1
1
1
1
1
1
1
1
1
1
1
1
1
1
1
1
1
1
1
1
1
1
1
1
1
1
1
1
1
1
1
1
1
1
1
1
1
1
1
1
1
1
1
1
1
1
1
1
1
1
1
1
1
1
1
1
1
1
1
1
1
1
1
1
1
1
1
1
1
1
1
1
1
1
1
1
1
1
1
1
1
1
1
1
1
1
1
1
1
1
1
1
1
1
1
1
1
1
1
1
1
1
1
1
1
1
1
1
1
1
1
1
1
1
1
1
1
1
1
1
1
1
1
1
1
1
1
1
1
1
1
1
1
1
1
1
1
1
1
1
1
1
1
1
1
1
1
1
1
1
1
1
1
1
1
1
1
1
1
1
1
1
1
1
1
1
1
1
1
1
1
1
1
1
1
1
1
1
1
1
1
1
1
1
1
1
1
1
1
1
1
1
1
1
1
1
1
1
1
1
1
1
1
1
1
1
1
1
1
1
1
1
1
1
1
1
1
1
1
1
1
1
1
1
1
1
1
1
1
1
1
1
1
1
1
1
1
1
1
1
1
1
1
1
1
1
1
1
1
1
1
1
1
1
1
1
1
1
1
1
1
1
1
1
1
1
1
1
1
1
1
1
1
1
1
1
1
1
1
1
1
1
1
1
1
1
1
1
1
1
1
1
1
1
1
1
1
1
1
1
1
1
1
1
1
1
1
1
1
1
1
1
1
1
1
1
1
1
1
1
1
1
1
1
1
1
1
1
1
1
1
1
1
1
1
1
1
1
1
1
1
1
1
1
1
1
1
1
1
1
1
1
1
1
1
1
1
1
1
1
1
1
1
1
1
1
1
1
1
1
1
1
1
1
1
1
1
1
1
1
1
1
1
1
1
1
1
1
1
1
1
1
1
1
1
1
1
1
1
1
1
1
1
1
1
1
1
1
1
1
1
1
1
1
1
1
1
1
1
1
1
1
1
1
1
1
1
1
1
1
1
1
1
1
1
1
1
1
1
1
1
1
1
1
1
1
1
1
1
1
1
1
1
1
1
1
1
1
1
1
1
1
1
1
1
1
1
1
1
1
1
1
1
2
2
2
2
2
2
2
2
2
2
2
2
2
2
2
2
2
2
2
2
2
2
2
2
2
2
2
2
2
2
2
2
2
2
2
2
2
2
2
2
2
2
2
2
2
2
2
2
2
2
2
2
2
2
2
2
2
2
2
2
2
2
2
2
2
2
2
2
2
2
2
2
2
2
2
2
2
2
2
2
2
2
2
2
2
2
2
2
2
2
2
2
2
2
2
2
2
2
2
2
2
2
2
2
2
2
2
2
2
2
2
2
2
2
2
2
2
2
2
2
2
2
2
2
2
2
2
2
2
2
2
2
2
2
2
2
2
2
2
2
2
2
2
2
2
2
2
2
2
2
2
2
2
2
2
2
2
2
2
2
2
2
2
2
2
2
2
2
2
2
2
2
2
2
2
2
2
2
2
2
2
2
2
2
2
2
2
2
2
2
2
2
2
2
2
2
2
2
2
2
2
2
2
2
2
2
2
2
2
2
2
2
2
2
2
2
2
2
2
2
2
2
2
2
2
2
2
2
2
2
2
2
2
2
2
2
2
2
2
2
2
2
2
2
2
2
2
2
2
2
2
2
2
2
2
2
2
2
2
2
2
2
2
2
2
2
2
2
2
2
2
2
2
2
2
2
2
2
2
2
2
2
2
2
2
2
2
2
2
2
2
2
2
2
2
2
2
2
2
2
2
2
2
2
2
2
2
2
2
2
2
2
2
2
2
2
2
2
2
2
2
2
2
2
2
2
2
2
2
2
2
2
2
2
2
2
2
2
2
2
2
2
2
2
2
2
2
2
2
2
2
2
2
2
2
2
2
2
2
2
2
2
2
2
2
2
2
2
2
2
2
2
2
2
2
2
2
2
2
2
2
2
2
2
2
2
2
2
2
2
2
2
2
2
2
2
2
2
2
2
2
2
2
2
2
2
2
2
2
2
2
2
2
2
2
2
2
2
2
2
2
2
2
2
2
2
2
2
2
2
2
2
2
2
2
2
2
2
2
2
2
2
2
2
2
2
2
2
2
2
2
2
2
2
2
2
2
2
2
2
2
2
2
2
2
2
2
2
2
2
2
2
2
2
2
2
2
2
2
2
2
2
2
2
2
2
2
2
2
2
2
2
2
2
2
2
2
2
2
2
2
2
2
2
2
2
2
2
2
2
2
2
2
2
2
2
2
2
2
2
2
2
2
2
2
2
2
2
2
2
2
2
2
2
2
2
2
2
2
2
2
2
2
2
2
2
2
2
2
2
2
2
2
2
2
2
2
2
2
2
2
2
2
2
2
2
2
2
2
2
2
2
2
2
2
2
2
2
2
2
2
2
2
2
2
2
2
2
2
2
2
2
2
2
2
2
2
2
2
2
2
2
2
2
2
2
2
2
2
2
2
2
2
2
2
2
2
2
2
2
2
2
2
2
2
2
2
2
2
2
2
2
2
2
2
2
2
2
2
2
2
2
2
2
2
2
2
2
2
2
2
2
2
2
2
2
2
2
2
2
2
2
2
2
3
3
3
3
3
3
3
3
3
3
3
3
3
3
3
3
3
3
3
3
3
3
3
3
3
3
3
3
3
3
3
3
3
3
3
3
3
3
3
3
3
3
3
3
3
3
3
3
3
3
3
3
3
3
3
3
3
3
3
3
3
[truncated: 4,737 more rows]

## Sheet: CNSH_13-15
陰性	陽性		Score	陰+陽	陰+陽（累計）	陽性	陽性（累計）	陰性	陰性（累計）		境界	A	a	B	b		感度	偽陽性率	y-x(感度-偽陽性)		縦軸	横軸の幅	縦軸*幅		y	x
85	73		0	486	486	17	17	469	469		All	666	6736	0	0		1	1	0		1	0.0696259	0.0696259		0	0
68	63		1	621	1107	25	42	596	1065		0	649	6267	17	469		0.974474	0.930374	0.0441004		0.974474	0.0884798	0.0862213		0.5	0.5
67	61		2	662	1769	49	91	613	1678		1	624	5671	42	1065		0.936937	0.841894	0.0950426		0.936937	0.0910036	0.0852646		1	1
64	53		3	592	2361	39	130	553	2231		2	575	5058	91	1678		0.863363	0.750891	0.112473		0.863363	0.0820962	0.0708789
61	51		4	484	2845	40	170	444	2675		3	536	4505	130	2231		0.804805	0.668795	0.13601		0.804805	0.0659145	0.0530483
59	48		5	478	3323	42	212	436	3111		4	496	4061	170	2675		0.744745	0.60288	0.141865		0.744745	0.0647268	0.048205
58	46		6	475	3798	44	256	431	3542		5	454	3625	212	3111		0.681682	0.538153	0.143528		0.681682	0.0639846	0.0436171		接点
56	43		7	435	4233	41	297	394	3936		6	410	3194	256	3542		0.615616	0.474169	0.141447		0.615616	0.0584917	0.0360084		0.141865	0
56	43		8	361	4594	36	333	325	4261		7	369	2800	297	3936		0.554054	0.415677	0.138377		0.554054	0.0482482	0.0267321		0.744745	0.60288		AUC	0.633433
55	43		9	322	4916	28	361	294	4555		8	333	2475	333	4261		0.5	0.367429	0.132571		0.5	0.0436461	0.021823		1	0.858135		Youden's Index	0.141865
55	42		10	266	5182	24	385	242	4797		9	305	2181	361	4555		0.457958	0.323783	0.134175		0.457958	0.0359264	0.0164528
55	40		11	245	5427	23	408	222	5019		10	281	1939	385	4797		0.421922	0.287856	0.134066		0.421922	0.0329572	0.0139054
55	40		12	255	5682	22	430	233	5252		11	258	1717	408	5019		0.387387	0.254899	0.132488		0.387387	0.0345903	0.0133998
54	39		13	207	5889	16	446	191	5443		12	236	1484	430	5252		0.354354	0.220309	0.134046		0.354354	0.0283551	0.0100478
54	38		14	160	6049	17	463	143	5586		13	220	1293	446	5443		0.33033	0.191954	0.138377		0.33033	0.0212292	0.00701265
52	37		15	180	6229	22	485	158	5744		14	203	1150	463	5586		0.304805	0.170724	0.13408		0.304805	0.0234561	0.00714952
51	36		16	138	6367	14	499	124	5868		15	181	992	485	5744		0.271772	0.147268	0.124503		0.271772	0.0184086	0.00500292
51	36		17	116	6483	14	513	102	5970		16	167	868	499	5868		0.250751	0.12886	0.121891		0.250751	0.0151425	0.003797
51	35		18	121	6604	15	528	106	6076		17	153	766	513	5970		0.22973	0.113717	0.116012		0.22973	0.0157363	0.00361511
51	35		19	92	6696	10	538	82	6158		18	138	660	528	6076		0.207207	0.097981	0.109226		0.207207	0.0121734	0.00252242
51	34		20	90	6786	15	553	75	6233		19	128	578	538	6158		0.192192	0.0858076	0.106385		0.192192	0.0111342	0.00213991
50	34		21	71	6857	10	563	61	6294		20	113	503	553	6233		0.16967	0.0746734	0.0949963		0.16967	0.00905582	0.0015365
50	34		22	65	6922	19	582	46	6340		21	103	442	563	6294		0.154655	0.0656176	0.0890371		0.154655	0.00682898	0.00105613
50	34		23	73	6995	10	592	63	6403		22	84	396	582	6340		0.126126	0.0587886	0.0673375		0.126126	0.00935273	0.00117962
49	34		24	59	7054	7	599	52	6455		23	74	333	592	6403		0.111111	0.0494359	0.0616752		0.111111	0.00771971	0.000857746
49	33		25	47	7101	6	605	41	6496		24	67	281	599	6455		0.100601	0.0417162	0.0588844		0.100601	0.0060867	0.000612326
48	33		26	29	7130	6	611	23	6519		25	61	240	605	6496		0.0915916	0.0356295	0.0559621		0.0915916	0.00341449	0.000312739
48	33		27	33	7163	8	619	25	6544		26	55	217	611	6519		0.0825826	0.032215	0.0503676		0.0825826	0.0037114	0.000306497
48	33		28	31	7194	5	624	26	6570		27	47	192	619	6544		0.0705706	0.0285036	0.042067		0.0705706	0.00385986	0.000272392
48	32		29	18	7212	1	625	17	6587		28	42	166	624	6570		0.0630631	0.0246437	0.0384194		0.0630631	0.00252375	0.000159156
47	32		30	14	7226	2	627	12	6599		29	41	149	625	6587		0.0615616	0.02212	0.0394416		0.0615616	0.00178147	0.00010967
46	32		31	15	7241	5	632	10	6609		30	39	137	627	6599		0.0585586	0.0203385	0.0382201		0.0585586	0.00148456	8.69337e-05
46	32		32	17	7258	4	636	13	6622		31	34	127	632	6609		0.0510511	0.0188539	0.0321971		0.0510511	0.00192993	9.85249e-05
45	31		33	19	7277	4	640	15	6637		32	30	114	636	6622		0.045045	0.016924	0.0281211		0.045045	0.00222684	0.000100308
45	31		34	16	7293	5	645	11	6648		33	26	99	640	6637		0.039039	0.0146971	0.0243419		0.039039	0.00163302	6.37514e-05
45	31		35	8	7301	2	647	6	6654		34	21	88	645	6648		0.0315315	0.0130641	0.0184674		0.0315315	0.000890736	2.80863e-05
45	31		36	9	7310	2	649	7	6661		35	19	82	647	6654		0.0285285	0.0121734	0.0163551		0.0285285	0.00103919	2.96466e-05
45	31		37	5	7315	1	650	4	6665		36	17	75	649	6661		0.0255255	0.0111342	0.0143913		0.0255255	0.000593824	1.51577e-05
45	30		38	3	7318	1	651	2	6667		37	16	71	650	6665		0.024024	0.0105404	0.0134836		0.024024	0.000296912	7.13302e-06
45	30		39	9	7327	1	652	8	6675		38	15	69	651	6667		0.0225225	0.0102435	0.0122791		0.0225225	0.00118765	2.67488e-05
45	29		40	7	7334	2	654	5	6680		39	14	61	652	6675		0.021021	0.00905582	0.0119652		0.021021	0.00074228	1.56035e-05
44	28		41	4	7338	0	654	4	6684		40	12	56	654	6680		0.018018	0.00831354	0.00970448		0.018018	0.000593824	1.06995e-05
44	28		42	5	7343	1	655	4	6688		41	12	52	654	6684		0.018018	0.00771971	0.0102983		0.018018	0.000593824	1.06995e-05
44	28		43	7	7350	3	658	4	6692		42	11	48	655	6688		0.0165165	0.00712589	0.00939063		0.0165165	0.000593824	9.80791e-06
43	28		44	3	7353	0	658	3	6695		43	8	44	658	6692		0.012012	0.00653207	0.00547995		0.012012	0.000445368	5.34977e-06
43	28		45	8	7361	0	658	8	6703		44	8	41	658	6695		0.012012	0.0060867	0.00592531		0.012012	0.00118765	1.4266e-05
43	27		46	3	7364	1	659	2	6705		45	8	33	658	6703		0.012012	0.00489905	0.00711296		0.012012	0.000296912	3.56651e-06
43	27		47	1	7365	0	659	1	6706		46	7	31	659	6705		0.0105105	0.00460214	0.00590837		0.0105105	0.000148456	1.56035e-06
42	27		48	5	7370	1	660	4	6710		47	7	30	659	6706		0.0105105	0.00445368	0.00605683		0.0105105	0.000593824	6.2414e-06
42	27		49	2	7372	0	660	2	6712		48	6	26	660	6710		0.00900901	0.00385986	0.00514915		0.00900901	0.000296912	2.67488e-06
42	27		50	3	7375	0	660	3	6715		49	6	24	660	6712		0.00900901	0.00356295	0.00544606		0.00900901	0.000445368	4.01233e-06
42	27		51	6	7381	1	661	5	6720		50	6	21	660	6715		0.00900901	0.00311758	0.00589143		0.00900901	0.00074228	6.68721e-06
41	27		52	1	7382	0	661	1	6721		51	5	16	661	6720		0.00750751	0.0023753	0.00513221		0.00750751	0.000148456	1.11453e-06
41	27		53	1	7383	1	662	0	6721		52	5	15	661	6721		0.00750751	0.00222684	0.00528067		0.00750751	0	0
41	26		54	2	7385	0	662	2	6723		53	4	15	662	6721		0.00600601	0.00222684	0.00377917		0.00600601	0.000296912	1.78326e-06
41	26		55	4	7389	0	662	4	6727		54	4	13	662	6723		0.00600601	0.00192993	0.00407608		0.00600601	0.000593824	3.56651e-06
40	26		56	2	7391	0	662	2	6729		55	4	9	662	6727		0.00600601	0.0013361	0.0046699		0.00600601	0.000296912	1.78326e-06
40	26		58	1	7392	0	662	1	6730		56	4	7	662	6729		0.00600601	0.00103919	0.00496681		0.00600601	0.000148456	8.91628e-07
40	26		59	1	7393	0	662	1	6731		58	4	6	662	6730		0.00600601	0.000890736	0.00511527		0.00600601	0.000148456	8.91628e-07
40	26		61	2	7395	1	663	1	6732		59	4	5	662	6731		0.00600601	0.00074228	0.00526373		0.00600601	0.000148456	8.91628e-07
40	25		63	1	7396	1	664	0	6732		61	3	4	663	6732		0.0045045	0.000593824	0.00391068		0.0045045	0	0
39	25		64	1	7397	0	664	1	6733		63	2	4	664	6732		0.003003	0.000593824	0.00240918		0.003003	0.000148456	4.45814e-07
39	25		67	1	7398	0	664	1	6734		64	2	3	664	6733		0.003003	0.000445368	0.00255763		0.003003	0.000148456	4.45814e-07
39	25		68	1	7399	0	664	1	6735		67	2	2	664	6734		0.003003	0.000296912	0.00270609		0.003003	0.000148456	4.45814e-07
39	25		73	1	7400	1	665	0	6735		68	2	1	664	6735		0.003003	0.000148456	0.00285455		0.003003	0	0
39	25		85	1	7401	0	665	1	6736		73	1	1	665	6735		0.0015015	0.000148456	0.00135305		0.0015015	0.000148456	2.22907e-07
39	24		93	1	7402	1	666	0	6736		85	1	0	665	6736		0.0015015	0	0.0015015		0.0015015	0	0
39	24			7402		666		6736			93	0	0	666	6736		0	0	0		0	0	0
39	24
38	24
38	24
37	24
37	24
37	23
37	23
36	23
36	23
36	23
36	23
36	23
36	23
36	23
35	23
35	22
35	22
35	22
35	22
35	22
34	22
34	22
34	22
34	22
34	22
34	22
34	22
34	22
34	22
34	22
34	22
33	22
33	22
33	22
33	21
33	21
33	21
33	21
33	21
33	21
33	21
33	21
33	21
33	21
33	20
33	20
32	20
32	20
32	20
32	20
32	20
32	20
32	20
32	20
32	20
32	20
32	20
32	20
32	20
31	19
31	19
31	19
31	19
31	19
31	19
31	19
31	19
31	19
31	19
30	18
30	18
30	18
30	18
30	18
30	18
30	18
30	18
30	18
30	18
30	18
30	18
29	18
29	18
29	18
29	17
29	17
29	17
29	17
29	17
29	17
29	17
29	17
29	17
29	17
29	17
29	17
29	17
29	17
28	16
28	16
28	16
28	16
28	16
28	16
28	16
28	16
28	16
28	16
28	16
28	16
28	16
28	16
28	15
28	15
28	15
28	15
28	15
28	15
28	15
28	15
28	15
28	15
28	15
28	15
27	15
27	15
27	15
27	15
27	15
27	15
27	15
27	15
27	15
27	15
27	14
27	14
27	14
27	14
27	14
27	14
27	14
27	14
27	14
27	14
27	14
27	14
27	14
27	14
27	14
26	14
26	14
26	13
26	13
26	13
26	13
26	13
26	13
26	13
26	13
26	13
26	13
26	13
26	13
26	13
26	13
26	13
26	13
26	12
26	12
26	12
26	12
26	12
25	12
25	12
25	12
25	12
25	12
25	12
25	12
25	12
25	12
25	12
25	12
25	12
25	12
25	12
25	12
25	12
25	12
25	11
25	11
25	11
25	11
25	11
25	11
25	11
25	11
25	11
25	11
25	11
25	11
25	11
25	11
25	11
25	11
25	11
25	11
25	11
25	11
25	11
25	11
25	11
25	10
24	10
24	10
24	10
24	10
24	10
24	10
24	10
24	10
24	10
24	10
24	10
24	10
24	10
24	10
24	10
24	10
24	10
24	10
24	10
24	10
24	10
24	10
24	10
24	9
24	9
24	9
24	9
24	9
24	9
24	9
24	9
24	9
24	9
24	9
24	9
24	9
24	9
24	9
24	9
24	9
24	9
24	9
24	9
24	9
24	9
24	9
24	9
24	9
24	9
24	9
24	9
24	8
23	8
23	8
23	8
23	8
23	8
23	8
23	8
23	8
23	8
23	8
23	8
23	8
23	8
23	8
23	8
23	8
23	8
23	8
23	8
23	8
23	8
23	8
23	8
23	8
23	8
23	8
23	8
23	8
23	8
23	8
23	8
23	8
23	8
23	8
23	8
23	7
23	7
23	7
23	7
23	7
23	7
23	7
23	7
23	7
23	7
23	7
23	7
23	7
23	7
23	7
23	7
23	7
23	7
23	7
23	7
23	7
23	7
23	7
23	7
23	7
23	7
23	7
23	7
22	7
22	7
22	7
22	7
22	7
22	7
22	7
22	7
22	7
22	7
22	7
22	7
22	7
22	6
22	6
22	6
22	6
22	6
22	6
22	6
22	6
22	6
22	6
22	6
22	6
22	6
22	6
22	6
22	6
22	6
22	6
22	6
22	6
22	6
22	6
22	6
22	6
22	6
22	6
22	6
22	6
22	6
22	6
22	6
22	6
22	6
21	6
21	6
21	6
21	6
21	6
21	6
21	6
21	6
21	6
21	6
21	6
21	5
21	5
21	5
21	5
21	5
21	5
21	5
21	5
21	5
21	5
21	5
21	5
21	5
21	5
21	5
21	5
21	5
21	5
21	5
21	5
21	5
21	5
21	5
21	5
21	5
21	5
21	5
21	5
21	5
21	5
21	5
21	5
21	5
21	5
21	5
21	5
21	5
21	5
21	5
21	5
21	5
21	5
21	4
21	4
21	4
21	4
21	4
21	4
21	4
21	4
20	4
20	4
20	4
20	4
20	4
20	4
20	4
20	4
20	4
20	4
20	4
20	4
20	4
20	4
20	4
20	4
20	4
20	4
20	4
20	4
20	4
20	4
20	4
20	4
20	4
20	4
20	4
20	4
20	4
20	4
20	4
20	4
20	3
20	3
20	3
20	3
20	3
20	3
20	3
20	3
20	3
20	3
20	3
20	3
20	3
20	3
20	3
20	3
20	3
20	3
20	3
20	3
20	3
20	3
20	3
20	3
20	3
20	3
20	3
20	3
20	3
20	3
20	3
20	3
20	3
20	3
20	3
20	3
20	3
20	3
20	3
20	2
20	2
20	2
20	2
19	2
19	2
19	2
19	2
19	2
19	2
19	2
19	2
19	2
19	2
19	2
19	2
19	2
19	2
19	2
19	2
19	2
19	2
19	2
19	2
19	2
19	2
19	2
19	2
19	2
19	2
19	2
19	2
19	2
19	2
19	2
19	2
19	2
19	2
19	2
19	2
19	2
19	2
19	2
19	2
19	2
19	2
19	2
19	2
19	2
19	1
19	1
19	1
19	1
19	1
19	1
19	1
19	1
19	1
19	1
19	1
19	1
19	1
19	1
19	1
19	1
19	1
19	1
19	1
19	1
19	1
19	1
19	1
19	1
19	1
19	0
19	0
19	0
19	0
19	0
19	0
19	0
19	0
19	0
19	0
19	0
19	0
18	0
18	0
18	0
18	0
18	0
18	93
18
18
18
18
18
18
18
18
18
18
18
18
18
18
18
18
18
18
18
18
18
18
18
18
18
18
18
18
18
18
18
18
18
18
18
18
18
18
18
18
18
18
18
18
18
18
18
18
18
18
18
18
18
18
18
18
18
18
18
18
18
18
18
18
18
18
18
18
18
18
18
18
18
18
18
18
18
18
18
18
18
18
18
18
18
18
18
18
18
18
18
18
18
18
18
18
18
18
18
18
17
17
17
17
17
17
17
17
17
17
17
17
17
17
17
17
17
17
17
17
17
17
17
17
17
17
17
17
17
17
17
17
17
17
17
17
17
17
17
17
17
17
17
17
17
17
17
17
17
17
17
17
17
17
17
17
17
17
17
17
17
17
17
17
17
17
17
17
17
17
17
17
17
17
17
17
17
17
17
17
17
17
17
17
17
17
17
17
17
17
17
17
17
17
17
17
17
17
17
17
17
17
16
16
16
16
16
16
16
16
16
16
16
16
16
16
16
16
16
16
16
16
16
16
16
16
16
16
16
16
16
16
16
16
16
16
16
16
16
16
16
16
16
16
16
16
16
16
16
16
16
16
16
16
16
16
16
16
16
16
16
16
16
16
16
16
16
16
16
16
16
16
16
16
16
16
16
16
16
16
16
16
16
16
16
16
16
16
16
16
16
16
16
16
16
16
16
16
16
16
16
16
16
16
16
16
16
16
16
16
16
16
16
16
16
16
16
16
16
16
16
16
16
16
16
16
15
15
15
15
15
15
15
15
15
15
15
15
15
15
15
15
15
15
15
15
15
15
15
15
15
15
15
15
15
15
15
15
15
15
15
15
15
15
15
15
15
15
15
15
15
15
15
15
15
15
15
15
15
15
15
15
15
15
15
15
15
15
15
15
15
15
15
15
15
15
15
15
15
15
15
15
15
15
15
15
15
15
15
15
15
15
15
15
15
15
15
15
15
15
15
15
15
15
15
15
15
15
15
15
15
15
15
15
15
15
15
15
15
15
15
15
15
15
15
15
15
15
15
15
15
15
15
15
15
15
15
15
15
15
15
15
15
15
15
15
15
15
15
15
15
15
15
15
15
15
15
15
15
15
15
15
15
15
14
14
14
14
14
14
14
14
14
14
14
14
14
14
14
14
14
14
14
14
14
14
14
14
14
14
14
14
14
14
14
14
14
14
14
14
14
14
14
14
14
14
14
14
14
14
14
14
14
14
14
14
14
14
14
14
14
14
14
14
14
14
14
14
14
14
14
14
14
14
14
14
14
14
14
14
14
14
14
14
14
14
14
14
14
14
14
14
14
14
14
14
14
14
14
14
14
14
14
14
14
14
14
14
14
14
14
14
14
14
14
14
14
14
14
14
14
14
14
14
14
14
14
14
14
14
14
14
14
14
14
14
14
14
14
14
14
14
14
14
14
14
14
13
13
13
13
13
13
13
13
13
13
13
13
13
13
13
13
13
13
13
13
13
13
13
13
13
13
13
13
13
13
13
13
13
13
13
13
13
13
13
13
13
13
13
13
13
13
13
13
13
13
13
13
13
13
13
13
13
13
13
13
13
13
13
13
13
13
13
13
13
13
13
13
13
13
13
13
13
13
13
13
13
13
13
13
13
13
13
13
13
13
13
13
13
13
13
13
13
13
13
13
13
13
13
13
13
13
13
13
13
13
13
13
13
13
13
13
13
13
13
13
13
13
13
13
13
13
13
13
13
13
13
13
13
13
13
13
13
13
13
13
13
13
13
13
13
13
13
13
13
13
13
13
13
13
13
13
13
13
13
13
13
13
13
13
13
13
13
13
13
13
13
13
13
13
13
13
13
13
13
13
13
13
13
13
13
13
13
13
13
13
13
12
12
12
12
12
12
12
12
12
12
12
12
12
12
12
12
12
12
12
12
12
12
12
12
12
12
12
12
12
12
12
12
12
12
12
12
12
12
12
12
12
12
12
12
12
12
12
12
12
12
12
12
12
12
12
12
12
12
12
12
12
12
12
12
12
12
12
12
12
12
12
12
12
12
12
12
12
12
12
12
12
12
12
12
12
12
12
12
12
12
12
12
12
12
12
12
12
12
12
12
12
12
12
12
12
12
12
12
12
12
12
12
12
12
12
12
12
12
12
12
12
12
12
12
12
12
12
12
12
12
12
12
12
12
12
12
12
12
12
12
12
12
12
12
12
12
12
12
12
12
12
12
12
12
12
12
12
12
12
12
12
12
12
12
12
12
12
12
12
12
12
12
12
12
12
12
12
12
12
12
12
12
12
12
12
12
12
12
12
12
12
12
12
12
12
12
12
12
12
12
12
12
12
12
12
12
12
12
12
12
12
12
12
12
12
12
12
12
12
12
12
12
12
12
12
12
12
12
12
12
12
12
12
11
11
11
11
11
11
11
11
11
11
11
11
11
11
11
11
11
11
11
11
11
11
11
11
11
11
11
11
11
11
11
11
11
11
11
11
11
11
11
11
11
11
11
11
11
11
11
11
11
11
11
11
11
11
11
11
11
11
11
11
11
11
11
11
11
11
11
11
11
11
11
11
11
11
11
11
11
11
11
11
11
11
11
11
11
11
11
11
11
11
11
11
11
11
11
11
11
11
11
11
11
11
11
11
11
11
11
11
11
11
11
11
11
11
11
11
11
11
11
11
11
11
11
11
11
11
11
11
11
11
11
11
11
11
11
11
11
11
11
11
11
11
11
11
11
11
11
11
11
11
11
11
11
11
11
11
11
11
11
11
11
11
11
11
11
11
11
11
11
11
11
11
11
11
11
11
11
11
11
11
11
11
11
11
11
11
11
11
11
11
11
11
11
11
11
11
11
11
11
11
11
11
11
11
11
11
11
11
11
11
11
11
11
11
11
11
11
11
11
11
11
11
10
10
10
10
10
10
10
10
10
10
10
10
10
10
10
10
10
10
10
10
10
10
10
10
10
10
10
10
10
10
10
10
10
10
10
10
10
10
10
10
10
10
10
10
10
10
10
10
10
10
10
10
10
10
10
10
10
10
10
10
[truncated: 4,737 more rows]

## Sheet: TRP1,2,3
	CN
	TRP1		TRP2		TRP3
	感度	偽陽性率	感度	偽陽性率	感度	偽陽性率
	1	1	1	1	1	1
	0.954	0.801	0.962025	0.851932	0.990741	0.910024
	0.909	0.651	0.926582	0.722507	0.972222	0.783842
	0.81	0.523	0.896203	0.606593	0.935185	0.667657
	0.684	0.402	0.83038	0.487706	0.925926	0.560119
	0.615	0.323	0.643038	0.325858	0.842593	0.46582
	0.55	0.252	0.643038	0.325858	0.703704	0.391786
	0.503	0.196	0.617722	0.262362	0.62037	0.322616
	0.444	0.152	0.551899	0.206971	0.611111	0.262362
	0.403	0.113	0.526582	0.156985	0.537037	0.211835
	0.332	0.086	0.43038	0.122399	0.472222	0.167522
	0.294	0.065	0.38481	0.0940286	0.453704	0.133477
	0.243	0.045	0.334177	0.0713321	0.407407	0.102945
	0.202	0.031	0.278481	0.0510673	0.351852	0.0810592
	0.154	0.021	0.232911	0.0372872	0.296296	0.0610646
	0.116	0.015	0.197468	0.0275601	0.25	0.0459335
	0.072	0.011	0.146835	0.0202648	0.222222	0.0359362
	0.062	0.007	0.121519	0.0143205	0.185185	0.0248581
	0.044	0.005	0.0911392	0.0094569	0.148148	0.0172926
	0.038	0.003	0.0607595	0.00729533	0.12037	0.0140503
	0.034	0.003	0.0607595	0.00567414	0.101852	0.0110781
	0.021	0.002	0.0455696	0.00378276	0.0740741	0.00783572
	0.017	0.002	0.035443	0.00243178	0.0555556	0.00567414
	0.014	0.002	0.0253165	0.00189138	0.0462963	0.00405296
	0.007	0.0008	0.0101266	0.00162118	0.0462963	0.00351256
	0.007	0.0005	0.00506329	0.00135099	0.0277778	0.00270197
	0.003	0.0003	0.00506329	0.00108079	0.0185185	0.00189138
	0	0.0003	0	0.000810592	0	0.00135099
	0	0	0	0.000540394	0	0.00108079
			0	0.000270197	0	0.000540394
			0	0	0	0.000270197
					0	0
	接点		接点		接点
	0.306941	0	0.369598	0	0.376773	0
	0.502564	0.195623	0.526582	0.156985	0.842593	0.46582
	1	0.693059	1	0.630402	1	0.623227

## Sheet: CN_09-12
陰性	陽性		Score	陰+陽	陰+陽（累計）	陽性	陽性（累計）	陰性	陰性（累計）		境界	A	a	B	b		感度	偽陽性率	y-x(感度-偽陽性)		縦軸	横軸の幅	縦軸*幅		y	x
0	0		0	1501	1501	27	27	1474	1474		All	585	7402	0	0		1	1	0		1	0.199135	0.199135		0	0
0	0		1	1134	2635	26	53	1108	2582		0	558	5928	27	1474		0.953846	0.800865	0.152982		0.953846	0.149689	0.142781		0.5	0.5
0	0		2	1004	3639	58	111	946	3528		1	532	4820	53	2582		0.909402	0.651175	0.258226		0.909402	0.127803	0.116225		1	1
0	0		3	970	4609	74	185	896	4424		2	474	3874	111	3528		0.810256	0.523372	0.286884		0.810256	0.121048	0.0980802
0	0		4	624	5233	40	225	584	5008		3	400	2978	185	4424		0.683761	0.402324	0.281437		0.683761	0.0788976	0.0539471
0	0		5	564	5797	38	263	526	5534		4	360	2394	225	5008		0.615385	0.323426	0.291959		0.615385	0.0710619	0.0437304
0	0		6	448	6245	28	291	420	5954		5	322	1868	263	5534		0.550427	0.252364	0.298063		0.550427	0.0567414	0.031232		接点
0	0		7	360	6605	34	325	326	6280		6	294	1448	291	5954		0.502564	0.195623	0.306941		0.502564	0.0440422	0.022134		0.306941	0		AUC	0.755464
0	0		8	306	6911	24	349	282	6562		7	260	1122	325	6280		0.444444	0.151581	0.292864		0.444444	0.0380978	0.0169324		0.502564	0.195623		Youden's Index	0.306941
0	0		9	242	7153	42	391	200	6762		8	236	840	349	6562		0.403419	0.113483	0.289936		0.403419	0.0270197	0.0109003		1	0.693059
0	0		10	182	7335	22	413	160	6922		9	194	640	391	6762		0.331624	0.0864631	0.245161		0.331624	0.0216158	0.00716831
0	0		11	180	7515	30	443	150	7072		10	172	480	413	6922		0.294017	0.0648473	0.22917		0.294017	0.0202648	0.0059582
0	0		12	126	7641	24	467	102	7174		11	142	330	443	7072		0.242735	0.0445825	0.198152		0.242735	0.0137801	0.0033449
0	0		13	98	7739	28	495	70	7244		12	118	228	467	7174		0.201709	0.0308025	0.170907		0.201709	0.0094569	0.00190755
0	0		14	68	7807	22	517	46	7290		13	90	158	495	7244		0.153846	0.0213456	0.132501		0.153846	0.00621454	0.000956083
0	0		15	58	7865	26	543	32	7322		14	68	112	517	7290		0.116239	0.015131	0.101108		0.116239	0.00432316	0.000502521
0	0		16	32	7897	6	549	26	7348		15	42	80	543	7322		0.0717949	0.0108079	0.060987		0.0717949	0.00351256	0.000252184
0	0		17	26	7923	10	559	16	7364		16	36	54	549	7348		0.0615385	0.00729533	0.0542431		0.0615385	0.00216158	0.00013302
0	0		18	18	7941	4	563	14	7378		17	26	38	559	7364		0.0444444	0.00513375	0.0393107		0.0444444	0.00189138	8.40614e-05
0	0		19	6	7947	2	565	4	7382		18	22	24	563	7378		0.0376068	0.00324237	0.0343645		0.0376068	0.000540394	2.03225e-05
0	0		20	10	7957	8	573	2	7384		19	20	20	565	7382		0.034188	0.00270197	0.0314861		0.034188	0.000270197	9.23751e-06
0	0		21	6	7963	2	575	4	7388		20	12	18	573	7384		0.0205128	0.00243178	0.018081		0.0205128	0.000540394	1.1085e-05
0	0		22	4	7967	2	577	2	7390		21	10	14	575	7388		0.017094	0.00189138	0.0152026		0.017094	0.000270197	4.61876e-06
0	0		23	10	7977	4	581	6	7396		22	8	12	577	7390		0.0136752	0.00162118	0.012054		0.0136752	0.000810592	1.1085e-05
0	0		24	2	7979	0	581	2	7398		23	4	6	581	7396		0.00683761	0.000810592	0.00602702		0.00683761	0.000270197	1.8475e-06
0	0		25	4	7983	2	583	2	7400		24	4	4	581	7398		0.00683761	0.000540394	0.00629721		0.00683761	0.000270197	1.8475e-06
0	0		26	2	7985	2	585	0	7400		25	2	2	583	7400		0.0034188	0.000270197	0.00314861		0.0034188	0	0
0	1		36	2	7987	0	585	2	7402		26	0	2	585	7400		0	0.000270197	-0.000270197		0	0.000270197	0
0	1		Total	7987		585		7402			36	0	0	585	7402		0	0	0		0	0	0
0	1
0	1
0	1
0	1
0	1
0	1
0	1
0	1
0	1
0	1
0	1
0	1
0	1
0	1
0	1
0	1
0	1
0	1
0	1
0	1
0	1
0	1
0	1
0	1
0	2
0	2
0	2
0	2
0	2
0	2
0	2
0	2
0	2
0	2
0	2
0	2
0	2
0	2
0	2
0	2
0	2
0	2
0	2
0	2
0	2
0	2
0	2
0	2
0	2
0	2
0	2
0	2
0	2
0	2
0	2
0	2
0	2
0	2
0	2
0	2
0	2
0	2
0	2
0	2
0	2
0	2
0	2
0	2
0	2
0	2
0	2
0	2
0	2
0	2
0	2
0	2
0	2
0	2
0	2
0	2
0	2
0	2
0	3
0	3
0	3
0	3
0	3
0	3
0	3
0	3
0	3
0	3
0	3
0	3
0	3
0	3
0	3
0	3
0	3
0	3
0	3
0	3
0	3
0	3
0	3
0	3
0	3
0	3
0	3
0	3
0	3
0	3
0	3
0	3
0	3
0	3
0	3
0	3
0	3
0	3
0	3
0	3
0	3
0	3
0	3
0	3
0	3
0	3
0	3
0	3
0	3
0	3
0	3
0	3
0	3
0	3
0	3
0	3
0	3
0	3
0	3
0	3
0	3
0	3
0	3
0	3
0	3
0	3
0	3
0	3
0	3
0	3
0	3
0	3
0	3
0	3
0	4
0	4
0	4
0	4
0	4
0	4
0	4
0	4
0	4
0	4
0	4
0	4
0	4
0	4
0	4
0	4
0	4
0	4
0	4
0	4
0	4
0	4
0	4
0	4
0	4
0	4
0	4
0	4
0	4
0	4
0	4
0	4
0	4
0	4
0	4
0	4
0	4
0	4
0	4
0	4
0	5
0	5
0	5
0	5
0	5
0	5
0	5
0	5
0	5
0	5
0	5
0	5
0	5
0	5
0	5
0	5
0	5
0	5
0	5
0	5
0	5
0	5
0	5
0	5
0	5
0	5
0	5
0	5
0	5
0	5
0	5
0	5
0	5
0	5
0	5
0	5
0	5
0	5
0	6
0	6
0	6
0	6
0	6
0	6
0	6
0	6
0	6
0	6
0	6
0	6
0	6
0	6
0	6
0	6
0	6
0	6
0	6
0	6
0	6
0	6
0	6
0	6
0	6
0	6
0	6
0	6
0	7
0	7
0	7
0	7
0	7
0	7
0	7
0	7
0	7
0	7
0	7
0	7
0	7
0	7
0	7
0	7
0	7
0	7
0	7
0	7
0	7
0	7
0	7
0	7
0	7
0	7
0	7
0	7
0	7
0	7
0	7
0	7
0	7
0	7
0	8
0	8
0	8
0	8
0	8
0	8
0	8
0	8
0	8
0	8
0	8
0	8
0	8
0	8
0	8
0	8
0	8
0	8
0	8
0	8
0	8
0	8
0	8
0	8
0	9
0	9
0	9
0	9
0	9
0	9
0	9
0	9
0	9
0	9
0	9
0	9
0	9
0	9
0	9
0	9
0	9
0	9
0	9
0	9
0	9
0	9
0	9
0	9
0	9
0	9
0	9
0	9
0	9
0	9
0	9
0	9
0	9
0	9
0	9
0	9
0	9
0	9
0	9
0	9
0	9
0	9
0	10
0	10
0	10
0	10
0	10
0	10
0	10
0	10
0	10
0	10
0	10
0	10
0	10
0	10
0	10
0	10
0	10
0	10
0	10
0	10
0	10
0	10
0	11
0	11
0	11
0	11
0	11
0	11
0	11
0	11
0	11
0	11
0	11
0	11
0	11
0	11
0	11
0	11
0	11
0	11
0	11
0	11
0	11
0	11
0	11
0	11
0	11
0	11
0	11
0	11
0	11
0	11
0	12
0	12
0	12
0	12
0	12
0	12
0	12
0	12
0	12
0	12
0	12
0	12
0	12
0	12
0	12
0	12
0	12
0	12
0	12
0	12
0	12
0	12
0	12
0	12
0	13
0	13
0	13
0	13
0	13
0	13
0	13
0	13
0	13
0	13
0	13
0	13
0	13
0	13
0	13
0	13
0	13
0	13
0	13
0	13
0	13
0	13
0	13
0	13
0	13
0	13
0	13
0	13
0	14
0	14
0	14
0	14
0	14
0	14
0	14
0	14
0	14
0	14
0	14
0	14
0	14
0	14
0	14
0	14
0	14
0	14
0	14
0	14
0	14
0	14
0	15
0	15
0	15
0	15
0	15
0	15
0	15
0	15
0	15
0	15
0	15
0	15
0	15
0	15
0	15
0	15
0	15
0	15
0	15
0	15
0	15
0	15
0	15
0	15
0	15
0	15
0	16
0	16
0	16
0	16
0	16
0	16
0	17
0	17
0	17
0	17
0	17
0	17
0	17
0	17
0	17
0	17
0	18
0	18
0	18
0	18
0	19
0	19
0	20
0	20
0	20
0	20
0	20
0	20
0	20
0	20
0	21
0	21
0	22
0	22
0	23
0	23
0	23
0	23
0	25
0	25
0	26
0	26
0
0
0
0
0
0
0
0
0
0
0
0
0
0
0
0
0
0
0
0
0
0
0
0
0
0
0
0
0
0
0
0
0
0
0
0
0
0
0
0
0
0
0
0
0
0
0
0
0
0
0
0
0
0
0
0
0
0
0
0
0
0
0
0
0
0
0
0
0
0
0
0
0
0
0
0
0
0
0
0
0
0
0
0
0
0
0
0
0
0
0
0
0
0
0
0
0
0
0
0
0
0
0
0
0
0
0
0
0
0
0
0
0
0
0
0
0
0
0
0
0
0
0
0
0
0
0
0
0
0
0
0
0
0
0
0
0
0
0
0
0
0
0
0
0
0
0
0
0
0
0
0
0
0
0
0
0
0
0
0
0
0
0
0
0
0
0
0
0
0
0
0
0
0
0
0
0
0
0
0
0
0
0
0
0
0
0
0
0
0
0
0
0
0
0
0
0
0
0
0
0
0
0
0
0
0
0
0
0
0
0
0
0
0
0
0
0
0
0
0
0
0
0
0
0
0
0
0
0
0
0
0
0
0
0
0
0
0
0
0
0
0
0
0
0
0
0
0
0
0
0
0
0
0
0
0
0
0
0
0
0
0
0
0
0
0
0
0
0
0
0
0
0
0
0
0
0
0
0
0
0
0
0
0
0
0
0
0
0
0
0
0
0
0
0
0
0
0
0
0
0
0
0
0
0
0
0
0
0
0
0
0
0
0
0
0
0
0
0
0
0
0
0
0
0
0
0
0
0
0
0
0
0
0
0
0
0
0
0
0
0
0
0
0
0
0
0
0
0
0
0
0
0
0
0
0
0
0
0
0
0
0
0
0
0
0
0
0
0
0
0
0
0
0
0
0
0
0
0
0
0
0
0
0
0
0
0
0
0
0
0
0
0
0
0
0
0
0
0
0
0
0
0
0
0
0
0
0
0
0
0
0
0
0
0
0
0
0
0
0
0
0
0
0
0
0
0
0
0
0
0
0
0
0
0
0
0
0
0
0
0
0
0
0
0
0
0
0
0
0
0
0
0
0
0
0
0
0
0
0
0
0
0
0
0
0
0
0
0
0
0
0
0
0
0
0
0
0
0
0
0
0
0
0
0
0
0
0
0
0
0
0
0
0
0
0
0
0
0
0
0
0
0
0
0
0
0
0
0
0
0
0
0
0
0
0
0
0
0
0
0
0
0
0
0
0
0
0
0
0
0
0
0
0
0
0
0
0
0
0
0
0
0
0
0
0
0
0
0
0
0
0
0
0
0
0
0
0
0
0
0
0
0
0
0
0
0
0
0
0
0
0
0
0
0
0
0
0
0
0
0
0
0
0
0
0
0
0
0
0
0
0
0
0
0
0
0
0
0
0
0
0
0
0
0
0
0
0
0
0
0
0
0
0
0
0
0
0
0
0
0
0
0
0
0
0
0
0
0
0
0
0
0
0
0
0
0
0
0
0
0
0
0
0
0
0
0
0
0
0
0
0
0
0
0
0
0
0
0
0
0
0
0
0
0
0
0
0
0
0
0
0
0
0
0
0
0
0
0
0
0
0
0
0
0
0
0
0
0
0
0
0
0
0
0
0
0
0
0
0
0
0
0
0
0
0
0
0
0
0
0
0
0
0
0
0
0
0
0
0
0
0
0
0
0
0
0
0
0
0
0
0
0
0
0
0
0
0
0
0
0
0
0
0
0
0
0
0
0
0
0
0
0
0
0
0
0
0
0
0
0
0
0
0
0
0
0
0
0
0
0
0
0
0
0
0
0
0
0
0
0
0
0
0
0
0
0
0
0
0
0
0
0
0
0
0
0
0
0
0
0
0
0
0
0
0
0
0
0
0
0
0
0
0
0
0
0
0
0
0
0
0
0
0
0
0
0
0
0
0
0
0
0
0
0
0
0
0
0
0
0
0
0
0
0
0
0
0
0
0
0
0
0
0
0
0
0
0
0
0
0
0
0
0
0
0
0
0
0
0
0
0
0
0
0
0
0
0
0
0
0
0
0
0
0
0
0
0
0
1
1
1
1
1
1
1
1
1
1
1
1
1
1
1
1
1
1
1
1
1
1
1
1
1
1
1
1
1
1
1
1
1
1
1
1
1
1
1
1
1
1
1
1
1
1
1
1
1
1
1
1
1
1
1
1
1
1
1
1
1
1
1
1
1
1
1
1
1
1
1
1
1
1
1
1
1
1
1
1
1
1
1
1
1
1
1
1
1
1
1
1
1
1
1
1
1
1
1
1
1
1
1
1
1
1
1
1
1
1
1
1
1
1
1
1
1
1
1
1
1
1
1
1
1
1
1
1
1
1
1
1
1
1
1
1
1
1
1
1
1
1
1
1
1
1
1
1
1
1
1
1
1
1
1
1
1
1
1
1
1
1
1
1
1
1
1
1
1
1
1
1
1
1
1
1
1
1
1
1
1
1
1
1
1
1
1
1
1
1
1
1
1
1
1
1
1
1
1
1
1
1
1
1
1
1
1
1
1
1
1
1
1
1
1
1
1
1
1
1
1
1
1
1
1
1
1
1
1
1
1
1
1
1
1
1
1
1
1
1
1
1
1
1
1
1
1
1
1
1
1
1
1
1
1
1
1
1
1
1
1
1
1
1
1
1
1
1
1
1
1
1
1
1
1
1
1
1
1
1
1
1
1
1
1
1
1
1
1
1
1
1
1
1
1
1
1
1
1
1
1
1
1
1
1
1
1
1
1
1
1
1
1
1
1
1
1
1
1
1
1
1
1
1
1
1
1
1
1
1
1
1
1
1
1
1
1
1
1
1
1
1
1
1
1
1
1
1
1
1
1
1
1
1
1
1
1
1
1
1
1
1
1
1
1
1
1
1
1
1
1
1
1
1
1
1
1
1
1
1
1
1
1
1
1
1
1
1
1
1
1
1
1
1
1
1
1
1
1
1
1
1
1
1
1
1
1
1
1
1
1
1
1
1
1
1
1
1
1
1
1
1
1
1
1
1
1
1
1
1
1
1
1
1
1
1
1
1
1
1
1
1
1
1
1
1
1
1
1
1
1
1
1
1
1
1
1
1
1
1
1
1
1
1
1
1
1
1
1
1
1
1
1
1
1
1
1
1
1
1
1
1
1
1
1
1
1
1
1
1
1
1
1
1
1
1
1
1
1
1
1
1
1
1
1
1
1
1
1
1
1
1
1
1
1
1
1
1
1
1
1
1
1
1
1
[truncated: 5,403 more rows]

## Sheet: CN_10-12
陰性	陽性		Score	陰+陽	陰+陽（累計）	陽性	陽性（累計）	陰性	陰性（累計）		境界	A	a	B	b		感度	偽陽性率	y-x(感度-偽陽性)		縦軸	横軸の幅	縦軸*幅		y	x
0	0		0	1111	1111	15	15	1096	1096		All	395	7402	0	0		1	1	0		1	0.148068	0.148068		0	0
0	0		1	972	2083	14	29	958	2054		0	380	6306	15	1096		0.962025	0.851932	0.110093		0.962025	0.129424	0.12451		0.5	0.5
0	0		2	870	2953	12	41	858	2912		1	366	5348	29	2054		0.926582	0.722507	0.204075		0.926582	0.115915	0.107404		1	1
0	0		3	906	3859	26	67	880	3792		2	354	4490	41	2912		0.896203	0.606593	0.28961		0.896203	0.118887	0.106547
0	0		4	698	5131	44	141	654	4990		3	328	3610	67	3792		0.83038	0.487706	0.342674		0.83038	0.161848	0.134395
0	0		5	574	5131	30	141	544	4990		4	254	2412	141	4990		0.643038	0.325858	0.31718		0.643038	0	0
0	0		6	480	5611	10	151	470	5460		5	254	2412	141	4990		0.643038	0.325858	0.31718		0.643038	0.0634964	0.0408306		接点
0	0		7	436	6047	26	177	410	5870		6	244	1942	151	5460		0.617722	0.262362	0.35536		0.617722	0.0553904	0.0342159		0.369598	0
0	0		8	380	6427	10	187	370	6240		7	218	1532	177	5870		0.551899	0.206971	0.344928		0.551899	0.0499865	0.0275875		0.526582	0.156985
0	0		9	294	6721	38	225	256	6496		8	208	1162	187	6240		0.526582	0.156985	0.369598		0.526582	0.0345852	0.018212		1	0.630402
0	0		10	228	6949	18	243	210	6706		9	170	906	225	6496		0.43038	0.122399	0.30798		0.43038	0.0283707	0.0122102
0	0		11	188	7137	20	263	168	6874		10	152	696	243	6706		0.38481	0.0940286	0.290781		0.38481	0.0226966	0.00873387
0	0		12	172	7309	22	285	150	7024		11	132	528	263	6874		0.334177	0.0713321	0.262845		0.334177	0.0202648	0.00677203
0	0		13	120	7429	18	303	102	7126		12	110	378	285	7024		0.278481	0.0510673	0.227414		0.278481	0.0137801	0.00383748
0	0		14	86	7515	14	317	72	7198		13	92	276	303	7126		0.232911	0.0372872	0.195624		0.232911	0.0097271	0.00226555
0	1		15	74	7589	20	337	54	7252		14	78	204	317	7198		0.197468	0.0275601	0.169908		0.197468	0.00729533	0.0014406
0	1		16	54	7643	10	347	44	7296		15	58	150	337	7252		0.146835	0.0202648	0.126571		0.146835	0.00594434	0.00087284
0	1		17	48	7691	12	359	36	7332		16	48	106	347	7296		0.121519	0.0143205	0.107199		0.121519	0.00486355	0.000591014
0	1		18	28	7719	12	371	16	7348		17	36	70	359	7332		0.0911392	0.0094569	0.0816823		0.0911392	0.00216158	0.000197005
0	1		19	12	7731	0	371	12	7360		18	24	54	371	7348		0.0607595	0.00729533	0.0534642		0.0607595	0.00162118	9.85023e-05
0	1		20	20	7751	6	377	14	7374		19	24	42	371	7360		0.0607595	0.00567414	0.0550854		0.0607595	0.00189138	0.000114919
0	1		21	14	7765	4	381	10	7384		20	18	28	377	7374		0.0455696	0.00378276	0.0417869		0.0455696	0.00135099	6.15639e-05
0	1		22	8	7773	4	385	4	7388		21	14	18	381	7384		0.035443	0.00243178	0.0330113		0.035443	0.000540394	1.91532e-05
0	1		23	8	7781	6	391	2	7390		22	10	14	385	7388		0.0253165	0.00189138	0.0234251		0.0253165	0.000270197	6.84044e-06
0	1		24	4	7785	2	393	2	7392		23	4	12	391	7390		0.0101266	0.00162118	0.0085054		0.0101266	0.000270197	2.73617e-06
0	1		26	2	7787	0	393	2	7394		24	2	10	393	7392		0.00506329	0.00135099	0.0037123		0.00506329	0.000270197	1.36809e-06
0	1		27	4	7791	2	395	2	7396		26	2	8	393	7394		0.00506329	0.00108079	0.0039825		0.00506329	0.000270197	1.36809e-06
0	1		29	2	7793	0	395	2	7398		27	0	6	395	7396		0	0.000810592	-0.000810592		0	0.000270197	0
0	1		31	2	7795	0	395	2	7400		29	0	4	395	7398		0	0.000540394	-0.000540394		0	0.000270197	0
0	2		40	2	7797	0	395	2	7402		31	0	2	395	7400		0	0.000270197	-0.000270197			AUC	0.778997
0	2		Total	7797		395		7402			40	0	0	395	7402		0	0	0			Youden's Index	0.369598
0	2
0	2
0	2
0	2
0	2
0	2
0	2
0	2
0	2
0	2
0	3
0	3
0	3
0	3
0	3
0	3
0	3
0	3
0	3
0	3
0	3
0	3
0	3
0	3
0	3
0	3
0	3
0	3
0	3
0	3
0	3
0	3
0	3
0	3
0	3
0	3
0	4
0	4
0	4
0	4
0	4
0	4
0	4
0	4
0	4
0	4
0	4
0	4
0	4
0	4
0	4
0	4
0	4
0	4
0	4
0	4
0	4
0	4
0	4
0	4
0	4
0	4
0	4
0	4
0	4
0	4
0	4
0	4
0	4
0	4
0	4
0	4
0	4
0	4
0	4
0	4
0	4
0	4
0	4
0	4
0	5
0	5
0	5
0	5
0	5
0	5
0	5
0	5
0	5
0	5
0	5
0	5
0	5
0	5
0	5
0	5
0	5
0	5
0	5
0	5
0	5
0	5
0	5
0	5
0	5
0	5
0	5
0	5
0	5
0	5
0	6
0	6
0	6
0	6
0	6
0	6
0	6
0	6
0	6
0	6
0	7
0	7
0	7
0	7
0	7
0	7
0	7
0	7
0	7
0	7
0	7
0	7
0	7
0	7
0	7
0	7
0	7
0	7
0	7
0	7
0	7
0	7
0	7
0	7
0	7
0	7
0	8
0	8
0	8
0	8
0	8
0	8
0	8
0	8
0	8
0	8
0	9
0	9
0	9
0	9
0	9
0	9
0	9
0	9
0	9
0	9
0	9
0	9
0	9
0	9
0	9
0	9
0	9
0	9
0	9
0	9
0	9
0	9
0	9
0	9
0	9
0	9
0	9
0	9
0	9
0	9
0	9
0	9
0	9
0	9
0	9
0	9
0	9
0	9
0	10
0	10
0	10
0	10
0	10
0	10
0	10
0	10
0	10
0	10
0	10
0	10
0	10
0	10
0	10
0	10
0	10
0	10
0	11
0	11
0	11
0	11
0	11
0	11
0	11
0	11
0	11
0	11
0	11
0	11
0	11
0	11
0	11
0	11
0	11
0	11
0	11
0	11
0	12
0	12
0	12
0	12
0	12
0	12
0	12
0	12
0	12
0	12
0	12
0	12
0	12
0	12
0	12
0	12
0	12
0	12
0	12
0	12
0	12
0	12
0	13
0	13
0	13
0	13
0	13
0	13
0	13
0	13
0	13
0	13
0	13
0	13
0	13
0	13
0	13
0	13
0	13
0	13
0	14
0	14
0	14
0	14
0	14
0	14
0	14
0	14
0	14
0	14
0	14
0	14
0	14
0	14
0	15
0	15
0	15
0	15
0	15
0	15
0	15
0	15
0	15
0	15
0	15
0	15
0	15
0	15
0	15
0	15
0	15
0	15
0	15
0	15
0	16
0	16
0	16
0	16
0	16
0	16
0	16
0	16
0	16
0	16
0	17
0	17
0	17
0	17
0	17
0	17
0	17
0	17
0	17
0	17
0	17
0	17
0	18
0	18
0	18
0	18
0	18
0	18
0	18
0	18
0	18
0	18
0	18
0	18
0	20
0	20
0	20
0	20
0	20
0	20
0	21
0	21
0	21
0	21
0	22
0	22
0	22
0	22
0	23
0	23
0	23
0	23
0	23
0	23
0	24
0	24
0	27
0	27
0
0
0
0
0
0
0
0
0
0
0
0
0
0
0
0
0
0
0
0
0
0
0
0
0
0
0
0
0
0
0
0
0
0
0
0
0
0
0
0
0
0
0
0
0
0
0
0
0
0
0
0
0
0
0
0
0
0
0
0
0
0
0
0
0
0
0
0
0
0
0
0
0
0
0
0
0
0
0
0
0
0
0
0
0
0
0
0
0
0
0
0
0
0
0
0
0
0
0
0
0
0
0
0
0
0
0
0
0
0
0
0
0
0
0
0
0
0
0
0
0
0
0
0
0
0
0
0
0
0
0
0
0
0
0
0
0
0
0
0
0
0
0
0
0
0
0
0
0
0
0
0
0
0
0
0
0
0
0
0
0
0
0
0
0
0
0
0
0
0
0
0
0
0
0
0
0
0
0
0
0
0
0
0
0
0
0
0
0
0
0
0
0
0
0
0
0
0
0
0
0
0
0
0
0
0
0
0
0
0
0
0
0
0
0
0
0
0
0
0
0
0
0
0
0
0
0
0
0
0
0
0
0
0
0
0
0
0
0
0
0
0
0
0
0
0
0
0
0
0
0
0
0
0
0
0
0
0
0
0
0
0
0
0
0
0
0
0
0
0
0
0
0
0
0
0
0
0
0
0
0
0
0
0
0
0
0
0
0
0
0
0
0
0
0
0
0
0
0
0
0
0
0
0
0
0
0
0
0
0
0
0
0
0
0
0
0
0
0
0
0
0
0
0
0
0
0
0
0
0
0
0
0
0
0
0
0
0
0
0
0
0
0
0
0
0
0
0
0
0
0
0
0
0
0
0
0
0
0
0
0
0
0
0
0
0
0
0
0
0
0
0
0
0
0
0
0
0
0
0
0
0
0
0
0
0
0
0
0
0
0
0
0
0
0
0
0
0
0
0
0
0
0
0
0
0
0
0
0
0
0
0
0
0
0
0
0
0
0
0
0
0
0
0
0
0
0
0
0
0
0
0
0
0
0
0
0
0
0
0
0
0
0
0
0
0
0
0
0
0
0
0
0
0
0
0
0
0
0
0
0
0
0
0
0
0
0
0
0
0
0
0
0
0
0
0
0
0
0
0
0
0
0
0
0
0
0
0
0
0
0
0
0
0
0
0
0
0
0
0
0
0
0
0
0
0
0
0
0
0
0
0
0
0
0
0
0
0
0
0
0
0
0
0
0
0
0
0
0
0
0
0
0
0
0
0
0
0
0
0
0
0
0
0
0
0
0
0
0
0
0
0
0
0
0
0
0
0
0
0
0
0
0
0
0
0
0
0
0
0
0
0
0
0
0
0
0
0
0
0
0
0
0
0
0
0
0
0
0
0
0
0
0
0
0
0
0
0
0
0
0
0
0
0
0
0
0
0
0
0
0
0
0
0
0
0
0
0
0
0
0
0
0
0
0
0
0
0
0
0
0
0
0
0
0
0
0
0
0
0
0
0
0
0
0
0
0
0
0
0
0
0
0
0
0
0
0
0
0
0
0
0
0
0
0
0
0
0
0
0
0
0
0
0
0
0
0
0
0
0
0
0
0
0
0
0
0
0
0
0
0
0
0
0
0
0
0
0
0
0
0
1
1
1
1
1
1
1
1
1
1
1
1
1
1
1
1
1
1
1
1
1
1
1
1
1
1
1
1
1
1
1
1
1
1
1
1
1
1
1
1
1
1
1
1
1
1
1
1
1
1
1
1
1
1
1
1
1
1
1
1
1
1
1
1
1
1
1
1
1
1
1
1
1
1
1
1
1
1
1
1
1
1
1
1
1
1
1
1
1
1
1
1
1
1
1
1
1
1
1
1
1
1
1
1
1
1
1
1
1
1
1
1
1
1
1
1
1
1
1
1
1
1
1
1
1
1
1
1
1
1
1
1
1
1
1
1
1
1
1
1
1
1
1
1
1
1
1
1
1
1
1
1
1
1
1
1
1
1
1
1
1
1
1
1
1
1
1
1
1
1
1
1
1
1
1
1
1
1
1
1
1
1
1
1
1
1
1
1
1
1
1
1
1
1
1
1
1
1
1
1
1
1
1
1
1
1
1
1
1
1
1
1
1
1
1
1
1
1
1
1
1
1
1
1
1
1
1
1
1
1
1
1
1
1
1
1
1
1
1
1
1
1
1
1
1
1
1
1
1
1
1
1
1
1
1
1
1
1
1
1
1
1
1
1
1
1
1
1
1
1
1
1
1
1
1
1
1
1
1
1
1
1
1
1
1
1
1
1
1
1
1
1
1
1
1
1
1
1
1
1
1
1
1
1
1
1
1
1
1
1
1
1
1
1
1
1
1
1
1
1
1
1
1
1
1
1
1
1
1
1
1
1
1
1
1
1
1
1
1
1
1
1
1
1
1
1
1
1
1
1
1
1
1
1
1
1
1
1
1
1
1
1
1
1
1
1
1
1
1
1
1
1
1
1
1
1
1
1
1
1
1
1
1
1
1
1
1
1
1
1
1
1
1
1
1
1
1
1
1
1
1
1
1
1
1
1
1
1
1
1
1
1
1
1
1
1
1
1
1
1
1
1
1
1
1
1
1
1
1
1
1
1
1
1
1
1
1
1
1
1
1
1
1
1
1
1
1
1
1
1
1
1
1
1
1
1
1
1
1
1
1
1
1
1
1
1
1
1
1
1
1
1
1
1
1
1
1
1
1
1
1
1
1
1
1
1
1
1
1
1
1
1
1
1
1
1
1
1
1
1
1
1
1
1
1
1
1
1
1
1
1
1
1
1
1
1
1
1
1
1
1
1
1
1
1
1
1
1
1
1
1
1
1
1
1
1
1
1
1
1
1
1
1
1
1
1
1
1
1
1
1
1
1
1
1
1
1
1
1
1
1
1
1
1
1
1
1
1
1
1
1
1
1
1
1
1
1
1
1
1
1
1
1
1
1
1
1
1
1
1
1
1
1
1
1
1
1
1
1
1
1
1
1
1
1
1
1
1
1
1
1
1
1
1
1
1
1
1
1
1
1
1
1
1
1
1
1
1
1
1
1
1
1
1
1
1
1
1
1
1
1
1
1
1
1
1
1
1
1
1
1
1
1
1
1
1
1
1
1
1
1
1
1
1
1
1
1
1
1
1
1
1
1
1
1
1
1
1
1
1
1
1
1
1
1
1
1
1
1
1
1
1
1
1
1
1
1
1
1
1
1
1
1
1
1
1
1
1
1
1
1
1
1
1
1
1
1
1
1
1
1
1
1
1
1
1
1
1
1
1
1
1
1
1
1
1
1
1
1
1
1
1
1
1
1
1
1
1
1
1
1
1
1
1
1
1
1
1
1
1
1
1
1
1
1
1
1
1
1
1
1
1
1
1
1
1
1
1
1
1
1
1
1
1
1
1
1
1
1
1
1
1
1
1
1
1
1
1
1
1
1
1
1
1
1
1
1
1
1
1
1
1
1
1
1
1
1
1
1
1
1
1
1
1
1
1
1
1
1
1
1
1
1
1
1
1
1
1
1
1
1
1
1
1
1
1
1
1
1
1
1
1
1
1
1
1
1
1
1
1
1
1
1
1
1
1
1
1
1
1
1
1
1
1
1
1
1
1
1
1
1
1
1
1
1
1
1
1
1
1
1
1
1
1
1
1
1
1
1
1
1
1
1
[truncated: 5,403 more rows]

## Sheet: CN_11-12
陰性	陽性		Score	陰+陽	陰+陽（累計）	陽性	陽性（累計）	陰性	陰性（累計）		境界	A	a	B	b		感度	偽陽性率	y-x(感度-偽陽性)		縦軸	横軸の幅	縦軸*幅		y	x
0	0		0	668	668	2	2	666	666		All	216	7402	0	0		1	1	0		1	0.0899757	0.0899757		0	0
0	0		1	938	1606	4	6	934	1600		0	214	6736	2	666		0.990741	0.910024	0.0807164		0.990741	0.126182	0.125014		0.5	0.5
0	1		2	868	2474	8	14	860	2460		1	210	5802	6	1600		0.972222	0.783842	0.18838		0.972222	0.116185	0.112957		1	1
0	1		3	798	3272	2	16	796	3256		2	202	4942	14	2460		0.935185	0.667657	0.267528		0.935185	0.107539	0.100568
0	1		4	716	3988	18	34	698	3954		3	200	4146	16	3256		0.925926	0.560119	0.365807		0.925926	0.0942988	0.0873137
0	1		5	578	4566	30	64	548	4502		4	182	3448	34	3954		0.842593	0.46582	0.376773		0.842593	0.074034	0.0623805
0	2		6	530	5096	18	82	512	5014		5	152	2900	64	4502		0.703704	0.391786	0.311918		0.703704	0.0691705	0.0486755		接点
0	2		7	448	5544	2	84	446	5460		6	134	2388	82	5014		0.62037	0.322616	0.297755		0.62037	0.060254	0.0373798		0.376773	0
0	2		8	390	5934	16	100	374	5834		7	132	1942	84	5460		0.611111	0.262362	0.34875		0.611111	0.0505269	0.0308775		0.842593	0.46582
0	2		9	342	6276	14	114	328	6162		8	116	1568	100	5834		0.537037	0.211835	0.325202		0.537037	0.0443123	0.0237974		1	0.623227
0	2		10	256	6532	4	118	252	6414		9	102	1240	114	6162		0.472222	0.167522	0.3047		0.472222	0.0340449	0.0160767
0	2		11	236	6768	10	128	226	6640		10	98	988	118	6414		0.453704	0.133477	0.320226		0.453704	0.0305323	0.0138526
0	2		12	174	6942	12	140	162	6802		11	88	762	128	6640		0.407407	0.102945	0.304462		0.407407	0.021886	0.00891651
0	2		13	160	7102	12	152	148	6950		12	76	600	140	6802		0.351852	0.0810592	0.270793		0.351852	0.0199946	0.00703514
0	3		14	122	7224	10	162	112	7062		13	64	452	152	6950		0.296296	0.0610646	0.235232		0.296296	0.015131	0.00448327
0	3		15	80	7304	6	168	74	7136		14	54	340	162	7062		0.25	0.0459335	0.204066		0.25	0.0099973	0.00249932
0	4		16	90	7394	8	176	82	7218		15	48	266	168	7136		0.222222	0.0359362	0.186286		0.222222	0.0110781	0.0024618
0	4		17	64	7458	8	184	56	7274		16	40	184	176	7218		0.185185	0.0248581	0.160327		0.185185	0.00756552	0.00140102
0	4		18	30	7488	6	190	24	7298		17	32	128	184	7274		0.148148	0.0172926	0.130856		0.148148	0.00324237	0.000480351
0	4		19	26	7514	4	194	22	7320		18	26	104	190	7298		0.12037	0.0140503	0.10632		0.12037	0.00297217	0.000357761
0	4		20	30	7544	6	200	24	7344		19	22	82	194	7320		0.101852	0.0110781	0.0907738		0.101852	0.00324237	0.000330241
0	4		21	20	7564	4	204	16	7360		20	16	58	200	7344		0.0740741	0.00783572	0.0662384		0.0740741	0.00216158	0.000160117
0	4		22	14	7578	2	206	12	7372		21	12	42	204	7360		0.0555556	0.00567414	0.0498814		0.0555556	0.00162118	9.00657e-05
0	4		23	4	7582	0	206	4	7376		22	10	30	206	7372		0.0462963	0.00405296	0.0422433		0.0462963	0.000540394	2.50183e-05
0	4		24	10	7592	4	210	6	7382		23	10	26	206	7376		0.0462963	0.00351256	0.0427837		0.0462963	0.000810592	3.75274e-05
0	4		25	8	7600	2	212	6	7388		24	6	20	210	7382		0.0277778	0.00270197	0.0250758		0.0277778	0.000810592	2.25164e-05
0	4		26	8	7608	4	216	4	7392		25	4	14	212	7388		0.0185185	0.00189138	0.0166271		0.0185185	0.000540394	1.00073e-05
0	4		28	2	7610	0	216	2	7394		26	0	10	216	7392		0	0.00135099	-0.00135099		0	0.000270197	0
0	4		30	4	7614	0	216	4	7398		28	0	8	216	7394		0	0.00108079	-0.00108079		0	0.000540394	0
0	4		33	2	7616	0	216	2	7400		30	0	4	216	7398		0	0.000540394	-0.000540394		0	0.000270197	0
0	4		43	2	7618	0	216	2	7402		33	0	2	216	7400		0	0.000270197	-0.000270197		0	0.000270197	0
0	4		Total	7618		216		7402			43	0	0	216	7402		0	0	0		0	0	0
0	4																					AUC	0.77718
0	4																					Youden's Index	0.376773
0	5
0	5
0	5
0	5
0	5
0	5
0	5
0	5
0	5
0	5
0	5
0	5
0	5
0	5
0	5
0	5
0	5
0	5
0	5
0	5
0	5
0	5
0	5
0	5
0	5
0	5
0	5
0	5
0	5
0	5
0	6
0	6
0	6
0	6
0	6
0	6
0	6
0	6
0	6
0	6
0	6
0	6
0	6
0	6
0	6
0	6
0	6
0	6
0	7
0	7
0	8
0	8
0	8
0	8
0	8
0	8
0	8
0	8
0	8
0	8
0	8
0	8
0	8
0	8
0	8
0	8
0	9
0	9
0	9
0	9
0	9
0	9
0	9
0	9
0	9
0	9
0	9
0	9
0	9
0	9
0	10
0	10
0	10
0	10
0	11
0	11
0	11
0	11
0	11
0	11
0	11
0	11
0	11
0	11
0	12
0	12
0	12
0	12
0	12
0	12
0	12
0	12
0	12
0	12
0	12
0	12
0	13
0	13
0	13
0	13
0	13
0	13
0	13
0	13
0	13
0	13
0	13
0	13
0	14
0	14
0	14
0	14
0	14
0	14
0	14
0	14
0	14
0	14
0	15
0	15
0	15
0	15
0	15
0	15
0	16
0	16
0	16
0	16
0	16
0	16
0	16
0	16
0	17
0	17
0	17
0	17
0	17
0	17
0	17
0	17
0	18
0	18
0	18
0	18
0	18
0	18
0	19
0	19
0	19
0	19
0	20
0	20
0	20
0	20
0	20
0	20
0	21
0	21
0	21
0	21
0	22
0	22
0	24
0	24
0	24
0	24
0	25
0	25
0	26
0	26
0	26
0	26
0
0
0
0
0
0
0
0
0
0
0
0
0
0
0
0
0
0
0
0
0
0
0
0
0
0
0
0
0
0
0
0
0
0
0
0
0
0
0
0
0
0
0
0
0
0
0
0
0
0
0
0
0
0
0
0
0
0
0
0
0
0
0
0
0
0
0
0
0
0
0
0
0
0
0
0
0
0
0
0
0
0
0
0
0
0
0
0
0
0
0
0
0
0
0
0
0
0
0
0
0
0
0
0
0
0
0
0
0
0
0
0
0
0
0
0
0
0
0
0
0
0
0
0
0
0
0
0
0
0
0
0
0
0
0
0
0
0
0
0
0
0
0
0
0
0
0
0
0
0
0
0
0
0
0
0
0
0
0
0
0
0
0
0
0
0
0
0
0
0
0
0
0
0
0
0
0
0
0
0
0
0
0
0
0
0
0
0
0
0
0
0
0
0
0
0
0
0
0
0
0
0
0
0
0
0
0
0
0
0
0
0
0
0
0
0
0
0
0
0
0
0
0
0
0
0
0
0
0
0
0
0
0
0
0
0
0
0
0
0
0
0
0
0
0
0
0
0
0
0
0
0
0
0
0
0
0
0
0
0
0
0
0
0
0
0
0
0
0
0
0
0
0
0
0
0
0
0
0
0
0
0
0
0
0
0
0
0
0
0
0
0
0
0
0
0
0
0
0
0
0
0
0
0
0
0
0
0
0
0
0
0
0
0
0
0
0
0
0
0
0
0
0
0
0
0
0
0
0
0
0
0
0
0
0
0
0
0
0
0
0
0
0
0
0
0
0
0
0
0
0
0
0
0
0
0
0
0
0
0
0
0
0
0
0
0
0
0
0
0
0
0
0
0
0
0
0
0
0
0
0
0
0
0
0
0
0
0
0
0
0
0
0
0
0
0
0
0
0
0
0
0
0
0
0
0
0
0
0
0
0
0
0
0
0
0
0
0
0
0
0
0
0
0
0
0
0
0
0
0
0
0
0
0
0
0
0
0
0
0
0
0
0
0
0
0
0
0
0
0
1
1
1
1
1
1
1
1
1
1
1
1
1
1
1
1
1
1
1
1
1
1
1
1
1
1
1
1
1
1
1
1
1
1
1
1
1
1
1
1
1
1
1
1
1
1
1
1
1
1
1
1
1
1
1
1
1
1
1
1
1
1
1
1
1
1
1
1
1
1
1
1
1
1
1
1
1
1
1
1
1
1
1
1
1
1
1
1
1
1
1
1
1
1
1
1
1
1
1
1
1
1
1
1
1
1
1
1
1
1
1
1
1
1
1
1
1
1
1
1
1
1
1
1
1
1
1
1
1
1
1
1
1
1
1
1
1
1
1
1
1
1
1
1
1
1
1
1
1
1
1
1
1
1
1
1
1
1
1
1
1
1
1
1
1
1
1
1
1
1
1
1
1
1
1
1
1
1
1
1
1
1
1
1
1
1
1
1
1
1
1
1
1
1
1
1
1
1
1
1
1
1
1
1
1
1
1
1
1
1
1
1
1
1
1
1
1
1
1
1
1
1
1
1
1
1
1
1
1
1
1
1
1
1
1
1
1
1
1
1
1
1
1
1
1
1
1
1
1
1
1
1
1
1
1
1
1
1
1
1
1
1
1
1
1
1
1
1
1
1
1
1
1
1
1
1
1
1
1
1
1
1
1
1
1
1
1
1
1
1
1
1
1
1
1
1
1
1
1
1
1
1
1
1
1
1
1
1
1
1
1
1
1
1
1
1
1
1
1
1
1
1
1
1
1
1
1
1
1
1
1
1
1
1
1
1
1
1
1
1
1
1
1
1
1
1
1
1
1
1
1
1
1
1
1
1
1
1
1
1
1
1
1
1
1
1
1
1
1
1
1
1
1
1
1
1
1
1
1
1
1
1
1
1
1
1
1
1
1
1
1
1
1
1
1
1
1
1
1
1
1
1
1
1
1
1
1
1
1
1
1
1
1
1
1
1
1
1
1
1
1
1
1
1
1
1
1
1
1
1
1
1
1
1
1
1
1
1
1
1
1
1
1
1
1
1
1
1
1
1
1
1
1
1
1
1
1
1
1
1
1
1
1
1
1
1
1
1
1
1
1
1
1
1
1
1
1
1
1
1
1
1
1
1
1
1
1
1
1
1
1
1
1
1
1
1
1
1
1
1
1
1
1
1
1
1
1
1
1
1
1
1
1
1
1
1
1
1
1
1
1
1
1
1
1
1
1
1
1
1
1
1
1
1
1
1
1
1
1
1
1
1
1
1
1
1
1
1
1
1
1
1
1
1
1
1
1
1
1
1
1
1
1
1
1
1
1
1
1
1
1
1
1
1
1
1
1
1
1
1
1
1
1
1
1
1
1
1
1
1
1
1
1
1
1
1
1
1
1
1
1
1
1
1
1
1
1
1
1
1
1
1
1
1
1
1
1
1
1
1
1
1
1
1
1
1
1
1
1
1
1
1
1
1
1
1
1
1
1
1
1
1
1
1
1
1
1
1
1
1
1
1
1
1
1
1
1
1
1
1
1
1
1
1
1
1
1
1
1
1
1
1
1
1
1
1
1
1
1
1
1
1
1
1
1
1
1
1
1
1
1
1
1
1
1
1
1
1
1
1
1
1
1
1
1
1
1
1
1
1
1
1
1
1
1
1
1
1
1
1
1
1
1
1
1
1
1
1
1
1
1
1
1
1
1
1
1
1
1
1
1
1
1
1
1
1
1
1
1
1
1
1
1
1
1
1
1
1
1
1
1
1
1
1
1
1
1
1
1
1
1
1
1
1
1
1
1
1
1
1
1
1
1
1
1
1
1
1
1
1
1
1
1
1
1
1
1
1
1
1
1
1
1
1
1
1
1
1
1
1
1
1
1
1
1
1
1
1
1
1
1
1
1
1
1
1
1
1
1
1
1
1
1
1
1
1
1
1
1
1
1
1
1
1
1
1
1
1
1
1
1
1
1
1
1
1
1
1
1
1
1
1
1
1
1
1
1
1
1
1
1
1
1
1
1
1
1
1
1
1
1
1
1
1
1
1
1
1
1
1
1
1
1
1
1
1
1
1
1
1
1
1
1
1
1
1
1
1
1
1
1
1
1
1
1
1
1
1
1
1
1
1
1
1
1
1
1
1
1
1
1
1
1
1
2
2
2
2
2
2
2
2
2
2
2
2
2
2
2
2
2
2
2
2
2
2
2
2
2
2
2
2
2
2
2
2
2
2
2
2
2
2
2
2
2
2
2
2
2
2
2
2
2
2
2
2
2
2
2
2
2
2
2
2
2
2
2
2
2
2
2
2
2
2
2
2
2
2
2
2
2
2
2
2
2
2
2
2
2
2
2
2
2
2
2
2
2
2
2
2
2
2
2
2
2
2
2
2
2
2
2
2
2
2
2
2
2
2
2
2
2
2
2
2
2
2
2
2
2
2
2
2
2
2
2
2
2
2
2
2
2
2
2
2
2
2
2
2
2
2
2
2
2
2
2
2
2
2
2
2
2
2
2
2
2
2
2
2
2
2
2
2
2
2
2
2
2
2
2
2
2
2
2
2
2
2
2
2
2
2
2
2
2
2
2
2
2
2
2
2
2
2
2
2
2
2
2
2
2
2
2
2
2
2
2
2
2
2
2
2
2
2
2
2
2
2
2
2
2
2
2
2
2
2
2
2
2
2
2
2
2
2
2
2
2
2
2
2
2
2
2
2
2
2
2
2
2
2
2
2
2
2
2
2
2
2
2
2
2
2
2
2
2
2
2
2
2
2
2
2
2
2
2
2
2
2
2
2
2
2
2
2
2
2
2
2
2
2
2
2
2
2
2
2
2
2
2
2
2
2
2
2
2
2
2
2
2
2
2
2
2
2
2
2
2
2
2
2
2
2
2
2
2
2
2
2
2
2
2
2
2
2
2
2
2
2
2
2
2
2
2
2
2
2
2
2
2
2
2
2
2
2
2
2
2
2
2
2
2
2
2
2
2
2
2
2
2
2
2
2
2
2
2
2
2
2
2
2
2
2
2
2
2
2
2
2
2
2
2
2
2
2
2
[truncated: 5,403 more rows]

## Sheet: JC_09-12
陰性	陽性		Score	陰+陽	陰+陽（累計）	陽性	陽性（累計）	陰性	陰性（累計）		境界	A	a	B	b		感度	偽陽性率	y-x(感度-偽陽性)		縦軸	横軸の幅	縦軸*幅		y	x
0	0		0	1501	1501	27	27	1474	1474		All	585	7402	0	0		1	1	0		1	0.199135	0.199135		0	0
0	0		0.0153846	2	1503	0	27	2	1476		0	558	5928	27	1474		0.953846	0.800865	0.152982		0.953846	0.000270197	0.000257727		0.5	0.5
0	0		0.0169492	2	1505	0	27	2	1478		0.0153846	558	5926	27	1476		0.953846	0.800594	0.153252		0.953846	0.000270197	0.000257727		1	1
0	0		0.0175439	2	1507	0	27	2	1480		0.0169492	558	5924	27	1478		0.953846	0.800324	0.153522		0.953846	0.000270197	0.000257727
0	0		0.0178571	2	1509	0	27	2	1482		0.0175439	558	5922	27	1480		0.953846	0.800054	0.153792		0.953846	0.000270197	0.000257727
0	0		0.0185185	8	1517	0	27	8	1490		0.0178571	558	5920	27	1482		0.953846	0.799784	0.154062		0.953846	0.00108079	0.00103091
0	0		0.0188679	4	1521	0	27	4	1494		0.0185185	558	5912	27	1490		0.953846	0.798703	0.155143		0.953846	0.000540394	0.000515453		接点			AUC	0.705116
0	0		0.0196078	6	1527	2	29	4	1498		0.0188679	558	5908	27	1494		0.953846	0.798163	0.155683		0.953846	0.000540394	0.000515453		0.254472	0		Youden's Index	0.254472
0	0		0.02	6	1533	0	29	6	1504		0.0196078	556	5904	29	1498		0.950427	0.797622	0.152805		0.950427	0.000810592	0.000770409		0.8	0.545528
0	0		0.0204082	6	1539	0	29	6	1510		0.02	556	5898	29	1504		0.950427	0.796812	0.153616		0.950427	0.000810592	0.000770409		1	0.745528
0	0		0.0208333	2	1541	0	29	2	1512		0.0204082	556	5892	29	1510		0.950427	0.796001	0.154426		0.950427	0.000270197	0.000256803
0	0		0.0212766	2	1543	0	29	2	1514		0.0208333	556	5890	29	1512		0.950427	0.795731	0.154696		0.950427	0.000270197	0.000256803
0	0		0.0217391	2	1545	0	29	2	1516		0.0212766	556	5888	29	1514		0.950427	0.795461	0.154967		0.950427	0.000270197	0.000256803
0	0		0.0222222	10	1555	0	29	10	1526		0.0217391	556	5886	29	1516		0.950427	0.79519	0.155237		0.950427	0.00135099	0.00128401
0	0		0.0232558	2	1557	0	29	2	1528		0.0222222	556	5876	29	1526		0.950427	0.79384	0.156588		0.950427	0.000270197	0.000256803
0	0		0.0238095	4	1561	2	31	2	1530		0.0232558	556	5874	29	1528		0.950427	0.793569	0.156858		0.950427	0.000270197	0.000256803
0	0		0.0243902	2	1563	0	31	2	1532		0.0238095	554	5872	31	1530		0.947009	0.793299	0.153709		0.947009	0.000270197	0.000255879
0	0		0.025	2	1565	0	31	2	1534		0.0243902	554	5870	31	1532		0.947009	0.793029	0.15398		0.947009	0.000270197	0.000255879
0	0		0.025641	10	1575	0	31	10	1544		0.025	554	5868	31	1534		0.947009	0.792759	0.15425		0.947009	0.00135099	0.0012794
0	0		0.0263158	2	1577	0	31	2	1546		0.025641	554	5858	31	1544		0.947009	0.791408	0.155601		0.947009	0.000270197	0.000255879
0	0		0.027027	6	1583	0	31	6	1552		0.0263158	554	5856	31	1546		0.947009	0.791138	0.155871		0.947009	0.000810592	0.000767637
0	0		0.0273973	4	1587	2	33	2	1554		0.027027	554	5850	31	1552		0.947009	0.790327	0.156682		0.947009	0.000270197	0.000255879
0	0		0.0277778	8	1595	0	33	8	1562		0.0273973	552	5848	33	1554		0.94359	0.790057	0.153533		0.94359	0.00108079	0.00101982
0	0		0.0285714	4	1599	0	33	4	1566		0.0277778	552	5840	33	1562		0.94359	0.788976	0.154614		0.94359	0.000540394	0.000509911
0	0		0.0294118	14	1613	0	33	14	1580		0.0285714	552	5836	33	1566		0.94359	0.788436	0.155154		0.94359	0.00189138	0.00178469
0	0		0.030303	12	1625	0	33	12	1592		0.0294118	552	5822	33	1580		0.94359	0.786544	0.157046		0.94359	0.00162118	0.00152973
0	0		0.03125	28	1653	4	37	24	1616		0.030303	552	5810	33	1592		0.94359	0.784923	0.158667		0.94359	0.00324237	0.00305946
0	0.0163934		0.0322581	24	1677	2	39	22	1638		0.03125	548	5786	37	1616		0.936752	0.781681	0.155072		0.936752	0.00297217	0.00278419
0	0.0163934		0.0327869	2	1679	0	39	2	1640		0.0322581	546	5764	39	1638		0.933333	0.778708	0.154625		0.933333	0.000270197	0.000252184
0	0.0196078		0.0333333	14	1693	2	41	12	1652		0.0327869	546	5762	39	1640		0.933333	0.778438	0.154895		0.933333	0.00162118	0.0015131
0	0.0196078		0.0344828	26	1719	0	41	26	1678		0.0333333	544	5750	41	1652		0.929915	0.776817	0.153097		0.929915	0.00351256	0.00326638
0	0.0238095		0.0350877	2	1721	0	41	2	1680		0.0344828	544	5724	41	1678		0.929915	0.773305	0.15661		0.929915	0.000270197	0.00025126
0	0.0238095		0.0357143	34	1755	2	43	32	1712		0.0350877	544	5722	41	1680		0.929915	0.773034	0.15688		0.929915	0.00432316	0.00402017
0	0.0273973		0.037037	30	1785	0	43	30	1742		0.0357143	542	5690	43	1712		0.926496	0.768711	0.157785		0.926496	0.00405296	0.00375505
0	0.0273973		0.0377358	10	1795	0	43	10	1752		0.037037	542	5660	43	1742		0.926496	0.764658	0.161838		0.926496	0.00135099	0.00125168
0	0.03125		0.0384615	50	1845	2	45	48	1800		0.0377358	542	5650	43	1752		0.926496	0.763307	0.163189		0.926496	0.00648473	0.00600808
0	0.03125		0.04	66	1911	2	47	64	1864		0.0384615	540	5602	45	1800		0.923077	0.756822	0.166254		0.923077	0.00864631	0.00798121
0	0.03125		0.0405405	2	1913	0	47	2	1866		0.04	538	5538	47	1864		0.919658	0.748176	0.171482		0.919658	0.000270197	0.000248489
0	0.03125		0.0408163	10	1923	0	47	10	1876		0.0405405	538	5536	47	1866		0.919658	0.747906	0.171752		0.919658	0.00135099	0.00124245
0	0.0322581		0.0410959	2	1925	0	47	2	1878		0.0408163	538	5526	47	1876		0.919658	0.746555	0.173103		0.919658	0.000270197	0.000248489
0	0.0322581		0.0416667	54	1979	0	47	54	1932		0.0410959	538	5524	47	1878		0.919658	0.746285	0.173373		0.919658	0.00729533	0.00670921
0	0.0333333		0.0425532	8	1987	2	49	6	1938		0.0416667	538	5470	47	1932		0.919658	0.738989	0.180669		0.919658	0.000810592	0.000745467
0	0.0333333		0.0434783	76	2063	0	49	76	2014		0.0425532	536	5464	49	1938		0.916239	0.738179	0.17806		0.916239	0.0102675	0.00940748
0	0.0357143		0.0454545	76	2139	4	53	72	2086		0.0434783	536	5388	49	2014		0.916239	0.727911	0.188328		0.916239	0.0097271	0.00891235
0	0.0357143		0.0465116	2	2141	0	53	2	2088		0.0454545	532	5316	53	2086		0.909402	0.718184	0.191217		0.909402	0.000270197	0.000245718
0	0.0384615		0.047619	74	2215	0	53	74	2162		0.0465116	532	5314	53	2088		0.909402	0.717914	0.191488		0.909402	0.0099973	0.00909156
0	0.0384615		0.0487805	6	2221	2	55	4	2166		0.047619	532	5240	53	2162		0.909402	0.707917	0.201485		0.909402	0.000540394	0.000491436
0	0.04		0.05	86	2307	2	57	84	2250		0.0487805	530	5236	55	2166		0.905983	0.707376	0.198607		0.905983	0.0113483	0.0102814
0	0.04		0.0508475	2	2309	0	57	2	2252		0.05	528	5152	57	2250		0.902564	0.696028	0.206536		0.902564	0.000270197	0.00024387
0	0.0425532		0.0512821	6	2315	0	57	6	2258		0.0508475	528	5150	57	2252		0.902564	0.695758	0.206806		0.902564	0.000810592	0.000731611
0	0.0425532		0.0517241	6	2321	0	57	6	2264		0.0512821	528	5144	57	2258		0.902564	0.694947	0.207617		0.902564	0.000810592	0.000731611
0	0.0454545		0.0526316	56	2377	0	57	56	2320		0.0517241	528	5138	57	2264		0.902564	0.694137	0.208427		0.902564	0.00756552	0.00682837
0	0.0454545		0.0540541	10	2387	2	59	8	2328		0.0526316	528	5082	57	2320		0.902564	0.686571	0.215993		0.902564	0.00108079	0.000975481
0	0.0454545		0.0545455	4	2391	2	61	2	2330		0.0540541	526	5074	59	2328		0.899145	0.68549	0.213655		0.899145	0.000270197	0.000242947
0	0.0454545		0.0547945	2	2393	0	61	2	2332		0.0545455	524	5072	61	2330		0.895726	0.68522	0.210506		0.895726	0.000270197	0.000242023
0	0.0461538		0.0555556	90	2483	4	65	86	2418		0.0547945	524	5070	61	2332		0.895726	0.68495	0.210776		0.895726	0.0116185	0.010407
0	0.0461538		0.0566038	10	2493	4	69	6	2424		0.0555556	520	4984	65	2418		0.888889	0.673332	0.215557		0.888889	0.000810592	0.000720526
0	0.0487805		0.0571429	16	2509	0	69	16	2440		0.0566038	516	4978	69	2424		0.882051	0.672521	0.20953		0.882051	0.00216158	0.00190662
0	0.0487805		0.0576923	2	2511	0	69	2	2442		0.0571429	516	4962	69	2440		0.882051	0.670359	0.211692		0.882051	0.000270197	0.000238328
0	0.0491803		0.0588235	74	2585	8	77	66	2508		0.0576923	516	4960	69	2442		0.882051	0.670089	0.211962		0.882051	0.00891651	0.00786482
0	0.0491803		0.06	12	2597	0	77	12	2520		0.0588235	508	4894	77	2508		0.868376	0.661173	0.207203		0.868376	0.00162118	0.0014078
0	0.05		0.0606061	14	2611	0	77	14	2534		0.06	508	4882	77	2520		0.868376	0.659551	0.208825		0.868376	0.00189138	0.00164243
0	0.05		0.0612245	14	2625	2	79	12	2546		0.0606061	508	4868	77	2534		0.868376	0.65766	0.210716		0.868376	0.00162118	0.0014078
0	0.0535714		0.0615385	4	2629	0	79	4	2550		0.0612245	506	4856	79	2546		0.864957	0.656039	0.208918		0.864957	0.000540394	0.000467418
0	0.0535714		0.0625	64	2693	2	81	62	2612		0.0615385	506	4852	79	2550		0.864957	0.655499	0.209459		0.864957	0.00837611	0.00724498
0	0.0540541		0.0638298	6	2699	0	81	6	2618		0.0625	504	4790	81	2612		0.861538	0.647122	0.214416		0.861538	0.000810592	0.000698356
0	0.0540541		0.0645161	30	2729	0	81	30	2648		0.0638298	504	4784	81	2618		0.861538	0.646312	0.215227		0.861538	0.00405296	0.00349178
0	0.0545455		0.0652174	2	2731	0	81	2	2650		0.0645161	504	4754	81	2648		0.861538	0.642259	0.21928		0.861538	0.000270197	0.000232785
0	0.0545455		0.0666667	90	2821	0	81	90	2740		0.0652174	504	4752	81	2650		0.861538	0.641989	0.21955		0.861538	0.0121589	0.0104753
0	0.0555556		0.0677966	4	2825	0	81	4	2744		0.0666667	504	4662	81	2740		0.861538	0.62983	0.231709		0.861538	0.000540394	0.000465571
0	0.0555556		0.0681818	6	2831	0	81	6	2750		0.0677966	504	4658	81	2744		0.861538	0.629289	0.232249		0.861538	0.000810592	0.000698356
0	0.0555556		0.0684932	2	2833	0	81	2	2752		0.0681818	504	4652	81	2750		0.861538	0.628479	0.23306		0.861538	0.000270197	0.000232785
0	0.0555556		0.0689655	50	2883	2	83	48	2800		0.0684932	504	4650	81	2752		0.861538	0.628209	0.23333		0.861538	0.00648473	0.00558685
0	0.0566038		0.0697674	2	2885	0	83	2	2802		0.0689655	502	4602	83	2800		0.85812	0.621724	0.236396		0.85812	0.000270197	0.000231862
0	0.0566038		0.0701754	2	2887	0	83	2	2804		0.0697674	502	4600	83	2802		0.85812	0.621454	0.236666		0.85812	0.000270197	0.000231862
0	0.0566038		0.0714286	80	2967	4	87	76	2880		0.0701754	502	4598	83	2804		0.85812	0.621183	0.236936		0.85812	0.0102675	0.00881074
0	0.0566038		0.0727273	6	2973	0	87	6	2886		0.0714286	498	4522	87	2880		0.851282	0.610916	0.240366		0.851282	0.000810592	0.000690042
0	0.0588235		0.0731707	6	2979	2	89	4	2890		0.0727273	498	4516	87	2886		0.851282	0.610105	0.241177		0.851282	0.000540394	0.000460028
0	0.0588235		0.0740741	44	3023	2	91	42	2932		0.0731707	496	4512	89	2890		0.847863	0.609565	0.238298		0.847863	0.00567414	0.0048109
0	0.0588235		0.075	14	3037	2	93	12	2944		0.0740741	494	4470	91	2932		0.844444	0.603891	0.240554		0.844444	0.00162118	0.001369
0	0.0588235		0.0754717	12	3049	2	95	10	2954		0.075	492	4458	93	2944		0.841026	0.60227	0.238756		0.841026	0.00135099	0.00113621
0	0.0588235		0.0757576	2	3051	0	95	2	2956		0.0754717	490	4448	95	2954		0.837607	0.600919	0.236688		0.837607	0.000270197	0.000226319
0	0.0588235		0.0769231	112	3163	4	99	108	3064		0.0757576	490	4446	95	2956		0.837607	0.600648	0.236958		0.837607	0.0145907	0.0122212
0	0.0588235		0.0784314	2	3165	0	99	2	3066		0.0769231	486	4338	99	3064		0.830769	0.586058	0.244711		0.830769	0.000270197	0.000224472
0	0.0588235		0.0789474	6	3171	2	101	4	3070		0.0784314	486	4336	99	3066		0.830769	0.585788	0.244982		0.830769	0.000540394	0.000448943
0	0.0612245		0.08	64	3235	2	103	62	3132		0.0789474	484	4332	101	3070		0.82735	0.585247	0.242103		0.82735	0.00837611	0.00692998
0	0.0612245		0.0810811	22	3257	2	105	20	3152		0.08	482	4270	103	3132		0.823932	0.576871	0.247061		0.823932	0.00270197	0.00222624
0	0.0625		0.0816327	4	3261	2	107	2	3154		0.0810811	480	4250	105	3152		0.820513	0.574169	0.246344		0.820513	0.000270197	0.0002217
0	0.0625		0.0821918	4	3265	2	109	2	3156		0.0816327	478	4248	107	3154		0.817094	0.573899	0.243195		0.817094	0.000270197	0.000220777
0	0.0689655		0.0833333	114	3379	4	113	110	3266		0.0821918	476	4246	109	3156		0.813675	0.573629	0.240046		0.813675	0.0148608	0.0120919
0	0.0689655		0.0847458	4	3383	0	113	4	3270		0.0833333	472	4136	113	3266		0.806838	0.558768	0.24807		0.806838	0.000540394	0.000436011
0	0.0714286		0.0851064	4	3387	0	113	4	3274		0.0847458	472	4132	113	3270		0.806838	0.558228	0.24861		0.806838	0.000540394	0.000436011
0	0.0714286		0.0857143	10	3397	0	113	10	3284		0.0851064	472	4128	113	3274		0.806838	0.557687	0.24915		0.806838	0.00135099	0.00109003
0	0.0714286		0.0862069	4	3401	0	113	4	3288		0.0857143	472	4118	113	3284		0.806838	0.556336	0.250501		0.806838	0.000540394	0.000436011
0	0.0714286		0.0869565	56	3457	2	115	54	3342		0.0862069	472	4114	113	3288		0.806838	0.555796	0.251042		0.806838	0.00729533	0.00588614
0	0.0731707		0.0877193	2	3459	0	115	2	3344		0.0869565	470	4060	115	3342		0.803419	0.5485	0.254918		0.803419	0.000270197	0.000217082
0	0.0731707		0.0882353	14	3473	2	117	12	3356		0.0877193	470	4058	115	3344		0.803419	0.54823	0.255189		0.803419	0.00162118	0.00130249
0	0.0740741		0.0888889	6	3479	0	117	6	3362		0.0882353	468	4046	117	3356		0.8	0.546609	0.253391		0.8	0.000810592	0.000648473
0	0.0740741		0.0892857	2	3481	0	117	2	3364		0.0888889	468	4040	117	3362		0.8	0.545798	0.254202		0.8	0.000270197	0.000216158
0	0.075		0.0895522	2	3483	0	117	2	3366		0.0892857	468	4038	117	3364		0.8	0.545528	0.254472		0.8	0.000270197	0.000216158
0	0.075		0.0909091	112	3595	14	131	98	3464		0.0895522	468	4036	117	3366		0.8	0.545258	0.254742		0.8	0.0132397	0.0105917
0	0.0754717		0.0925926	8	3603	2	133	6	3470		0.0909091	454	3938	131	3464		0.776068	0.532018	0.24405		0.776068	0.000810592	0.000629075
0	0.0754717		0.0930233	6	3609	2	135	4	3474		0.0925926	452	3932	133	3470		0.77265	0.531208	0.241442		0.77265	0.000540394	0.000417536
0	0.0769231		0.0933333	2	3611	0	135	2	3476		0.0930233	450	3928	135	3474		0.769231	0.530667	0.238563		0.769231	0.000270197	0.000207844
0	0.0769231		0.09375	32	3643	4	139	28	3504		0.0933333	450	3926	135	3476		0.769231	0.530397	0.238834		0.769231	0.00378276	0.00290982
0	0.0769231		0.0945946	2	3645	0	139	2	3506		0.09375	446	3898	139	3504		0.762393	0.526614	0.235779		0.762393	0.000270197	0.000205997
0	0.0769231		0.0952381	58	3703	2	141	56	3562		0.0945946	446	3896	139	3506		0.762393	0.526344	0.236049		0.762393	0.00756552	0.0057679
0	0.0789474		0.0958904	4	3707	2	143	2	3564		0.0952381	444	3840	141	3562		0.758974	0.518779	0.240196		0.758974	0.000270197	0.000205073
0	0.0789474		0.0961538	2	3709	0	143	2	3566		0.0958904	442	3838	143	3564		0.755556	0.518509	0.237047		0.755556	0.000270197	0.000204149
0	0.08		0.0967742	36	3745	2	145	34	3600		0.0961538	442	3836	143	3566		0.755556	0.518238	0.237317		0.755556	0.00459335	0.00347053
0	0.08		0.097561	10	3755	2	147	8	3608		0.0967742	440	3802	145	3600		0.752137	0.513645	0.238492		0.752137	0.00108079	0.000812901
0	0.0810811		0.0980392	4	3759	0	147	4	3612		0.097561	438	3794	147	3608		0.748718	0.512564	0.236154		0.748718	0.000540394	0.000404603
0	0.0810811		0.1	116	3875	12	159	104	3716		0.0980392	438	3790	147	3612		0.748718	0.512024	0.236694		0.748718	0.0140503	0.0105197
0	0.0816327		0.101695	2	3877	0	159	2	3718		0.1	426	3686	159	3716		0.728205	0.497974	0.230232		0.728205	0.000270197	0.000196759
0	0.0816327		0.102041	8	3885	0	159	8	3726		0.101695	426	3684	159	3718		0.728205	0.497703	0.230502		0.728205	0.00108079	0.000787036
0	0.0821918		0.102564	22	3907	0	159	22	3748		0.102041	426	3676	159	3726		0.728205	0.496623	0.231583		0.728205	0.00297217	0.00216435
0	0.0821918		0.103448	30	3937	2	161	28	3776		0.102564	426	3654	159	3748		0.728205	0.49365	0.234555		0.728205	0.00378276	0.00275463
0	0.0833333		0.104167	8	3945	0	161	8	3784		0.103448	424	3626	161	3776		0.724786	0.489868	0.234919		0.724786	0.00108079	0.000783341
0	0.0833333		0.105263	70	4015	10	171	60	3844		0.104167	424	3618	161	3784		0.724786	0.488787	0.236		0.724786	0.00810592	0.00587506
0	0.0833333		0.106061	4	4019	2	173	2	3846		0.105263	414	3558	171	3844		0.707692	0.480681	0.227011		0.707692	0.000270197	0.000191217
0	0.0833333		0.106383	4	4023	0	173	4	3850		0.106061	412	3556	173	3846		0.704274	0.480411	0.223863		0.704274	0.000540394	0.000380586
0	0.0869565		0.106667	2	4025	0	173	2	3852		0.106383	412	3552	173	3850		0.704274	0.47987	0.224403		0.704274	0.000270197	0.000190293
0	0.0869565		0.107143	44	4069	2	175	42	3894		0.106667	412	3550	173	3852		0.704274	0.4796	0.224673		0.704274	0.00567414	0.00399615
0	0.0882353		0.108108	10	4079	0	175	10	3904		0.107143	410	3508	175	3894		0.700855	0.473926	0.226929		0.700855	0.00135099	0.000946845
0	0.0882353		0.109091	6	4085	0	175	6	3910		0.108108	410	3498	175	3904		0.700855	0.472575	0.22828		0.700855	0.000810592	0.000568107
0	0.0909091		0.111111	156	4241	12	187	144	4054		0.109091	410	3492	175	3910		0.700855	0.471764	0.22909		0.700855	0.0194542	0.0136346
0	0.0909091		0.113208	4	4245	2	189	2	4056		0.111111	398	3348	187	4054		0.680342	0.45231	0.228032		0.680342	0.000270197	0.000183827
0	0.0909091		0.113636	8	4253	0	189	8	4064		0.113208	396	3346	189	4056		0.676923	0.45204	0.224883		0.676923	0.00108079	0.000731611
0	0.0909091		0.114286	20	4273	0	189	20	4084		0.113636	396	3338	189	4064		0.676923	0.450959	0.225964		0.676923	0.00270197	0.00182903
0	0.0909091		0.114754	4	4277	0	189	4	4088		0.114286	396	3318	189	4084		0.676923	0.448257	0.228666		0.676923	0.000540394	0.000365805
0	0.0909091		0.115385	64	4341	4	193	60	4148		0.114754	396	3314	189	4088		0.676923	0.447717	0.229206		0.676923	0.00810592	0.00548708
0	0.0909091		0.116667	2	4343	0	193	2	4150		0.115385	392	3254	193	4148		0.670085	0.439611	0.230475		0.670085	0.000270197	0.000181055
0	0.0909091		0.117647	54	4397	4	197	50	4200		0.116667	392	3252	193	4150		0.670085	0.439341	0.230745		0.670085	0.00675493	0.00452638
0	0.0909091		0.119048	8	4405	0	197	8	4208		0.117647	388	3202	197	4200		0.663248	0.432586	0.230662		0.663248	0.00108079	0.000716831
0	0.0909091		0.12	74	4479	4	201	70	4278		0.119048	388	3194	197	4208		0.663248	0.431505	0.231743		0.663248	0.0094569	0.00627227
0	0.0909091		0.12069	10	4489	0	201	10	4288		0.12	384	3124	201	4278		0.65641	0.422048	0.234362		0.65641	0.00135099	0.000886801
0	0.0909091		0.121212	20	4509	0	201	20	4308		0.12069	384	3114	201	4288		0.65641	0.420697	0.235713		0.65641	0.00270197	0.0017736
0	0.0909091		0.121951	14	4523	2	203	12	4320		0.121212	384	3094	201	4308		0.65641	0.417995	0.238415		0.65641	0.00162118	0.00106416
0	0.0909091		0.122449	4	4527	0	203	4	4324		0.121951	382	3082	203	4320		0.652991	0.416374	0.236618		0.652991	0.000540394	0.000352873
0	0.0925926		0.122807	4	4531	0	203	4	4328		0.122449	382	3078	203	4324		0.652991	0.415834	0.237158		0.652991	0.000540394	0.000352873
0	0.0925926		0.123288	2	4533	0	203	2	4330		0.122807	382	3074	203	4328		0.652991	0.415293	0.237698		0.652991	0.000270197	0.000176436
0	0.0930233		0.125	138	4671	4	207	134	4464		0.123288	382	3072	203	4330		0.652991	0.415023	0.237968		0.652991	0.0181032	0.0118212
0	0.0930233		0.126984	2	4673	0	207	2	4466		0.125	378	2938	207	4464		0.646154	0.39692	0.249234		0.646154	0.000270197	0.000174589
0	0.09375		0.127273	8	4681	0	207	8	4474		0.126984	378	2936	207	4466		0.646154	0.39665	0.249504		0.646154	0.00108079	0.000698356
0	0.09375		0.12766	14	4695	4	211	10	4484		0.127273	378	2928	207	4474		0.646154	0.395569	0.250585		0.646154	0.00135099	0.000872945
0	0.09375		0.128205	10	4705	0	211	10	4494		0.12766	374	2918	211	4484		0.639316	0.394218	0.245098		0.639316	0.00135099	0.000863707
0	0.09375		0.129032	22	4727	0	211	22	4516		0.128205	374	2908	211	4494		0.639316	0.392867	0.246449		0.639316	0.00297217	0.00190016
0	0.0952381		0.12963	8	4735	4	215	4	4520		0.129032	374	2886	211	4516		0.639316	0.389895	0.249422		0.639316	0.000540394	0.000345483
0	0.0952381		0.130435	66	4801	4	219	62	4582		0.12963	370	2882	215	4520		0.632479	0.389354	0.243124		0.632479	0.00837611	0.00529771
0	0.0958904		0.131579	10	4811	0	219	10	4592		0.130435	366	2820	219	4582		0.625641	0.380978	0.244663		0.625641	0.00135099	0.000845232
0	0.0958904		0.132075	4	4815	0	219	4	4596		0.131579	366	2810	219	4592		0.625641	0.379627	0.246014		0.625641	0.000540394	0.000338093
0	0.0967742		0.133333	54	4869	4	223	50	4646		0.132075	366	2806	219	4596		0.625641	0.379087	0.246554		0.625641	0.00675493	0.00422616
0	0.0967742		0.134615	6	4875	0	223	6	4652		0.133333	362	2756	223	4646		0.618803	0.372332	0.246472		0.618803	0.000810592	0.000501597
0	0.097561		0.135135	8	4883	0	223	8	4660		0.134615	362	2750	223	4652		0.618803	0.371521	0.247282		0.618803	0.00108079	0.000668796
0	0.097561		0.135593	8	4891	0	223	8	4668		0.135135	362	2742	223	4660		0.618803	0.37044	0.248363		0.618803	0.00108079	0.000668796
0	0.1		0.136364	40	4931	4	227	36	4704		0.135593	362	2734	223	4668		0.618803	0.36936	0.249444		0.618803	0.00486355	0.00300958
0	0.1		0.137255	2	4933	0	227	2	4706		0.136364	358	2698	227	4704		0.611966	0.364496	0.24747		0.611966	0.000270197	0.000165351
0	0.1		0.137931	14	4947	0	227	14	4720		0.137255	358	2696	227	4706		0.611966	0.364226	0.24774		0.611966	0.00189138	0.00115746
0	0.1		0.138889	24	4971	6	233	18	4738		0.137931	358	2682	227	4720		0.611966	0.362335	0.249631		0.611966	0.00243178	0.00148816
0	0.1		0.139535	4	4975	0	233	4	4742		0.138889	352	2664	233	4738		0.601709	0.359903	0.241807		0.601709	0.000540394	0.00032516
0	0.1		0.14	8	4983	0	233	8	4750		0.139535	352	2660	233	4742		0.601709	0.359362	0.242347		0.601709	0.00108079	0.000650321
0	0.1		0.140351	2	4985	0	233	2	4752		0.14	352	2652	233	4750		0.601709	0.358282	0.243428		0.601709	0.000270197	0.00016258
0	0.1		0.142857	182	5167	6	239	176	4928		0.140351	352	2650	233	4752		0.601709	0.358011	0.243698		0.601709	0.0237774	0.0143071
0	0.1		0.145455	4	5171	2	241	2	4930		0.142857	346	2474	239	4928		0.591453	0.334234	0.257219		0.591453	0.000270197	0.000159809
0	0.1		0.145833	2	5173	0	241	2	4932		0.145455	344	2472	241	4930		0.588034	0.333964	0.25407		0.588034	0.000270197	0.000158885
0	0.1		0.146341	6	5179	0	241	6	4938		0.145833	344	2470	241	4932		0.588034	0.333694	0.254341		0.588034	0.000810592	0.000476656
0	0.1		0.147059	24	5203	0	241	24	4962		0.146341	344	2464	241	4938		0.588034	0.332883	0.255151		0.588034	0.00324237	0.00190662
0	0.103448		0.147541	2	5205	0	241	2	4964		0.147059	344	2440	241	4962		0.588034	0.329641	0.258394		0.588034	0.000270197	0.000158885
0	0.103448		0.148148	42	5247	4	245	38	5002		0.147541	344	2438	241	4964		0.588034	0.32937	0.258664		0.588034	0.00513375	0.00301882
0	0.104478		0.15	62	5309	0	245	62	5064		0.148148	340	2400	245	5002		0.581197	0.324237	0.25696		0.581197	0.00837611	0.00486817
0	0.104478		0.150943	4	5313	2	247	2	5066		0.15	340	2338	245	5064		0.581197	0.315861	0.265336		0.581197	0.000270197	0.000157038
0	0.105263		0.151515	28	5341	2	249	26	5092		0.150943	338	2336	247	5066		0.577778	0.31559	0.262187		0.577778	0.00351256	0.00202948
0	0.105263		0.152174	2	5343	0	249	2	5094		0.151515	336	2310	249	5092		0.574359	0.312078	0.262281		0.574359	0.000270197	0.00015519
0	0.105263		0.153846	58	5401	2	251	56	5150		0.152174	336	2308	249	5094		0.574359	0.311808	0.262551		0.574359	0.00756552	0.00434533
0	0.105263		0.155172	4	5405	0	251	4	5154		0.153846	334	2252	251	5150		0.57094	0.304242	0.266698		0.57094	0.000540394	0.000308533
0	0.105263		0.155556	4	5409	0	251	4	5158		0.155172	334	2248	251	5154		0.57094	0.303702	0.267238		0.57094	0.000540394	0.000308533
0	0.105263		0.15625	24	5433	0	251	24	5182		0.155556	334	2244	251	5158		0.57094	0.303161	0.267779		0.57094	0.00324237	0.0018512
0	0.105263		0.156863	8	5441	2	253	6	5188		0.15625	334	2220	251	5182		0.57094	0.299919	0.271021		0.57094	0.000810592	0.000462799
0	0.105263		0.157895	36	5477	0	253	36	5224		0.156863	332	2214	253	5188		0.567521	0.299108	0.268413		0.567521	0.00486355	0.00276017
0	0.105263		0.159091	6	5483	2	255	4	5228		0.157895	332	2178	253	5224		0.567521	0.294245	0.273277		0.567521	0.000540394	0.000306685
0	0.105263		0.16	42	5525	2	257	40	5268		0.159091	330	2174	255	5228		0.564103	0.293704	0.270398		0.564103	0.00540394	0.00304838
0	0.106061		0.160714	6	5531	0	257	6	5274		0.16	328	2134	257	5268		0.560684	0.2883	0.272383		0.560684	0.000810592	0.000454486
0	0.106061		0.16129	38	5569	2	259	36	5310		0.160714	328	2128	257	5274		0.560684	0.28749	0.273194		0.560684	0.00486355	0.00272691
0	0.107143		0.162162	8	5577	2	261	6	5316		0.16129	326	2092	259	5310		0.557265	0.282626	0.274639		0.557265	0.000810592	0.000451714
0	0.107143		0.162791	6	5583	2	263	4	5320		0.162162	324	2086	261	5316		0.553846	0.281816	0.27203		0.553846	0.000540394	0.000299295
0	0.108696		0.163265	8	5591	0	263	8	5328		0.162791	322	2082	263	5320		0.550427	0.281275	0.269152		0.550427	0.00108079	0.000594896
0	0.108696		0.163636	4	5595	2	265	2	5330		0.163265	322	2074	263	5328		0.550427	0.280195	0.270233		0.550427	0.000270197	0.000148724
0	0.111111		0.163934	4	5599	0	265	4	5334		0.163636	320	2072	265	5330		0.547009	0.279924	0.267084		0.547009	0.000540394	0.0002956
0	0.111111		0.166667	124	5723	8	273	116	5450		0.163934	320	2068	265	5334		0.547009	0.279384	0.267625		0.547009	0.0156714	0.00857241
0	0.111111		0.169231	4	5727	2	275	2	5452		0.166667	312	1952	273	5450		0.533333	0.263713	0.269621		0.533333	0.000270197	0.000144105
0	0.111111		0.169492	2	5729	0	275	2	5454		0.169231	310	1950	275	5452		0.529915	0.263442	0.266472		0.529915	0.000270197	0.000143181
0	0.111111		0.169811	6	5735	2	277	4	5458		0.169492	310	1948	275	5454		0.529915	0.263172	0.266742		0.529915	0.000540394	0.000286363
0	0.111111		0.170213	2	5737	0	277	2	5460		0.169811	308	1944	277	5458		0.526496	0.262632	0.263864		0.526496	0.000270197	0.000142258
0	0.111111		0.170732	18	5755	4	281	14	5474		0.170213	308	1942	277	5460		0.526496	0.262362	0.264134		0.526496	0.00189138	0.000995804
0	0.111111		0.171053	2	5757	0	281	2	5476		0.170732	304	1928	281	5474		0.519658	0.26047	0.259188		0.519658	0.000270197	0.00014041
0	0.111111		0.171429	18	5775	0	281	18	5494		0.171053	304	1926	281	5476		0.519658	0.2602	0.259458		0.519658	0.00243178	0.00126369
0	0.111111		0.172414	38	5813	4	285	34	5528		0.171429	304	1908	281	5494		0.519658	0.257768	0.26189		0.519658	0.00459335	0.00238697
0	0.111111		0.173077	6	5819	0	285	6	5534		0.172414	300	1874	285	5528		0.512821	0.253175	0.259646		0.512821	0.000810592	0.000415688
0	0.111111		0.173333	2	5821	0	285	2	5536		0.173077	300	1868	285	5534		0.512821	0.252364	0.260456		0.512821	0.000270197	0.000138563
0	0.113208		0.173913	34	5855	4	289	30	5566		0.173333	300	1866	285	5536		0.512821	0.252094	0.260726		0.512821	0.00405296	0.00207844
0	0.113208		0.175	12	5867	0	289	12	5578		0.173913	296	1836	289	5566		0.505983	0.248041	0.257942		0.505983	0.00162118	0.000820291
0	0.115385		0.175439	4	5871	0	289	4	5582		0.175	296	1824	289	5578		0.505983	0.24642	0.259563		0.505983	0.000540394	0.00027343
0	0.115385		0.176471	46	5917	2	291	44	5626		0.175439	296	1820	289	5582		0.505983	0.245879	0.260103		0.505983	0.00594434	0.00300773
0	0.115385		0.177419	2	5919	0	291	2	5628		0.176471	294	1776	291	5626		0.502564	0.239935	0.262629		0.502564	0.000270197	0.000135791
0	0.115385		0.177778	8	5927	0	291	8	5636		0.177419	294	1774	291	5628		0.502564	0.239665	0.262899		0.502564	0.00108079	0.000543166
0	0.116279		0.178571	30	5957	0	291	30	5666		0.177778	294	1766	291	5636		0.502564	0.238584	0.26398		0.502564	0.00405296	0.00203687
0	0.116279		0.179104	4	5961	2	293	2	5668		0.178571	294	1736	291	5666		0.502564	0.234531	0.268033		0.502564	0.000270197	0.000135791
0	0.117647		0.179487	10	5971	2	295	8	5676		0.179104	292	1734	293	5668		0.499145	0.234261	0.264884		0.499145	0.00108079	0.000539471
0	0.117647		0.18	14	5985	6	301	8	5684		0.179487	290	1726	295	5676		0.495726	0.23318	0.262546		0.495726	0.00108079	0.000535776
0	0.117647		0.181818	84	6069	4	305	80	5764		0.18	284	1718	301	5684		0.48547	0.232099	0.253371		0.48547	0.0108079	0.00524691
0	0.117647		0.183333	4	6073	2	307	2	5766		0.181818	280	1638	305	5764		0.478632	0.221292	0.257341		0.478632	0.000270197	0.000129325
0	0.12		0.183673	6	6079	0	307	6	5772		0.183333	278	1636	307	5766		0.475214	0.221021	0.254192		0.475214	0.000810592	0.000385204
0	0.12		0.184211	4	6083	0	307	4	5776		0.183673	278	1630	307	5772		0.475214	0.220211	0.255003		0.475214	0.000540394	0.000256803
0	0.12		0.184615	2	6085	0	307	2	5778		0.184211	278	1626	307	5776		0.475214	0.21967	0.255543		0.475214	0.000270197	0.000128401
0	0.12		0.185185	32	6117	0	307	32	5810		0.184615	278	1624	307	5778		0.475214	0.2194	0.255814		0.475214	0.00432316	0.00205442
0	0.121951		0.186047	12	6129	2	309	10	5820		0.185185	278	1592	307	5810		0.475214	0.215077	0.260137		0.475214	0.00135099	0.000642007
0	0.121951		0.186441	4	6133	2	311	2	5822		0.186047	276	1582	309	5820		0.471795	0.213726	0.258069		0.471795	0.000270197	0.000127478
0	0.125		0.1875	50	6183	0	311	50	5872		0.186441	274	1580	311	5822		0.468376	0.213456	0.25492		0.468376	0.00675493	0.00316385
0	0.125		0.188679	6	6189	0	311	6	5878		0.1875	274	1530	311	5872		0.468376	0.206701	0.261675		0.468376	0.000810592	0.000379662
0	0.125		0.189189	16	6205	0	311	16	5894		0.188679	274	1524	311	5878		0.468376	0.20589	0.262486		0.468376	0.00216158	0.00101243
0	0.125		0.189655	6	6211	0	311	6	5900		0.189189	274	1508	311	5894		0.468376	0.203729	0.264647		0.468376	0.000810592	0.000379662
0	0.12766		0.190476	26	6237	0	311	26	5926		0.189655	274	1502	311	5900		0.468376	0.202918	0.265458		0.468376	0.00351256	0.0016452
0	0.12766		0.191489	4	6241	0	311	4	5930		0.190476	274	1476	311	5926		0.468376	0.199406	0.268971		0.468376	0.000540394	0.000253108
0	0.12766		0.191781	2	6243	0	311	2	5932		0.191489	274	1472	311	5930		0.468376	0.198865	0.269511		0.468376	0.000270197	0.000126554
0	0.12766		0.192308	32	6275	4	315	28	5960		0.191781	274	1470	311	5932		0.468376	0.198595	0.269781		0.468376	0.00378276	0.00177175
0	0.12963		0.192982	2	6277	0	315	2	5962		0.192308	270	1442	315	5960		0.461538	0.194812	0.266726		0.461538	0.000270197	0.000124706
0	0.12963		0.193548	28	6305	0	315	28	5990		0.192982	270	1440	315	5962		0.461538	0.194542	0.266996		0.461538	0.00378276	0.00174589
0	0.12963		0.194444	8	6313	0	315	8	5998		0.193548	270	1412	315	5990		0.461538	0.190759	0.270779		0.461538	0.00108079	0.000498826
0	0.12963		0.195122	4	6317	0	315	4	6002		0.194444	270	1404	315	5998		0.461538	0.189678	0.27186		0.461538	0.000540394	0.000249413
0	0.130435		0.196078	4	6321	0	315	4	6006		0.195122	270	1400	315	6002		0.461538	0.189138	0.2724		0.461538	0.000540394	0.000249413
0	0.130435		0.196429	2	6323	0	315	2	6008		0.196078	270	1396	315	6006		0.461538	0.188598	0.272941		0.461538	0.000270197	0.000124706
0	0.130435		0.196721	4	6327	2	317	2	6010		0.196429	270	1394	315	6008		0.461538	0.188327	0.273211		0.461538	0.000270197	0.000124706
0	0.130435		0.2	110	6437	12	329	98	6108		0.196721	268	1392	317	6010		0.45812	0.188057	0.270062		0.45812	0.0132397	0.00606535
0	0.133333		0.203704	8	6445	2	331	6	6114		0.2	256	1294	329	6108		0.437607	0.174818	0.262789		0.437607	0.000810592	0.00035472
0	0.133333		0.204082	2	6447	0	331	2	6116		0.203704	254	1288	331	6114		0.434188	0.174007	0.260181		0.434188	0.000270197	0.000117316
0	0.133333		0.204545	6	6453	0	331	6	6122		0.204082	254	1286	331	6116		0.434188	0.173737	0.260451		0.434188	0.000810592	0.000351949
0	0.133333		0.205128	14	6467	2	333	12	6134		0.204545	254	1280	331	6122		0.434188	0.172926	0.261262		0.434188	0.00162118	0.000703898
0	0.134328		0.205882	14	6481	0	333	14	6148		0.205128	252	1268	333	6134		0.430769	0.171305	0.259464		0.430769	0.00189138	0.000814749
0	0.134328		0.206349	2	6483	0	333	2	6150		0.205882	252	1254	333	6148		0.430769	0.169414	0.261356		0.430769	0.000270197	0.000116393
0	0.134328		0.206897	34	6517	2	335	32	6182		0.206349	252	1252	333	6150		0.430769	0.169143	0.261626		0.430769	0.00432316	0.00186228
0	0.134328		0.207547	6	6523	0	335	6	6188		0.206897	250	1220	335	6182		0.42735	0.16482	0.26253		0.42735	0.000810592	0.000346407
0	0.136364		0.208333	28	6551	0	335	28	6216		0.207547	250	1214	335	6188		0.42735	0.16401	0.263341		0.42735	0.00378276	0.00161656
0	0.136364		0.209302	4	6555	2	337	2	6218		0.208333	250	1186	335	6216		0.42735	0.160227	0.267123		0.42735	0.000270197	0.000115469
0	0.136364		0.210526	12	6567	0	337	12	6230		0.209302	248	1184	337	6218		0.423932	0.159957	0.263975		0.423932	0.00162118	0.000687271
0	0.136364		0.211538	4	6571	2	339	2	6232		0.210526	248	1172	337	6230		0.423932	0.158336	0.265596		0.423932	0.000270197	0.000114545
0	0.138889		0.212121	14	6585	2	341	12	6244		0.211538	246	1170	339	6232		0.420513	0.158065	0.262447		0.420513	0.00162118	0.000681728
0	0.138889		0.212766	2	6587	0	341	2	6246		0.212121	244	1158	341	6244		0.417094	0.156444	0.26065		0.417094	0.000270197	0.000112698
0	0.138889		0.214286	50	6637	6	347	44	6290		0.212766	244	1156	341	6246		0.417094	0.156174	0.26092		0.417094	0.00594434	0.00247935
0	0.138889		0.215385	2	6639	0	347	2	6292		0.214286	238	1112	347	6290		0.406838	0.15023	0.256608		0.406838	0.000270197	0.000109926
0	0.138889		0.215686	4	6643	2	349	2	6294		0.215385	238	1110	347	6292		0.406838	0.149959	0.256878		0.406838	0.000270197	0.000109926
0	0.138889		0.216216	14	6657	0	349	14	6308		0.215686	236	1108	349	6294		0.403419	0.149689	0.25373		0.403419	0.00189138	0.000763019
0	0.140625		0.217391	22	6679	2	351	20	6328		0.216216	236	1094	349	6308		0.403419	0.147798	0.255621		0.403419	0.00270197	0.00109003
0	0.140625		0.218182	2	6681	0	351	2	6330		0.217391	234	1074	351	6328		0.4	0.145096	0.254904		0.4	0.000270197	0.000108079
0	0.140625		0.21875	16	6697	4	355	12	6342		0.218182	234	1072	351	6330		0.4	0.144826	0.255174		0.4	0.00162118	0.000648473
0	0.140625		0.219512	14	6711	2	357	12	6354		0.21875	230	1060	355	6342		0.393162	0.143205	0.249958		0.393162	0.00162118	0.000637388
0	0.142857		0.22	4	6715	2	359	2	6356		0.219512	228	1048	357	6354		0.389744	0.141583	0.24816		0.389744	0.000270197	0.000105308
0	0.142857		0.220339	2	6717	0	359	2	6358		0.22	226	1046	359	6356		0.386325	0.141313	0.245012		0.386325	0.000270197	0.000104384
0	0.142857		0.222222	52	6769	6	365	46	6404		0.220339	226	1044	359	6358		0.386325	0.141043	0.245282		0.386325	0.00621454	0.00240083
0	0.142857		0.224138	2	6771	0	365	2	6406		0.222222	220	998	365	6404		0.376068	0.134828	0.24124		0.376068	0.000270197	0.000101613
0	0.142857		0.22449	4	6775	0	365	4	6410		0.224138	220	996	365	6406		0.376068	0.134558	0.24151		0.376068	0.000540394	0.000203225
0	0.142857		0.225	6	6781	4	369	2	6412		0.22449	220	992	365	6410		0.376068	0.134018	0.242051		0.376068	0.000270197	0.000101613
0	0.144928		0.225806	16	6797	0	369	16	6428		0.225	216	990	369	6412		0.369231	0.133748	0.235483		0.369231	0.00216158	0.000798121
0	0.144928		0.226415	6	6803	2	371	4	6432		0.225806	216	974	369	6428		0.369231	0.131586	0.237645		0.369231	0.000540394	0.00019953
0	0.145455		0.227273	18	6821	0	371	18	6450		0.226415	214	970	371	6432		0.365812	0.131046	0.234766		0.365812	0.00243178	0.000889572
0	0.145455		0.228571	12	6833	0	371	12	6462		0.227273	214	952	371	6450		0.365812	0.128614	0.237198		0.365812	0.00162118	0.000593048
0	0.148148		0.229167	8	6841	2	373	6	6468		0.228571	214	940	371	6462		0.365812	0.126993	0.238819		0.365812	0.000810592	0.000296524
0	0.148148		0.230769	36	6877	0	373	36	6504		0.229167	212	934	373	6468		0.362393	0.126182	0.236211		0.362393	0.00486355	0.00176252
0	0.148148		0.231884	2	6879	0	373	2	6506		0.230769	212	898	373	6504		0.362393	0.121319	0.241075		0.362393	0.000270197	9.79176e-05
0	0.148148		0.232143	4	6883	0	373	4	6510		0.231884	212	896	373	6506		0.362393	0.121048	0.241345		0.362393	0.000540394	0.000195835
0	0.150943		0.232558	8	6891	2	375	6	6516		0.232143	212	892	373	6510		0.362393	0.120508	0.241885		0.362393	0.000810592	0.000293753
0	0.150943		0.233333	18	6909	2	377	16	6532		0.232558	210	886	375	6516		0.358974	0.119697	0.239277		0.358974	0.00216158	0.000775951
0	0.151515		0.234043	4	6913	0	377	4	6536		0.233333	208	870	377	6532		0.355556	0.117536	0.23802		0.355556	0.000540394	0.00019214
0	0.151515		0.235294	20	6933	2	379	18	6554		0.234043	208	866	377	6536		0.355556	0.116995	0.23856		0.355556	0.00243178	0.000864631
0	0.153846		0.236364	6	6939	2	381	4	6558		0.235294	206	848	379	6554		0.352137	0.114564	0.237573		0.352137	0.000540394	0.000190293
0	0.153846		0.236842	8	6947	0	381	8	6566		0.236364	204	844	381	6558		0.348718	0.114023	0.234695		0.348718	0.00108079	0.000376891
0	0.156863		0.238095	16	6963	0	381	16	6582		0.236842	204	836	381	6566		0.348718	0.112942	0.235776		0.348718	0.00216158	0.000753781
0	0.156863		0.23913	2	6965	0	381	2	6584		0.238095	204	820	381	6582		0.348718	0.110781	0.237937		0.348718	0.000270197	9.42226e-05
0	0.159091		0.24	24	6989	2	383	22	6606		0.23913	204	818	381	6584		0.348718	0.110511	0.238207		0.348718	0.00297217	0.00103645
0	0.159091		0.241379	28	7017	2	385	26	6632		0.24	202	796	383	6606		0.345299	0.107539	0.237761		0.345299	0.00351256	0.00121289
0	0.16		0.242424	12	7029	0	385	12	6644		0.241379	200	770	385	6632		0.34188	0.104026	0.237854		0.34188	0.00162118	0.000554251
0	0.16		0.243243	6	7035	0	385	6	6650		0.242424	200	758	385	6644		0.34188	0.102405	0.239476		0.34188	0.000810592	0.000277125
0	0.16129		0.243902	6	7041	2	387	4	6654		0.243243	200	752	385	6650		0.34188	0.101594	0.240286		0.34188	0.000540394	0.00018475
0	0.16129		0.244444	2	7043	0	387	2	6656		0.243902	198	748	387	6654		0.338462	0.101054	0.237408		0.338462	0.000270197	9.14514e-05
0	0.162162		0.244898	2	7045	0	387	2	6658		0.244444	198	746	387	6656		0.338462	0.100784	0.237678		0.338462	0.000270197	9.14514e-05
0	0.162162		0.245283	2	7047	0	387	2	6660		0.244898	198	744	387	6658		0.338462	0.100513	0.237948		0.338462	0.000270197	9.14514e-05
0	0.162791		0.245614	4	7051	0	387	4	6664		0.245283	198	742	387	6660		0.338462	0.100243	0.238218		0.338462	0.000540394	0.000182903
0	0.162791		0.25	92	7143	10	397	82	6746		0.245614	198	738	387	6664		0.338462	0.0997028	0.238759		0.338462	0.0110781	0.00374951
0	0.163636		0.253968	2	7145	0	397	2	6748		0.25	188	656	397	6746		0.321368	0.0886247	0.232743		0.321368	0.000270197	8.68326e-05
0	0.163636		0.254902	4	7149	0	397	4	6752		0.253968	188	654	397	6748		0.321368	0.0883545	0.233013		0.321368	0.000540394	0.000173665
0	0.166667		0.255319	4	7153	0	397	4	6756		0.254902	188	650	397	6752		0.321368	0.0878141	0.233553		0.321368	0.000540394	0.000173665
0	0.166667		0.255814	8	7161	0	397	8	6764		0.255319	188	646	397	6756		0.321368	0.0872737	0.234094		0.321368	0.00108079	0.00034733
0	0.166667		0.25641	16	7177	2	399	14	6778		0.255814	188	638	397	6764		0.321368	0.0861929	0.235175		0.321368	0.00189138	0.000607828
0	0.166667		0.257143	12	7189	4	403	8	6786		0.25641	186	624	399	6778		0.317949	0.0843015	0.233647		0.317949	0.00108079	0.000343635
0	0.166667		0.258065	16	7205	4	407	12	6798		0.257143	182	616	403	6786		0.311111	0.0832208	0.22789		0.311111	0.00162118	0.000504368
0	0.166667		0.259259	22	7227	0	407	22	6820		0.258065	178	604	407	6798		0.304274	0.0815996	0.222674		0.304274	0.00297217	0.000904352
0	0.166667		0.26087	8	7235	0	407	8	6828		0.259259	178	582	407	6820		0.304274	0.0786274	0.225646		0.304274	0.00108079	0.000328855
0	0.166667		0.261905	6	7241	0	407	6	6834		0.26087	178	574	407	6828		0.304274	0.0775466	0.226727		0.304274	0.000810592	0.000246642
0	0.169231		0.263158	14	7255	0	407	14	6848		0.261905	178	568	407	6834		0.304274	0.076736	0.227537		0.304274	0.00189138	0.000575497
0	0.169231		0.264151	6	7261	0	407	6	6854		0.263158	178	554	407	6848		0.304274	0.0748446	0.229429		0.304274	0.000810592	0.000246642
0	0.169811		0.264706	12	7273	2	409	10	6864		0.264151	178	548	407	6854		0.304274	0.074034	0.230239		0.304274	0.00135099	0.000411069
0	0.169811		0.265306	4	7277	0	409	4	6868		0.264706	176	538	409	6864		0.300855	0.0726831	0.228172		0.300855	0.000540394	0.00016258
0	0.170732		0.265625	2	7279	0	409	2	6870		0.265306	176	534	409	6868		0.300855	0.0721427	0.228712		0.300855	0.000270197	8.12901e-05
0	0.170732		0.266667	22	7301	6	415	16	6886		0.265625	176	532	409	6870		0.300855	0.0718725	0.228982		0.300855	0.00216158	0.000650321
0	0.170732		0.267857	2	7303	0	415	2	6888		0.266667	170	516	415	6886		0.290598	0.0697109	0.220887		0.290598	0.000270197	7.85189e-05
0	0.170732		0.268293	4	7307	2	417	2	6890		0.267857	170	514	415	6888		0.290598	0.0694407	0.221158		0.290598	0.000270197	7.85189e-05
0	0.172414		0.269231	22	7329	6	423	16	6906		0.268293	168	512	417	6890		0.287179	0.0691705	0.218009		0.287179	0.00216158	0.000620761
0	0.172414		0.27027	6	7335	2	425	4	6910		0.269231	162	496	423	6906		0.276923	0.0670089	0.209914		0.276923	0.000540394	0.000149648
0	0.172414		0.270833	2	7337	0	425	2	6912		0.27027	160	492	425	6910		0.273504	0.0664685	0.207036		0.273504	0.000270197	7.39001e-05
0	0.172414		0.272727	38	7375	2	427	36	6948		0.270833	160	490	425	6912		0.273504	0.0661983	0.207306		0.273504	0.00486355	0.0013302
0	0.173913		0.274194	2	7377	0	427	2	6950		0.272727	158	454	427	6948		0.270085	0.0613348	0.208751		0.270085	0.000270197	7.29763e-05
0	0.173913		0.275	10	7387	0	427	10	6960		0.274194	158	452	427	6950		0.270085	0.0610646	0.209021		0.270085	0.00135099	0.000364882
0	0.173913		0.275862	10	7397	0	427	10	6970		0.275	158	442	427	6960		0.270085	0.0597136	0.210372		0.270085	0.00135099	0.000364882
0	0.173913		0.276596	6	7403	2	429	4	6974		0.275862	158	432	427	6970		0.270085	0.0583626	0.211723		0.270085	0.000540394	0.000145953
0	0.176471		0.277778	10	7413	2	431	8	6982		0.276596	156	428	429	6974		0.266667	0.0578222	0.208844		0.266667	0.00108079	0.00028821
0	0.176471		0.27907	4	7417	0	431	4	6986		0.277778	154	420	431	6982		0.263248	0.0567414	0.206506		0.263248	0.000540394	0.000142258
0	0.179104		0.28	14	7431	2	433	12	6998		0.27907	154	416	431	6986		0.263248	0.056201	0.207047		0.263248	0.00162118	0.000426773
0	0.179104		0.280702	2	7433	0	433	2	7000		0.28	152	404	433	6998		0.259829	0.0545798	0.205249		0.259829	0.000270197	7.02051e-05
0	0.179487		0.28125	10	7443	0	433	10	7010		0.280702	152	402	433	7000		0.259829	0.0543096	0.205519		0.259829	0.00135099	0.000351025
0	0.179487		0.282051	4	7447	0	433	4	7014		0.28125	152	392	433	7010		0.259829	0.0529587	0.20687		0.259829	0.000540394	0.00014041
0	0.18		0.282609	8	7455	6	439	2	7016		0.282051	152	388	433	7014		0.259829	0.0524183	0.207411		0.259829	0.000270197	7.02051e-05
0	0.18		0.283019	2	7457	0	439	2	7018		0.282609	146	386	439	7016		0.249573	0.0521481	0.197425		0.249573	0.000270197	6.74338e-05
0	0.18		0.283333	2	7459	0	439	2	7020		0.283019	146	384	439	7018		0.249573	0.0518779	0.197695		0.249573	0.000270197	6.74338e-05
0	0.18		0.285714	28	7487	2	441	26	7046		0.283333	146	382	439	7020		0.249573	0.0516077	0.197965		0.249573	0.00351256	0.00087664
0	0.18		0.288462	4	7491	2	443	2	7048		0.285714	144	356	441	7046		0.246154	0.0480951	0.198059		0.246154	0.000270197	6.65101e-05
0	0.18		0.288889	12	7503	6	449	6	7054		0.288462	142	354	443	7048		0.242735	0.0478249	0.19491		0.242735	0.000810592	0.000196759
0	0.181818		0.289474	10	7513	0	449	10	7064		0.288889	136	348	449	7054		0.232479	0.0470143	0.185464		0.232479	0.00135099	0.000314075
0	0.181818		0.290323	10	7523	0	449	10	7074		0.289474	136	338	449	7064		0.232479	0.0456633	0.186815		0.232479	0.00135099	0.000314075
0	0.181818		0.290909	4	7527	0	449	4	7078		0.290323	136	328	449	7074		0.232479	0.0443123	0.188166		0.232479	0.000540394	0.00012563
0	0.181818		0.291667	12	7539	4	453	8	7086		0.290909	136	324	449	7078		0.232479	0.043772	0.188707		0.232479	0.00108079	0.00025126
0	0.183333		0.293103	2	7541	0	453	2	7088		0.291667	132	316	453	7086		0.225641	0.0426912	0.18295		0.225641	0.000270197	6.09676e-05
0	0.183333		0.294118	8	7549	6	459	2	7090		0.293103	132	314	453	7088		0.225641	0.042421	0.18322		0.225641	0.000270197	6.09676e-05
0	0.186047		0.295455	6	7555	0	459	6	7096		0.294118	126	312	459	7090		0.215385	0.0421508	0.173234		0.215385	0.000810592	0.000174589
0	0.186047		0.296296	16	7571	0	459	16	7112		0.295455	126	306	459	7096		0.215385	0.0413402	0.174044		0.215385	0.00216158	0.000465571
0	0.186441		0.297297	6	7577	0	459	6	7118		0.296296	126	290	459	7112		0.215385	0.0391786	0.176206		0.215385	0.000810592	0.000174589
0	0.186441		0.297872	6	7583	0	459	6	7124		0.297297	126	284	459	7118		0.215385	0.038368	0.177017		0.215385	0.000810592	0.000174589
0	0.192308		0.3	22	7605	2	461	20	7144		0.297872	126	278	459	7124		0.215385	0.0375574	0.177827		0.215385	0.00270197	0.000581963
0	0.192308		0.301887	2	7607	0	461	2	7146		0.3	124	258	461	7144		0.211966	0.0348554	0.17711		0.211966	0.000270197	5.72726e-05
0	0.192308		0.302326	2	7609	0	461	2	7148		0.301887	124	256	461	7146		0.211966	0.0345852	0.177381		0.211966	0.000270197	5.72726e-05
0	0.192308		0.30303	8	7617	2	463	6	7154		0.302326	124	254	461	7148		0.211966	0.034315	0.177651		0.211966	0.000810592	0.000171818
0	0.196721		0.303571	2	7619	0	463	2	7156		0.30303	122	248	463	7154		0.208547	0.0335045	0.175043		0.208547	0.000270197	5.63488e-05
0	0.196721		0.304348	8	7627	0	463	8	7164		0.303571	122	246	463	7156		0.208547	0.0332343	0.175313		0.208547	0.00108079	0.000225395
0	0.197183		0.305556	8	7635	4	467	4	7168		0.304348	122	238	463	7164		0.208547	0.0321535	0.176394		0.208547	0.000540394	0.000112698
0	0.197183		0.307692	14	7649	2	469	12	7180		0.305556	118	234	467	7168		0.201709	0.0316131	0.170096		0.201709	0.00162118	0.000327008
0	0.2		0.309524	2	7651	0	469	2	7182		0.307692	116	222	469	7180		0.198291	0.0299919	0.168299		0.198291	0.000270197	5.35776e-05
0	0.2		0.310345	8	7659	0	469	8	7190		0.309524	116	220	469	7182		0.198291	0.0297217	0.168569		0.198291	0.00108079	0.00021431
0	0.2		0.311111	2	7661	0	469	2	7192		0.310345	116	212	469	7190		0.198291	0.0286409	0.16965		0.198291	0.000270197	5.35776e-05
0	0.2		0.3125	8	7669	2	471	6	7198		0.311111	116	210	469	7192		0.198291	0.0283707	0.16992		0.198291	0.000810592	0.000160733
0	0.2		0.313725	2	7671	0	471	2	7200		0.3125	114	204	471	7198		0.194872	0.0275601	0.167312		0.194872	0.000270197	5.26538e-05
0	0.2		0.314286	6	7677	0	471	6	7206		0.313725	114	202	471	7200		0.194872	0.0272899	0.167582		0.194872	0.000810592	0.000157961
0	0.2		0.315789	6	7683	4	475	2	7208		0.314286	114	196	471	7206		0.194872	0.0264793	0.168392		0.194872	0.000270197	5.26538e-05
0	0.2		0.318182	6	7689	0	475	6	7214		0.315789	110	194	475	7208		0.188034	0.0262091	0.161825		0.188034	0.000810592	0.000152419
0	0.2		0.32	8	7697	4	479	4	7218		0.318182	110	188	475	7214		0.188034	0.0253985	0.162636		0.188034	0.000540394	0.000101613
0	0.2		0.320755	2	7699	0	479	2	7220		0.32	106	184	479	7218		0.181197	0.0248581	0.156338		0.181197	0.000270197	4.89588e-05
0	0.2		0.321429	4	7703	0	479	4	7224		0.320755	106	182	479	7220		0.181197	0.0245879	0.156609		0.181197	0.000540394	9.79176e-05
0	0.2		0.322581	4	7707	0	479	4	7228		0.321429	106	178	479	7224		0.181197	0.0240476	0.157149		0.181197	0.000540394	9.79176e-05
0	0.203125		0.324324	6	7713	2	481	4	7232		0.322581	106	174	479	7228		0.181197	0.0235072	0.157689		0.181197	0.000540394	9.79176e-05
0	0.203125		0.325	4	7717	0	481	4	7236		0.324324	104	170	481	7232		0.177778	0.0229668	0.154811		0.177778	0.000540394	9.60701e-05
0	0.203704		0.326923	2	7719	0	481	2	7238		0.325	104	166	481	7236		0.177778	0.0224264	0.155351		0.177778	0.000270197	4.80351e-05
0	0.203704		0.327586	2	7721	0	481	2	7240		0.326923	104	164	481	7238		0.177778	0.0221562	0.155622		0.177778	0.000270197	4.80351e-05
0	0.205128		0.333333	48	7769	16	497	32	7272		0.327586	104	162	481	7240		0.177778	0.021886	0.155892		0.177778	0.00432316	0.000768561
0	0.205128		0.338462	2	7771	0	497	2	7274		0.333333	88	130	497	7272		0.150427	0.0175628	0.132865		0.150427	0.000270197	4.06451e-05
0	0.206897		0.339623	2	7773	0	497	2	7276		0.338462	88	128	497	7274		0.150427	0.0172926	0.133135		0.150427	0.000270197	4.06451e-05
0	0.206897		0.340426	2	7775	0	497	2	7278		0.339623	88	126	497	7276		0.150427	0.0170224	0.133405		0.150427	0.000270197	4.06451e-05
0	0.209302		0.340909	4	7779	0	497	4	7282		0.340426	88	124	497	7278		0.150427	0.0167522	0.133675		0.150427	0.000540394	8.12901e-05
0	0.209302		0.341463	2	7781	0	497	2	7284		0.340909	88	120	497	7282		0.150427	0.0162118	0.134216		0.150427	0.000270197	4.06451e-05
0	0.211538		0.342105	8	7789	2	499	6	7290		0.341463	88	118	497	7284		0.150427	0.0159416	0.134486		0.150427	0.000810592	0.000121935
0	0.211538		0.342857	2	7791	0	499	2	7292		0.342105	86	112	499	7290		0.147009	0.015131	0.131878		0.147009	0.000270197	3.97213e-05
0	0.212121		0.34375	10	7801	0	499	10	7302		0.342857	86	110	499	7292		0.147009	0.0148608	0.132148		0.147009	0.00135099	0.000198607
0	0.212121		0.344828	6	7807	2	501	4	7306		0.34375	86	100	499	7302		0.147009	0.0135099	0.133499		0.147009	0.000540394	7.94426e-05
0	0.213115		0.345455	2	7809	0	501	2	7308		0.344828	84	96	501	7306		0.14359	0.0129695	0.13062		0.14359	0.000270197	3.87976e-05
0	0.213115		0.346154	2	7811	0	501	2	7310		0.345455	84	94	501	7308		0.14359	0.0126993	0.13089		0.14359	0.000270197	3.87976e-05
0	0.214286		0.347826	4	7815	0	501	4	7314		0.346154	84	92	501	7310		0.14359	0.0124291	0.131161		0.14359	0.000540394	7.75951e-05
0	0.214286		0.35	6	7821	0	501	6	7320		0.347826	84	88	501	7314		0.14359	0.0118887	0.131701		0.14359	0.000810592	0.000116393
0	0.214286		0.352941	8	7829	0	501	8	7328		0.35	84	82	501	7320		0.14359	0.0110781	0.132512		0.14359	0.00108079	0.00015519
0	0.214286		0.354167	2	7831	0	501	2	7330		0.352941	84	74	501	7328		0.14359	0.0099973	0.133592		0.14359	0.000270197	3.87976e-05
0	0.214286		0.354839	4	7835	0	501	4	7334		0.354167	84	72	501	7330		0.14359	0.0097271	0.133863		0.14359	0.000540394	7.75951e-05
0	0.214286		0.357143	4	7839	2	503	2	7336		0.354839	84	68	501	7334		0.14359	0.00918671	0.134403		0.14359	0.000270197	3.87976e-05
0	0.215686		0.359375	2	7841	0	503	2	7338		0.357143	82	66	503	7336		0.140171	0.00891651	0.131254		0.140171	0.000270197	3.78738e-05
0	0.215686		0.36	2	7843	0	503	2	7340		0.359375	82	64	503	7338		0.140171	0.00864631	0.131525		0.140171	0.000270197	3.78738e-05
0	0.217391		0.361111	2	7845	0	503	2	7342		0.36	82	62	503	7340		0.140171	0.00837611	0.131795		0.140171	0.000270197	3.78738e-05
0	0.217391		0.362069	2	7847	0	503	2	7344		0.361111	82	60	503	7342		0.140171	0.00810592	0.132065		0.140171	0.000270197	3.78738e-05
0	0.21875		0.363636	8	7855	0	503	8	7352		0.362069	82	58	503	7344		0.140171	0.00783572	0.132335		0.140171	0.00108079	0.000151495
0	0.21875		0.365854	4	7859	2	505	2	7354		0.363636	82	50	503	7352		0.140171	0.00675493	0.133416		0.140171	0.000270197	3.78738e-05
0	0.21875		0.366667	4	7863	0	505	4	7358		0.365854	80	48	505	7354		0.136752	0.00648473	0.130267		0.136752	0.000540394	7.39001e-05
0	0.21875		0.368421	4	7867	0	505	4	7362		0.366667	80	44	505	7358		0.136752	0.00594434	0.130808		0.136752	0.000540394	7.39001e-05
0	0.219512		0.37037	4	7871	0	505	4	7366		0.368421	80	40	505	7362		0.136752	0.00540394	0.131348		0.136752	0.000540394	7.39001e-05
0	0.219512		0.371429	2	7873	0	505	2	7368		0.37037	80	36	505	7366		0.136752	0.00486355	0.131889		0.136752	0.000270197	3.69501e-05
0	0.22		0.372093	2	7875	0	505	2	7370		0.371429	80	34	505	7368		0.136752	0.00459335	0.132159		0.136752	0.000270197	3.69501e-05
0	0.22		0.375	2	7877	0	505	2	7372		0.372093	80	32	505	7370		0.136752	0.00432316	0.132429		0.136752	0.000270197	3.69501e-05
0	0.222222		0.382353	2	7879	0	505	2	7374		0.375	80	30	505	7372		0.136752	0.00405296	0.132699		0.136752	0.000270197	3.69501e-05
0	0.222222		0.383333	2	7881	0	505	2	7376		0.382353	80	28	505	7374		0.136752	0.00378276	0.132969		0.136752	0.000270197	3.69501e-05
0	0.222222		0.394737	2	7883	0	505	2	7378		0.383333	80	26	505	7376		0.136752	0.00351256	0.13324		0.136752	0.000270197	3.69501e-05
0	0.222222		0.396226	2	7885	0	505	2	7380		0.394737	80	24	505	7378		0.136752	0.00324237	0.13351		0.136752	0.000270197	3.69501e-05
0	0.222222		0.396825	2	7887	0	505	2	7382		0.396226	80	22	505	7380		0.136752	0.00297217	0.13378		0.136752	0.000270197	3.69501e-05
0	0.222222		0.411765	2	7889	0	505	2	7384		0.396825	80	20	505	7382		0.136752	0.00270197	0.13405		0.136752	0.000270197	3.69501e-05
0	0.225		0.413793	2	7891	0	505	2	7386		0.411765	80	18	505	7384		0.136752	0.00243178	0.13432		0.136752	0.000270197	3.69501e-05
0	0.225		0.423077	2	7893	0	505	2	7388		0.413793	80	16	505	7386		0.136752	0.00216158	0.134591		0.136752	0.000270197	3.69501e-05
0	0.225		0.425926	2	7895	0	505	2	7390		0.423077	80	14	505	7388		0.136752	0.00189138	0.134861		0.136752	0.000270197	3.69501e-05
0	0.225		0.428571	2	7897	0	505	2	7392		0.425926	80	12	505	7390		0.136752	0.00162118	0.135131		0.136752	0.000270197	3.69501e-05
0	0.226415		0.454545	2	7899	0	505	2	7394		0.428571	80	10	505	7392		0.136752	0.00135099	0.135401		0.136752	0.000270197	3.69501e-05
0	0.226415		0.464286	2	7901	0	505	2	7396		0.454545	80	8	505	7394		0.136752	0.00108079	0.135671		0.136752	0.000270197	3.69501e-05
0	0.229167		0.5	6	7907	2	507	4	7400		0.464286	80	6	505	7396		0.136752	0.000810592	0.135942		0.136752	0.000540394	7.39001e-05
0	0.229167		0.514286	2	7909	0	507	2	7402		0.5	78	2	507	7400		0.133333	0.000270197	0.133063		0.133333	0.000270197	3.60263e-05
0	0.232558		0.0163934	2	7911	2	509	0	7402		0.514286	78	0	507	7402		0.133333	0	0.133333		0.133333	0	0
0	0.232558		0.0461538	2	7913	2	511	0	7402		0.0163934	76	0	509	7402		0.129915	0	0.129915		0.129915	0	0
0	0.233333		0.0491803	2	7915	2	513	0	7402		0.0461538	74	0	511	7402		0.126496	0	0.126496		0.126496	0	0
0	0.233333		0.0535714	2	7917	2	515	0	7402		0.0491803	72	0	513	7402		0.123077	0	0.123077		0.123077	0	0
0	0.235294		0.104478	2	7919	2	517	0	7402		0.0535714	70	0	515	7402		0.119658	0	0.119658		0.119658	0	0
0	0.235294		0.108696	2	7921	2	519	0	7402		0.104478	68	0	517	7402		0.116239	0	0.116239		0.116239	0	0
0	0.236364		0.116279	2	7923	2	521	0	7402		0.108696	66	0	519	7402		0.112821	0	0.112821		0.112821	0	0
0	0.236364		0.134328	4	7927	4	525	0	7402		0.116279	64	0	521	7402		0.109402	0	0.109402		0.109402	0	0
0	0.24		0.140625	4	7931	4	529	0	7402		0.134328	60	0	525	7402		0.102564	0	0.102564		0.102564	0	0
0	0.24		0.144928	2	7933	2	531	0	7402		0.140625	56	0	529	7402		0.0957265	0	0.0957265		0.0957265	0	0
0	0.240741		0.197183	2	7935	2	533	0	7402		0.144928	54	0	531	7402		0.0923077	0	0.0923077		0.0923077	0	0
0	0.240741		0.203125	2	7937	2	535	0	7402		0.197183	52	0	533	7402		0.0888889	0	0.0888889		0.0888889	0	0
0	0.241379		0.213115	2	7939	2	537	0	7402		0.203125	50	0	535	7402		0.0854701	0	0.0854701		0.0854701	0	0
0	0.241379		0.240741	2	7941	2	539	0	7402		0.213115	48	0	537	7402		0.0820513	0	0.0820513		0.0820513	0	0
0	0.241935		0.241935	2	7943	2	541	0	7402		0.240741	46	0	539	7402		0.0786325	0	0.0786325		0.0786325	0	0
0	0.241935		0.245902	2	7945	2	543	0	7402		0.241935	44	0	541	7402		0.0752137	0	0.0752137		0.0752137	0	0
0	0.243902		0.254237	2	7947	2	545	0	7402		0.245902	42	0	543	7402		0.0717949	0	0.0717949		0.0717949	0	0
0	0.243902		0.254545	2	7949	2	547	0	7402		0.254237	40	0	545	7402		0.0683761	0	0.0683761		0.0683761	0	0
0	0.245902		0.258621	2	7951	2	549	0	7402		0.254545	38	0	547	7402		0.0649573	0	0.0649573		0.0649573	0	0
0	0.245902		0.26	2	7953	2	551	0	7402		0.258621	36	0	549	7402		0.0615385	0	0.0615385		0.0615385	0	0
0	0.25		0.261538	2	7955	2	553	0	7402		0.26	34	0	551	7402		0.0581197	0	0.0581197		0.0581197	0	0
0	0.25		0.269841	2	7957	2	555	0	7402		0.261538	32	0	553	7402		0.0547009	0	0.0547009		0.0547009	0	0
0	0.25		0.27451	2	7959	2	557	0	7402		0.269841	30	0	555	7402		0.0512821	0	0.0512821		0.0512821	0	0
0	0.25		0.288136	2	7961	2	559	0	7402		0.27451	28	0	557	7402		0.0478632	0	0.0478632		0.0478632	0	0
0	0.25		0.302632	2	7963	2	561	0	7402		0.288136	26	0	559	7402		0.0444444	0	0.0444444		0.0444444	0	0
0	0.25		0.314815	2	7965	2	563	0	7402		0.302632	24	0	561	7402		0.0410256	0	0.0410256		0.0410256	0	0
0	0.25		0.319149	2	7967	2	565	0	7402		0.314815	22	0	563	7402		0.0376068	0	0.0376068		0.0376068	0	0
0	0.25		0.323077	2	7969	2	567	0	7402		0.319149	20	0	565	7402		0.034188	0	0.034188		0.034188	0	0
0	0.25		0.323529	2	7971	2	569	0	7402		0.323077	18	0	567	7402		0.0307692	0	0.0307692		0.0307692	0	0
0	0.25		0.326087	2	7973	2	571	0	7402		0.323529	16	0	569	7402		0.0273504	0	0.0273504		0.0273504	0	0
0	0.254237		0.326531	2	7975	2	573	0	7402		0.326087	14	0	571	7402		0.0239316	0	0.0239316		0.0239316	0	0
0	0.254237		0.339286	2	7977	2	575	0	7402		0.326531	12	0	573	7402		0.0205128	0	0.0205128		0.0205128	0	0
0	0.254545		0.361702	2	7979	2	577	0	7402		0.339286	10	0	575	7402		0.017094	0	0.017094		0.017094	0	0
0	0.254545		0.376812	2	7981	2	579	0	7402		0.361702	8	0	577	7402		0.0136752	0	0.0136752		0.0136752	0	0
0	0.25641		0.384615	2	7983	2	581	0	7402		0.376812	6	0	579	7402		0.0102564	0	0.0102564		0.0102564	0	0
0	0.25641		0.396552	2	7985	2	583	0	7402		0.384615	4	0	581	7402		0.00683761	0	0.00683761		0.00683761	0	0
0	0.257143		0.415094	2	7987	2	585	0	7402		0.396552	2	0	583	7402		0.0034188	0	0.0034188		0.0034188	0	0
0	0.257143			7987		585		7402			0.415094	0	0	585	7402		0	0	0		0	0	0
0	0.257143
0	0.257143
0	0.258065
0	0.258065
0	0.258065
0	0.258065
0	0.258621
0	0.258621
0	0.26
0	0.26
0	0.261538
0	0.261538
0	0.264706
0	0.264706
0	0.266667
0	0.266667
0	0.266667
0	0.266667
0	0.266667
0	0.266667
0	0.268293
0	0.268293
0	0.269231
0	0.269231
0	0.269231
0	0.269231
0	0.269231
0	0.269231
0	0.269841
0	0.269841
0	0.27027
0	0.27027
0	0.272727
0	0.272727
0	0.27451
0	0.27451
0	0.276596
0	0.276596
0	0.277778
0	0.277778
0	0.28
0	0.28
0	0.282609
0	0.282609
0	0.282609
0	0.282609
0	0.282609
0	0.282609
0	0.285714
0	0.285714
0	0.288136
0	0.288136
0	0.288462
0	0.288462
0	0.288889
0	0.288889
0	0.288889
0	0.288889
0	0.288889
0	0.288889
0	0.291667
0	0.291667
0	0.291667
0	0.291667
0	0.294118
0	0.294118
0	0.294118
0	0.294118
0	0.294118
0	0.294118
0	0.3
0	0.3
0	0.302632
0	0.302632
0	0.30303
0	0.30303
0	0.305556
0	0.305556
0	0.305556
0	0.305556
0	0.307692
0	0.307692
0	0.3125
0	0.3125
0	0.314815
0	0.314815
0	0.315789
0	0.315789
0	0.315789
0	0.315789
0	0.319149
0	0.319149
0	0.32
0	0.32
0	0.32
0	0.32
0	0.323077
0	0.323077
0	0.323529
0	0.323529
0	0.324324
0	0.324324
0	0.326087
0	0.326087
0	0.326531
0	0.326531
0	0.333333
0	0.333333
0	0.333333
0	0.333333
0	0.333333
0	0.333333
0	0.333333
0	0.333333
0	0.333333
0	0.333333
0	0.333333
0	0.333333
0	0.333333
0	0.333333
0	0.333333
0	0.333333
0	0.339286
0	0.339286
0	0.342105
0	0.342105
0	0.344828
0	0.344828
0	0.357143
0	0.357143
0	0.361702
0	0.361702
0	0.365854
0	0.365854
0	0.376812
0	0.376812
0	0.384615
0	0.384615
0	0.396552
0	0.396552
0	0.415094
0	0.415094
0	0.5
0	0.5
0
0
0
0
0
0
0
0
0
0
0
0
0
0
0
0
0
0
0
0
0
0
0
0
0
0
0
0
0
0
0
0
0
0
0
0
0
0
0
0
0
0
0
0
0
0
0
0
0
0
0
0
0
0
0
0
0
0
0
0
0
0
0
0
0
0
0
0
0
0
0
0
0
0
0
0
0
0
0
0
0
0
0
0
0
0
0
0
0
0
0
0
0
0
0
0
0
0
0
0
0
0
0
0
0
0
0
0
0
0
0
0
0
0
0
0
0
0
0
0
0
0
0
0
0
0
0
0
0
0
0
0
0
0
0
0
0
0
0
0
0
0
0
0
0
0
0
0
0
0
0
0
0
0
0
0
0
0
0
0
0
0
0
0
0
0
0
0
0
0
0
0
0
0
0
0
0
0
0
0
0
0
0
0
0
0
0
0
0
0
0
0
0
0
0
0
0
0
0
0
0
0
0
0
0
0
0
0
0
0
0
0
0
0
0
0
0
0
0
0
0
0
0
0
0
0
0
0
0
0
0
0
0
0
0
0
0
0
0
0
0
0
0
0
0
0
0
0
0
0
0
0
0
0
0
0
0
0
0
0
0
0
0
0
0
0
0
0
0
0
0
0
0
0
0
0
0
0
0
0
0
0
0
0
0
0
0
0
0
0
0
0
0
0
0
0
0
0
0
0
0
0
0
0
0
0
0
0
0
0
0
0
0
0
0
0
0
0
0
0
0
0
0
0
0
0
0
0
0
0
0
0
0
0
0
0
0
0
0
0
0
0
0
0
0
0
0
0
0
0
0
0
0
0
0
0
0
0
0
0
0
0
0
0
0
0
0
0
0
0
0
0
0
0
0
0
0
0
0
0
0
0
0
0
0
0
0
0
0
0
0
0
0
0
0
0
0
0
0
0
0
0
0
0
0
0
0
0
0
0
0
0
0
0
0
0
0
0
0
0
0
0
0
0
0
0
0
0
0
0
0
0
0
0
0
0
0
0
0
0
0
0
0
0
0
0
0
0
0
0
0
0
0
0
0
0
0
0
0
0
0
0
0
0
0
0
0
0
0
0
0
0
0
0
0
0
0
0
0
0
0
0
0
0
0
0
0
0
0
0
0
0
0
0
0
0
0
0
0
0
0
0
0
0
0
0
0
0
0
0
0
0
0
0
0
0
0
0
0
0
0
0
0
0
0
0
0
0
0
0
0
0
0
0
0
0
0
0
0
0
0
0
0
0
0
0
0
0
0
0
0
0
0
0
0
0
0
0
0
0
0
0
0
0
0
0
0
0
0
0
0
0
0
0
0
0
0
0
0
0
0
0
0
0
0
0
0
0
0
0
0
0
0
0
0
0
0
0
0
0
0
0
0
0
0
0
0
0
0
0
0
0
0
0
0
0
0
0
0
0
0
0
0
0
0
0
0
0
0
0
0
0
0
0
0
0
0
0
0
0
0
0
0
0
0
0
0
0
0
0
0
0
0
0
0
0
0
0
0
0
0
0
0
0
0
0
0
0
0
0
0
0
0
0
0
0
0
0
0
0
0
0
0
0
0
0
0
0
0
0
0
0
0
0
0
0
0
0
0
0
0
0
0
0
0
0
0
0
0
0
0
0
0
0
0
0
0
0
0
0
0
0
0
0
0
0
0
0
0
0
0
0
0
0
0
0
0
0
0
0
0
0
0
0
0
0
0
0
0
0
0
0
0
0
0
0
0
0
0
0
0
0
0
0
0
0
0
0
0
0
0
0
0
0
0
0
0
0
0
0
0
0
0
0
0
0
0
0
0
0
0
0
0
0
0
0
0
0
0
0
0
0
0
0
0
0
0
0
0
0
0
0
0
0
0
0
0
0
0
0
0
0
0
0
0
0
0
0
0
0
0
0
0
0
0
0
0
0
0
0
0
0
0
0
0
0
0
0
0
0
0
0
0
0
0
0
0
0
0
0
0
0
0
0
0
0
0
0
0
0
0
0
0
0
0
0
0
0
0
0
0
0
0
0
0
0
0
0
0
0.0153846
0.0153846
0.0169492
0.0169492
0.0175439
0.0175439
0.0178571
0.0178571
0.0185185
0.0185185
0.0185185
0.0185185
0.0185185
0.0185185
0.0185185
0.0185185
0.0188679
0.0188679
0.0188679
0.0188679
0.0196078
0.0196078
0.0196078
0.0196078
0.02
0.02
0.02
0.02
0.02
0.02
0.0204082
0.0204082
0.0204082
0.0204082
0.0204082
0.0204082
0.0208333
0.0208333
0.0212766
0.0212766
0.0217391
0.0217391
0.0222222
0.0222222
0.0222222
0.0222222
0.0222222
0.0222222
0.0222222
0.0222222
0.0222222
0.0222222
0.0232558
0.0232558
0.0238095
0.0238095
0.0243902
0.0243902
0.025
0.025
0.025641
0.025641
0.025641
0.025641
0.025641
0.025641
0.025641
0.025641
0.025641
0.025641
0.0263158
0.0263158
0.027027
0.027027
0.027027
0.027027
0.027027
0.027027
0.0273973
0.0273973
0.0277778
0.0277778
0.0277778
0.0277778
0.0277778
0.0277778
0.0277778
0.0277778
0.0285714
0.0285714
0.0285714
0.0285714
0.0294118
0.0294118
0.0294118
0.0294118
0.0294118
0.0294118
0.0294118
0.0294118
0.0294118
0.0294118
0.0294118
0.0294118
0.0294118
0.0294118
0.030303
0.030303
0.030303
0.030303
0.030303
0.030303
0.030303
0.030303
0.030303
0.030303
0.030303
0.030303
0.03125
0.03125
0.03125
0.03125
0.03125
0.03125
0.03125
0.03125
0.03125
0.03125
0.03125
0.03125
0.03125
0.03125
0.03125
0.03125
0.03125
0.03125
0.03125
0.03125
0.03125
0.03125
0.03125
0.03125
0.0322581
0.0322581
0.0322581
0.0322581
0.0322581
0.0322581
0.0322581
0.0322581
0.0322581
0.0322581
0.0322581
0.0322581
0.0322581
0.0322581
0.0322581
0.0322581
0.0322581
0.0322581
0.0322581
0.0322581
0.0322581
0.0322581
0.0327869
0.0327869
0.0333333
0.0333333
0.0333333
0.0333333
0.0333333
0.0333333
0.0333333
0.0333333
0.0333333
0.0333333
0.0333333
0.0333333
0.0344828
0.0344828
0.0344828
0.0344828
0.0344828
0.0344828
0.0344828
0.0344828
0.0344828
0.0344828
0.0344828
0.0344828
0.0344828
0.0344828
0.0344828
0.0344828
0.0344828
0.0344828
0.0344828
0.0344828
0.0344828
0.0344828
0.0344828
0.0344828
0.0344828
0.0344828
0.0350877
0.0350877
0.0357143
0.0357143
0.0357143
0.0357143
0.0357143
0.0357143
0.0357143
0.0357143
0.0357143
0.0357143
0.0357143
0.0357143
0.0357143
0.0357143
0.0357143
0.0357143
0.0357143
0.0357143
0.0357143
0.0357143
0.0357143
0.0357143
0.0357143
0.0357143
0.0357143
0.0357143
0.0357143
0.0357143
0.0357143
0.0357143
0.0357143
0.0357143
0.037037
0.037037
0.037037
0.037037
0.037037
0.037037
0.037037
0.037037
0.037037
0.037037
0.037037
0.037037
0.037037
0.037037
0.037037
0.037037
0.037037
0.037037
0.037037
0.037037
0.037037
0.037037
0.037037
0.037037
0.037037
0.037037
0.037037
0.037037
0.037037
0.037037
0.0377358
0.0377358
0.0377358
0.0377358
0.0377358
0.0377358
0.0377358
0.0377358
0.0377358
0.0377358
0.0384615
0.0384615
0.0384615
0.0384615
0.0384615
0.0384615
0.0384615
0.0384615
0.0384615
0.0384615
0.0384615
0.0384615
0.0384615
0.0384615
0.0384615
0.0384615
0.0384615
0.0384615
0.0384615
0.0384615
0.0384615
0.0384615
0.0384615
0.0384615
0.0384615
0.0384615
0.0384615
0.0384615
0.0384615
0.0384615
0.0384615
0.0384615
0.0384615
0.0384615
0.0384615
0.0384615
0.0384615
0.0384615
0.0384615
0.0384615
0.0384615
0.0384615
0.0384615
0.0384615
0.0384615
0.0384615
0.0384615
0.0384615
0.04
0.04
0.04
0.04
0.04
0.04
0.04
0.04
0.04
0.04
0.04
0.04
0.04
0.04
0.04
0.04
0.04
0.04
0.04
0.04
0.04
0.04
0.04
0.04
0.04
0.04
0.04
0.04
0.04
0.04
0.04
0.04
0.04
0.04
0.04
0.04
0.04
0.04
0.04
0.04
0.04
0.04
0.04
0.04
0.04
0.04
0.04
0.04
0.04
0.04
0.04
0.04
0.04
0.04
0.04
0.04
0.04
0.04
0.04
0.04
0.04
0.04
0.04
0.04
0.0405405
0.0405405
0.0408163
0.0408163
0.0408163
0.0408163
0.0408163
0.0408163
0.0408163
0.0408163
0.0408163
0.0408163
0.0410959
0.0410959
0.0416667
0.0416667
0.0416667
0.0416667
0.0416667
0.0416667
0.0416667
0.0416667
0.0416667
0.0416667
0.0416667
0.0416667
0.0416667
0.0416667
0.0416667
0.0416667
0.0416667
0.0416667
0.0416667
0.0416667
0.0416667
0.0416667
0.0416667
0.0416667
0.0416667
0.0416667
0.0416667
0.0416667
0.0416667
0.0416667
0.0416667
0.0416667
0.0416667
0.0416667
0.0416667
0.0416667
0.0416667
0.0416667
0.0416667
0.0416667
0.0416667
0.0416667
0.0416667
0.0416667
0.0416667
0.0416667
0.0416667
0.0416667
0.0416667
0.0416667
0.0416667
0.0416667
0.0416667
0.0416667
0.0425532
0.0425532
0.0425532
0.0425532
0.0425532
0.0425532
0.0434783
0.0434783
0.0434783
0.0434783
0.0434783
0.0434783
0.0434783
0.0434783
0.0434783
0.0434783
0.0434783
0.0434783
0.0434783
0.0434783
0.0434783
0.0434783
0.0434783
0.0434783
0.0434783
0.0434783
0.0434783
0.0434783
0.0434783
0.0434783
0.0434783
0.0434783
0.0434783
0.0434783
0.0434783
0.0434783
0.0434783
0.0434783
0.0434783
0.0434783
0.0434783
0.0434783
0.0434783
0.0434783
0.0434783
0.0434783
0.0434783
0.0434783
0.0434783
0.0434783
0.0434783
0.0434783
0.0434783
0.0434783
0.0434783
0.0434783
0.0434783
0.0434783
0.0434783
0.0434783
0.0434783
0.0434783
0.0434783
0.0434783
0.0434783
0.0434783
0.0434783
[truncated: 5,403 more rows]

## Sheet: JC_10-12
陰性	陽性		Score	陰+陽	陰+陽（累計）	陽性	陽性（累計）	陰性	陰性（累計）		境界	A	a	B	b		感度	偽陽性率	y-x(感度-偽陽性)		縦軸	横軸の幅	縦軸*幅		y	x
0	0		0	1111	1111	15	15	1096	1096		All	395	7402	0	0		1	1	0		1	0.148068	0.148068		0	0
0	0		0.0126582	2	1113	0	15	2	1098		0	380	6306	15	1096		0.962025	0.851932	0.110093		0.962025	0.000270197	0.000259937		0.5	0.5
0	0		0.0133333	2	1115	2	17	0	1098		0.0153846	380	6304	15	1098		0.962025	0.851662	0.110364		0.962025	0	0		1	1
0	0		0.0142857	2	1117	0	17	2	1100		0.0169492	378	6304	17	1098		0.956962	0.851662	0.1053		0.956962	0.000270197	0.000258569
0	0		0.0166667	4	1121	0	17	4	1104		0.0175439	378	6302	17	1100		0.956962	0.851392	0.105571		0.956962	0.000540394	0.000517137
0	0		0.0169492	2	1123	0	17	2	1106		0.0178571	378	6298	17	1104		0.956962	0.850851	0.106111		0.956962	0.000270197	0.000258569
0	0		0.0172414	2	1125	0	17	2	1108		0.0185185	378	6296	17	1106		0.956962	0.850581	0.106381		0.956962	0.000270197	0.000258569		接点			AUC	0.703568
0	0		0.0178571	10	1135	2	19	8	1116		0.0188679	378	6294	17	1108		0.956962	0.850311	0.106651		0.956962	0.00108079	0.00103427		0.323488	0		Youden's Index	0.323488
0	0		0.0185185	8	1143	0	19	8	1124		0.0196078	376	6286	19	1116		0.951899	0.84923	0.102669		0.951899	0.00108079	0.0010288		0.597468	0.27398
0	0		0.0192308	4	1147	0	19	4	1128		0.02	376	6278	19	1124		0.951899	0.848149	0.10375		0.951899	0.000540394	0.000514401		1	0.676512
0	0		0.0196078	2	1149	0	19	2	1130		0.0204082	376	6274	19	1128		0.951899	0.847609	0.10429		0.951899	0.000270197	0.0002572
0	0		0.02	2	1151	0	19	2	1132		0.0208333	376	6272	19	1130		0.951899	0.847339	0.10456		0.951899	0.000270197	0.0002572
0	0		0.0204082	6	1157	0	19	6	1138		0.0212766	376	6270	19	1132		0.951899	0.847068	0.10483		0.951899	0.000810592	0.000771601
0	0		0.0208333	2	1159	0	19	2	1140		0.0217391	376	6264	19	1138		0.951899	0.846258	0.105641		0.951899	0.000270197	0.0002572
0	0		0.0212766	4	1163	0	19	4	1144		0.0222222	376	6262	19	1140		0.951899	0.845988	0.105911		0.951899	0.000540394	0.000514401
0	0.0133333		0.0217391	2	1165	0	19	2	1146		0.0232558	376	6258	19	1144		0.951899	0.845447	0.106452		0.951899	0.000270197	0.0002572
0	0.0133333		0.0222222	2	1167	0	19	2	1148		0.0238095	376	6256	19	1146		0.951899	0.845177	0.106722		0.951899	0.000270197	0.0002572
0	0.0178571		0.0227273	2	1169	0	19	2	1150		0.0243902	376	6254	19	1148		0.951899	0.844907	0.106992		0.951899	0.000270197	0.0002572
0	0.0178571		0.0232558	2	1171	0	19	2	1152		0.025	376	6252	19	1150		0.951899	0.844637	0.107262		0.951899	0.000270197	0.0002572
0	0.0263158		0.0238095	4	1175	0	19	4	1156		0.025641	376	6250	19	1152		0.951899	0.844366	0.107532		0.951899	0.000540394	0.000514401
0	0.0263158		0.0243902	6	1181	0	19	6	1162		0.0263158	376	6246	19	1156		0.951899	0.843826	0.108073		0.951899	0.000810592	0.000771601
0	0.0294118		0.025	6	1187	0	19	6	1168		0.027027	376	6240	19	1162		0.951899	0.843015	0.108883		0.951899	0.000810592	0.000771601
0	0.0294118		0.025641	6	1193	0	19	6	1174		0.0273973	376	6234	19	1168		0.951899	0.842205	0.109694		0.951899	0.000810592	0.000771601
0	0.031746		0.0263158	12	1205	2	21	10	1184		0.0277778	376	6228	19	1174		0.951899	0.841394	0.110505		0.951899	0.00135099	0.001286
0	0.031746		0.027027	2	1207	0	21	2	1186		0.0285714	374	6218	21	1184		0.946835	0.840043	0.106792		0.946835	0.000270197	0.000255832
0	0.04		0.0277778	10	1217	0	21	10	1196		0.0294118	374	6216	21	1186		0.946835	0.839773	0.107062		0.946835	0.00135099	0.00127916
0	0.04		0.028169	2	1219	0	21	2	1198		0.030303	374	6206	21	1196		0.946835	0.838422	0.108413		0.946835	0.000270197	0.000255832
0	0.0416667		0.0285714	6	1225	0	21	6	1204		0.03125	374	6204	21	1198		0.946835	0.838152	0.108684		0.946835	0.000810592	0.000767497
0	0.0416667		0.0294118	16	1241	2	23	14	1218		0.0322581	374	6198	21	1204		0.946835	0.837341	0.109494		0.946835	0.00189138	0.00179083
0	0.0428571		0.030303	14	1255	0	23	14	1232		0.0327869	372	6184	23	1218		0.941772	0.83545	0.106322		0.941772	0.00189138	0.00178125
0	0.0428571		0.03125	10	1265	0	23	10	1242		0.0333333	372	6170	23	1232		0.941772	0.833558	0.108214		0.941772	0.00135099	0.00127232
0	0.0483871		0.031746	4	1269	2	25	2	1244		0.0344828	372	6160	23	1242		0.941772	0.832208	0.109565		0.941772	0.000270197	0.000254464
0	0.0483871		0.0322581	20	1289	0	25	20	1264		0.0350877	370	6158	25	1244		0.936709	0.831937	0.104772		0.936709	0.00270197	0.00253096
0	0.0555556		0.0327869	8	1297	0	25	8	1272		0.0357143	370	6138	25	1264		0.936709	0.829235	0.107474		0.936709	0.00108079	0.00101238
0	0.0555556		0.0333333	28	1325	0	25	28	1300		0.037037	370	6130	25	1272		0.936709	0.828155	0.108554		0.936709	0.00378276	0.00354335
0	0.0588235		0.0338983	6	1331	0	25	6	1306		0.0377358	370	6102	25	1300		0.936709	0.824372	0.112337		0.936709	0.000810592	0.000759288
0	0.0588235		0.0344828	12	1343	0	25	12	1318		0.0384615	370	6096	25	1306		0.936709	0.823561	0.113148		0.936709	0.00162118	0.00151858
0	0.0657895		0.0350877	2	1345	0	25	2	1320		0.04	370	6084	25	1318		0.936709	0.82194	0.114769		0.936709	0.000270197	0.000253096
0	0.0657895		0.0357143	26	1371	0	25	26	1346		0.0405405	370	6082	25	1320		0.936709	0.82167	0.115039		0.936709	0.00351256	0.00329025
0	0.0666667		0.0363636	4	1375	0	25	4	1350		0.0408163	370	6056	25	1346		0.936709	0.818157	0.118552		0.936709	0.000540394	0.000506192
0	0.0666667		0.037037	48	1423	0	25	48	1398		0.0410959	370	6052	25	1350		0.936709	0.817617	0.119092		0.936709	0.00648473	0.00607431
0	0.0677966		0.0377358	6	1429	0	25	6	1404		0.0416667	370	6004	25	1398		0.936709	0.811132	0.125577		0.936709	0.000810592	0.000759288
0	0.0677966		0.0384615	46	1475	0	25	46	1450		0.0425532	370	5998	25	1404		0.936709	0.810322	0.126387		0.936709	0.00621454	0.00582121
0	0.0714286		0.0392157	4	1479	0	25	4	1454		0.0434783	370	5952	25	1450		0.936709	0.804107	0.132602		0.936709	0.000540394	0.000506192
0	0.0714286		0.04	54	1533	2	27	52	1506		0.0454545	370	5948	25	1454		0.936709	0.803567	0.133142		0.936709	0.00702513	0.0065805
0	0.0727273		0.0408163	4	1537	0	27	4	1510		0.0465116	368	5896	27	1506		0.931646	0.796541	0.135104		0.931646	0.000540394	0.000503456
0	0.0727273		0.0416667	60	1597	2	29	58	1568		0.047619	368	5892	27	1510		0.931646	0.796001	0.135644		0.931646	0.00783572	0.00730011
0	0.0740741		0.0425532	2	1599	0	29	2	1570		0.0487805	366	5834	29	1568		0.926582	0.788165	0.138417		0.926582	0.000270197	0.00025036
0	0.0740741		0.0428571	4	1603	2	31	2	1572		0.05	366	5832	29	1570		0.926582	0.787895	0.138687		0.926582	0.000270197	0.00025036
0	0.0769231		0.0434783	46	1649	0	31	46	1618		0.0508475	364	5830	31	1572		0.921519	0.787625	0.133894		0.921519	0.00621454	0.00572681
0	0.0769231		0.0444444	2	1651	0	31	2	1620		0.0512821	364	5784	31	1618		0.921519	0.78141	0.140109		0.921519	0.000270197	0.000248992
0	0.08		0.0454545	40	1691	0	31	40	1660		0.0517241	364	5782	31	1620		0.921519	0.78114	0.140379		0.921519	0.00540394	0.00497984
0	0.08		0.0465116	2	1693	0	31	2	1662		0.0526316	364	5742	31	1660		0.921519	0.775736	0.145783		0.921519	0.000270197	0.000248992
0	0.0833333		0.046875	2	1695	0	31	2	1664		0.0540541	364	5740	31	1662		0.921519	0.775466	0.146053		0.921519	0.000270197	0.000248992
0	0.0833333		0.047619	48	1743	0	31	48	1712		0.0545455	364	5738	31	1664		0.921519	0.775196	0.146323		0.921519	0.00648473	0.00597581
0	0.0833333		0.0483871	4	1747	2	33	2	1714		0.0547945	364	5690	31	1712		0.921519	0.768711	0.152808		0.921519	0.000270197	0.000248992
0	0.0833333		0.0487805	8	1755	0	33	8	1722		0.0555556	362	5688	33	1714		0.916456	0.768441	0.148015		0.916456	0.00108079	0.000990495
0	0.0851064		0.0491803	6	1761	0	33	6	1728		0.0566038	362	5680	33	1722		0.916456	0.76736	0.149096		0.916456	0.000810592	0.000742871
0	0.0851064		0.05	74	1835	0	33	74	1802		0.0571429	362	5674	33	1728		0.916456	0.76655	0.149906		0.916456	0.0099973	0.00916208
0	0.0851064		0.0508475	4	1839	0	33	4	1806		0.0576923	362	5600	33	1802		0.916456	0.756552	0.159903		0.916456	0.000540394	0.000495248
0	0.0851064		0.0512821	6	1845	0	33	6	1812		0.0588235	362	5596	33	1806		0.916456	0.756012	0.160444		0.916456	0.000810592	0.000742871
0	0.0909091		0.0517241	2	1847	0	33	2	1814		0.06	362	5590	33	1812		0.916456	0.755201	0.161254		0.916456	0.000270197	0.000247624
0	0.0909091		0.0526316	54	1901	0	33	54	1868		0.0606061	362	5588	33	1814		0.916456	0.754931	0.161525		0.916456	0.00729533	0.00668584
0	0.0909091		0.0533333	2	1903	0	33	2	1870		0.0612245	362	5534	33	1868		0.916456	0.747636	0.16882		0.916456	0.000270197	0.000247624
0	0.0909091		0.0540541	4	1907	0	33	4	1874		0.0615385	362	5532	33	1870		0.916456	0.747366	0.16909		0.916456	0.000540394	0.000495248
0	0.0909091		0.0545455	4	1911	0	33	4	1878		0.0625	362	5528	33	1874		0.916456	0.746825	0.169631		0.916456	0.000540394	0.000495248
0	0.0909091		0.0555556	78	1989	2	35	76	1954		0.0638298	362	5524	33	1878		0.916456	0.746285	0.170171		0.916456	0.0102675	0.0094097
0	0.0909091		0.056338	2	1991	0	35	2	1956		0.0645161	360	5448	35	1954		0.911392	0.736017	0.175375		0.911392	0.000270197	0.000246256
0	0.0909091		0.0566038	2	1993	0	35	2	1958		0.0652174	360	5446	35	1956		0.911392	0.735747	0.175645		0.911392	0.000270197	0.000246256
0	0.09375		0.0571429	18	2011	0	35	18	1976		0.0666667	360	5444	35	1958		0.911392	0.735477	0.175916		0.911392	0.00243178	0.0022163
0	0.09375		0.0576923	10	2021	0	35	10	1986		0.0677966	360	5426	35	1976		0.911392	0.733045	0.178347		0.911392	0.00135099	0.00123128
0	0.0972222		0.0588235	68	2089	2	37	66	2052		0.0681818	360	5416	35	1986		0.911392	0.731694	0.179698		0.911392	0.00891651	0.00812644
0	0.0972222		0.06	4	2093	0	37	4	2056		0.0684932	358	5350	37	2052		0.906329	0.722778	0.183551		0.906329	0.000540394	0.000489775
0	0.097561		0.0606061	10	2103	0	37	10	2066		0.0689655	358	5346	37	2056		0.906329	0.722237	0.184092		0.906329	0.00135099	0.00122444
0	0.097561		0.0612245	8	2111	0	37	8	2074		0.0697674	358	5336	37	2066		0.906329	0.720886	0.185443		0.906329	0.00108079	0.000979551
0	0.0980392		0.0625	52	2163	0	37	52	2126		0.0701754	358	5328	37	2074		0.906329	0.719805	0.186524		0.906329	0.00702513	0.00636708
0	0.0980392		0.0638298	2	2165	0	37	2	2128		0.0714286	358	5276	37	2126		0.906329	0.71278	0.193549		0.906329	0.000270197	0.000244888
0	0.1		0.0645161	16	2181	0	37	16	2144		0.0727273	358	5274	37	2128		0.906329	0.71251	0.193819		0.906329	0.00216158	0.0019591
0	0.1		0.0652174	10	2191	0	37	10	2154		0.0731707	358	5258	37	2144		0.906329	0.710349	0.195981		0.906329	0.00135099	0.00122444
0	0.1		0.0655738	8	2199	0	37	8	2162		0.0740741	358	5248	37	2154		0.906329	0.708998	0.197332		0.906329	0.00108079	0.000979551
0	0.1		0.0657895	2	2201	2	39	0	2162		0.075	358	5240	37	2162		0.906329	0.707917	0.198412		0.906329	0	0
0	0.109589		0.0666667	100	2301	2	41	98	2260		0.0754717	356	5240	39	2162		0.901266	0.707917	0.193349		0.901266	0.0132397	0.0119325
0	0.109589		0.0677966	4	2305	2	43	2	2262		0.0757576	354	5142	41	2260		0.896203	0.694677	0.201525		0.896203	0.000270197	0.000242151
0	0.111111		0.0681818	2	2307	0	43	2	2264		0.0769231	352	5140	43	2262		0.891139	0.694407	0.196732		0.891139	0.000270197	0.000240783
0	0.111111		0.0689655	40	2347	0	43	40	2304		0.0784314	352	5138	43	2264		0.891139	0.694137	0.197003		0.891139	0.00540394	0.00481567
0	0.113636		0.0697674	2	2349	0	43	2	2306		0.0789474	352	5098	43	2304		0.891139	0.688733	0.202406		0.891139	0.000270197	0.000240783
0	0.113636		0.0701754	4	2353	0	43	4	2310		0.08	352	5096	43	2306		0.891139	0.688463	0.202677		0.891139	0.000540394	0.000481567
0	0.116279		0.0704225	2	2355	0	43	2	2312		0.0810811	352	5092	43	2310		0.891139	0.687922	0.203217		0.891139	0.000270197	0.000240783
0	0.116279		0.0714286	68	2423	2	45	66	2378		0.0816327	352	5090	43	2312		0.891139	0.687652	0.203487		0.891139	0.00891651	0.00794585
0	0.117647		0.0727273	12	2435	2	47	10	2388		0.0821918	350	5024	45	2378		0.886076	0.678735	0.20734		0.886076	0.00135099	0.00119708
0	0.117647		0.0731707	4	2439	0	47	4	2392		0.0833333	348	5014	47	2388		0.881013	0.677384	0.203628		0.881013	0.000540394	0.000476094
0	0.12		0.0740741	48	2487	2	49	46	2438		0.0847458	348	5010	47	2392		0.881013	0.676844	0.204169		0.881013	0.00621454	0.00547509
0	0.12		0.075	14	2501	0	49	14	2452		0.0851064	346	4964	49	2438		0.875949	0.67063	0.20532		0.875949	0.00189138	0.00165675
0	0.121212		0.0754717	10	2511	0	49	10	2462		0.0857143	346	4950	49	2452		0.875949	0.668738	0.207211		0.875949	0.00135099	0.0011834
0	0.121212		0.0769231	82	2593	2	51	80	2542		0.0862069	346	4940	49	2462		0.875949	0.667387	0.208562		0.875949	0.0108079	0.00946716
0	0.121951		0.0784314	2	2595	0	51	2	2544		0.0869565	344	4860	51	2542		0.870886	0.656579	0.214307		0.870886	0.000270197	0.000235311
0	0.121951		0.0789474	12	2607	0	51	12	2556		0.0877193	344	4858	51	2544		0.870886	0.656309	0.214577		0.870886	0.00162118	0.00141187
0	0.125		0.0793651	2	2609	0	51	2	2558		0.0882353	344	4846	51	2556		0.870886	0.654688	0.216198		0.870886	0.000270197	0.000235311
0	0.125		0.08	50	2659	2	53	48	2606		0.0888889	344	4844	51	2558		0.870886	0.654418	0.216468		0.870886	0.00648473	0.00564746
0	0.125		0.0806452	2	2661	0	53	2	2608		0.0892857	342	4796	53	2606		0.865823	0.647933	0.21789		0.865823	0.000270197	0.000233943
0	0.125		0.0810811	14	2675	0	53	14	2622		0.0895522	342	4794	53	2608		0.865823	0.647663	0.21816		0.865823	0.00189138	0.0016376
0	0.128205		0.0816327	4	2679	0	53	4	2626		0.0909091	342	4780	53	2622		0.865823	0.645771	0.220051		0.865823	0.000540394	0.000467886
0	0.128205		0.0819672	6	2685	0	53	6	2632		0.0925926	342	4776	53	2626		0.865823	0.645231	0.220592		0.865823	0.000810592	0.000701829
0	0.128571		0.0821918	2	2687	0	53	2	2634		0.0930233	342	4770	53	2632		0.865823	0.64442	0.221402		0.865823	0.000270197	0.000233943
0	0.128571		0.0833333	98	2785	4	57	94	2728		0.0933333	342	4768	53	2634		0.865823	0.64415	0.221673		0.865823	0.0126993	0.0109953
0	0.129032		0.084507	2	2787	0	57	2	2730		0.09375	338	4674	57	2728		0.855696	0.631451	0.224245		0.855696	0.000270197	0.000231207
0	0.129032		0.0851064	12	2799	4	61	8	2738		0.0945946	338	4672	57	2730		0.855696	0.631181	0.224515		0.855696	0.00108079	0.000924827
0	0.129032		0.0857143	24	2823	0	61	24	2762		0.0952381	334	4664	61	2738		0.84557	0.6301	0.21547		0.84557	0.00324237	0.00274165
0	0.129032		0.0869565	48	2871	0	61	48	2810		0.0958904	334	4640	61	2762		0.84557	0.626858	0.218712		0.84557	0.00648473	0.00548329
0	0.129032		0.0877193	2	2873	0	61	2	2812		0.0961538	334	4592	61	2810		0.84557	0.620373	0.225197		0.84557	0.000270197	0.000228471
0	0.129032		0.0882353	26	2899	0	61	26	2838		0.0967742	334	4590	61	2812		0.84557	0.620103	0.225467		0.84557	0.00351256	0.00297012
0	0.130435		0.0888889	4	2903	0	61	4	2842		0.097561	334	4564	61	2838		0.84557	0.61659	0.22898		0.84557	0.000540394	0.000456941
0	0.130435		0.0892857	6	2909	0	61	6	2848		0.0980392	334	4560	61	2842		0.84557	0.61605	0.22952		0.84557	0.000810592	0.000685412
0	0.130435		0.0909091	110	3019	8	69	102	2950		0.1	334	4554	61	2848		0.84557	0.615239	0.23033		0.84557	0.0137801	0.011652
0	0.130435		0.0925926	8	3027	0	69	8	2958		0.101695	326	4452	69	2950		0.825316	0.601459	0.223857		0.825316	0.00108079	0.000891993
0	0.133333		0.0930233	6	3033	0	69	6	2964		0.102041	326	4444	69	2958		0.825316	0.600378	0.224938		0.825316	0.000810592	0.000668995
0	0.133333		0.0933333	2	3035	0	69	2	2966		0.102564	326	4438	69	2964		0.825316	0.599568	0.225749		0.825316	0.000270197	0.000222998
0	0.137931		0.09375	26	3061	2	71	24	2990		0.103448	326	4436	69	2966		0.825316	0.599297	0.226019		0.825316	0.00324237	0.00267598
0	0.137931		0.0943396	8	3069	0	71	8	2998		0.104167	324	4412	71	2990		0.820253	0.596055	0.224198		0.820253	0.00108079	0.000886521
0	0.140351		0.0952381	56	3125	0	71	56	3054		0.105263	324	4404	71	2998		0.820253	0.594974	0.225279		0.820253	0.00756552	0.00620564
0	0.140351		0.0961538	2	3127	0	71	2	3056		0.106061	324	4348	71	3054		0.820253	0.587409	0.232844		0.820253	0.000270197	0.00022163
0	0.142857		0.0967742	16	3143	0	71	16	3072		0.106383	324	4346	71	3056		0.820253	0.587139	0.233115		0.820253	0.00216158	0.00177304
0	0.142857		0.0972222	4	3147	2	73	2	3074		0.106667	324	4330	71	3072		0.820253	0.584977	0.235276		0.820253	0.000270197	0.00022163
[truncated: 7,279 more rows]

## Sheet: JC_11-12
陰性	陽性		Score	陰+陽	陰+陽（累計）	陽性	陽性（累計）	陰性	陰性（累計）		境界	A	a	B	b		感度	偽陽性率	y-x(感度-偽陽性)		縦軸	横軸の幅	縦軸*幅		y	x
[truncated: 7,402 more rows]

[truncated: 18 more sheets: RA_09-12, RA_10-12, RA_11-12, AA_09-12, AA_10-12, AA_11-12, PA_09-12, PA_10-12, PA_11-12, CNSH_09-12, CNSH_10-12, CNSH_11-12, RISH_09-12 , RISH_10-12, RISH_11-12, WIC_09-12, WIC_10-12, WIC_11-12]
